# Supplementary material for: Gene network analysis reveals candidate genes related with the hair follicle development in sheep
Source: BMC Genomics. 2022 Jun 8;23:428. doi: 10.1186/s12864-022-08552-2 (PMC9175362; doi:10.1186/s12864-022-08552-2)
Supplement: Supplementary file 1 — Additional file 1: Table S1. Result Statistics of mRNA Genome Comparison. Mapping ratio=Mapped reads/All reads, Mapped Unique reads: reads that have only one position in the genome. [file 12864_2022_8552_MOESM1_ESM.xlsx]

## Sheet: Sheet1
Table S1. Result Statistics of mRNA Genome Comparison
Samples ID	All reads	Clean reads	Clean ratio	Mapped reads	Mapping ratio
1	70073894	70109427	0.9391	61175625	0.873
2	85043435	85079501	0.9446	74253627	0.8731
3	76507605	76533092	0.9361	67410760	0.8811
4	91843758	91875538	0.9321	79379056	0.8643
5	106150115	106206329	0.9188	91848112	0.8653
6	102042966	102105039	0.9413	88456926	0.8669
7	71794149	71835595	0.9297	61773445	0.8604
8	72203100	72259875	0.9328	61263463	0.8485
9	70882597	71062871	0.9243	59432111	0.8385
10	71897885	72051361	0.924	60345972	0.8393
11	109653263	109978573	0.9365	89587473	0.817
12	90825652	91061815	0.9381	75753421	0.8341
13	134267230	134529942	0.9479	113448644	0.8449
14	207233829	207587692	0.9451	175392658	0.8464
15	68329745	68433629	0.9363	58229717	0.8522
16	114326472	114514723	0.9278	97114603	0.8494
17	96037526	96414815	0.9098	77845262	0.8106
18	84306190	84549102	0.9321	70036375	0.8307
