# Supplementary material for: Gene network analysis reveals candidate genes related with the hair follicle development in sheep
Source: BMC Genomics. 2022 Jun 8;23:428. doi: 10.1186/s12864-022-08552-2 (PMC9175362; doi:10.1186/s12864-022-08552-2)
Supplement: Supplementary file 4 — Additional file 4: Table S2. GO enrichment of DEGs. [file 12864_2022_8552_MOESM4_ESM.xlsx]

## Sheet: Guide
Table S2. GO enrichment of DEGs
Guide
G2-G1:	GO enrichment of DEGs in G2/G1
G3-G2:	GO enrichment of DEGs in G3/G2
G4-G3:	GO enrichment of DEGs in G4/G3
G5-G4:	GO enrichment of DEGs in G5/G4
G6-G5:	GO enrichment of DEGs in G6/G5
G6-G1:	GO enrichment of DEGs in G6/G1

## Sheet: G2-G1 
Table S2. GO enrichment of DEGs in G2/G1
Category		Term	log(Pvalue)	Count	%	PValue	Genes	List Total	Pop Hits	Pop Total	Fold Enrichment	Bonferroni	Benjamini	FDR
GOTERM_BP_DIRECT	GO:0090090	negative regulation of canonical Wnt signaling pathway	7.32057	22	1.95035	4.78e-08	FZD1, DRAXIN, NOTCH1, WNT5B, NOG, WNT5A, PTPRO, LRP4, GLI1, LIMD1, MLLT3, SOX10, FOXO1, SOX2, SFRP4, FRZB, SOSTDC1, SOX9, SOST, WNT4, CTHRC1, ANKRD6	789	74	10659	4.01634	0.000119	0.000119	0.000118
GOTERM_BP_DIRECT	GO:0003009	skeletal muscle contraction	6.93554	9	0.797872	1.16e-07	CHRNA1, TNNT1, TNNT3, TNNC2, STAC3, MYH14, TNNI2, TCAP, MYH7	789	11	10659	11.0532	0.000289	0.000145	0.000144
GOTERM_BP_DIRECT	GO:0007156	homophilic cell adhesion via plasma membrane adhesion molecules	5.75203	20	1.77305	1.77e-06	RET, PCDH9, PCDH10, CLSTN3, PIK3CB, PCDH18, CELSR2, CDH7, CDH6, CDH1, CDH20, DCHS2, CDH10, CDH11, CDHR2, CDH12, DSG1, FAT2, DSC1, CDH17	789	76	10659	3.55513	0.0043822	0.00134901	0.00134521
GOTERM_BP_DIRECT	GO:0060048	cardiac muscle contraction	5.66354	11	0.975177	2.17e-06	MYL4, CSRP3, PPP1R13L, MYL2, TNNC1, MYL3, CASQ2, TCAP, ATP1B1, MAP2K6, MYH7	789	23	10659	6.46107	0.00538151	0.00134901	0.00134521
GOTERM_BP_DIRECT	GO:0001942	hair follicle development	4.59688	11	0.975177	2.53e-05	EDAR, LAMA5, TGFB2, LHX2, ALX4, LRP4, SOX9, INHBA, FOXN1, LGR5, LGR4	789		10659	5.1243	0.0608499	0.0125558	0.0125205
GOTERM_BP_DIRECT	GO:0007411	axon guidance	4.065	16	1.41844	8.61e-05	LGI1, EPHA5, DRAXIN, TGFB2, SEMA6A, SEMA3C, EPHA8, PTPRO, GATA3, UNC5D, GLI2, RELN, LMX1A, LHX2, WNT3, MATN2	789	67	10659	3.22615	0.192532	0.0356405	0.0355401
GOTERM_BP_DIRECT	GO:0030198	extracellular matrix organization	3.64397	15	1.32979	0.000227	VIT, POSTN, EGFL6, NDNF, TNFRSF11B, CYR61, CCDC80, SPINT1, CRISPLD2, SPOCK2, ITGA8, TNR, SOX9, TGFBI, MYF5	789	65	10659	3.11758	0.431854	0.080759	0.0805315
GOTERM_BP_DIRECT	GO:0007155	cell adhesion	3.25104	19	1.6844	0.000561	POSTN, TNFAIP6, ITGA3, NCAN, TNC, STAB2, THBS2, HAPLN3, ATP1B1, GRHL2, SELE, HAPLN1, ADGRG1, SPP1, ITGAX, TGFBI, TLN2, CTNNAL1, HES5	789	104	10659	2.46808	0.751976	0.151483	0.151056
GOTERM_BP_DIRECT	GO:0030514	negative regulation of BMP signaling pathway	3.21254	10	0.886525	0.000613	FZD1, SFRP1, NOTCH1, BMPER, HTRA3, NOG, WNT5A, SOSTDC1, HFE2, SOST	789	34	10659	3.97338	0.782195	0.151483	0.151056
GOTERM_BP_DIRECT	GO:0045600	positive regulation of fat cell differentiation	3.21254	10	0.886525	0.000613	SFRP1, KLF5, WNT5B, SULT1E1, FRZB, WIF1, LMO3, HTR2A, ZBTB7C, MEDAG	789	34	10659	3.97338	0.782195	0.151483	0.151056
GOTERM_BP_DIRECT	GO:0007605	sensory perception of sound	3.17328	16	1.41844	0.000671	TFAP2A, GABRB2, CEMIP, SLC1A3, SIX1, CACNA1D, TSPEAR, SOBP, COCH, COL1A1, OTOA, MARVELD2, GJB6, MYH14, CRYM, ATP6V1B1	789	80	10659	2.7019	0.811163	0.151483	0.151056
GOTERM_BP_DIRECT	GO:0001502	cartilage condensation	3.01055	7	0.620567	0.000976	TGFB2, MYCN, SOX9, BARX2, OTOR, MYF5, CTGF	789	17	10659	5.56274	0.911687	0.192677	0.192134
GOTERM_BP_DIRECT	GO:0009611	response to wounding	2.99655	8	0.70922	0.00100797	SOX2, TGFB2, ITGB4, SLC1A3, GRIN2C, GLI1, KLK8, SULF2	789	23	10659	4.69896	0.918411	0.192677	0.192134
GOTERM_BP_DIRECT	GO:0061436	establishment of skin barrier	2.95339	6	0.531915	0.0011133	KRT1, KDF1, ALOX12B, ABCA12, CLDN1, ALOXE3	789	12	10659	6.75475	0.937219	0.197611	0.197054
GOTERM_BP_DIRECT	GO:0032331	negative regulation of chondrocyte differentiation	2.60475	6	0.531915	0.00248456	RARG, EFEMP1, RARB, SOX9, PTHLH, GLI2	789	14	10659	5.78979	0.997933	0.411609	0.41045
GOTERM_BP_DIRECT	GO:0048265	response to pain	2.5585	5	0.443262	0.00276376	RET, RELN, TACR1, TAC1, SLC6A2	789	9	10659	7.50528	0.998969	0.429246	0.428037
GOTERM_BP_DIRECT	GO:0048839	inner ear development	2.47938	7	0.620567	0.00331606	SOX2, BMPER, SIX1, CYTL1, DLL1, LGR5, FREM2	789	21	10659	4.50317	0.99974	0.48473	0.483365
GOTERM_BP_DIRECT	GO:0050731	positive regulation of peptidyl-tyrosine phosphorylation	2.43715	11	0.975177	0.00365467	CD74, ANGPT1, HGF, FCER1A, PTK2B, LRP4, TREM2, CSPG4, HTR2A, PLPP3, TDGF1	789	51	10659	2.91381	0.999888	0.504547	0.503126
GOTERM_BP_DIRECT	GO:0010628	positive regulation of gene expression	2.40311	19	1.6844	0.00395267	TFAP2A, MYLK2, WNT10A, TGFB2, TNC, FN1, ALOX12B, PTPN22, PIK3CB, PRDM1, WNT16, EDAR, ACTA1, SFRP4, EPB41L4B, TRPV4, AGR2, VIM, WNT3	789	123	10659	2.08683	0.999947	0.516968	0.515512
GOTERM_BP_DIRECT	GO:0007229	integrin-mediated signaling pathway	2.33415	12	1.06383	0.00463285	LAMA5, ITGA3, ITGB4, RCC2, ITGAX, ITGA8, APOA1, PTK2B, ITGB6, CDH17, LAT, CTGF	789	61	10659	2.65761	0.99999	0.566629	0.565033
GOTERM_BP_DIRECT	GO:0045214	sarcomere organization	2.31981	6	0.531915	0.00478841	ACTN2, CASQ2, TCAP, LDB3, MYPN, KLHL41	789	16	10659	5.06606	0.999993	0.566629	0.565033
GOTERM_BP_DIRECT	GO:0008306	associative learning	2.19227	5	0.443262	0.00642284	RELN, TNR, NPTX2, RIN1, SHANK1	789	11	10659	6.14068	1	0.649929	0.648098
GOTERM_BP_DIRECT	GO:0060740	prostate gland epithelium morphogenesis	2.16783	4	0.35461	0.00679468	FOXA1, RARG, NOTCH1, TNC	789	6	10659	9.00634	1	0.649929	0.648098
GOTERM_BP_DIRECT	GO:0045606	positive regulation of epidermal cell differentiation	2.16783	4	0.35461	0.00679468	SFRP4, PTCH1, PTCH2, KDF1	789	6	10659	9.00634	1	0.649929	0.648098
GOTERM_BP_DIRECT	GO:0050891	multicellular organismal water homeostasis	2.16783	4	0.35461	0.00679468	SCNN1G, TRPV4, SCNN1A, AQP4	789	6	10659	9.00634	1	0.649929	0.648098
GOTERM_BP_DIRECT	GO:0010811	positive regulation of cell-substrate adhesion	2.16749	7	0.620567	0.00680006	VIT, CCDC80, EGFL6, SPOCK2, AGR2, NDNF, CYR61	789	24	10659	3.94027	1	0.649929	0.648098
GOTERM_BP_DIRECT	GO:0030324	lung development	2.11139	10	0.886525	0.00773771	LAMA5, MYCN, NOTCH1, ITGA3, ZIC3, FGF18, WNT5A, GLI1, CTGF, GLI2	789	48	10659	2.81448	1	0.712156	0.71015
GOTERM_BP_DIRECT	GO:0001657	ureteric bud development	2.07575	7	0.620567	0.00839946	RET, SFRP1, BMPER, EPCAM, RARB, SIX1, SIM1	789	25	10659	3.78266	1	0.745452	0.743352
GOTERM_BP_DIRECT	GO:0043588	skin development	1.9892	7	0.620567	0.0102517	TFAP2B, FRAS1, TCF15, ITGA3, ITGB4, PTCH2, ASPRV1	789	26	10659	3.63717	1	0.754994	0.752867
GOTERM_BP_DIRECT	GO:0001503	ossification	1.9892	7	0.620567	0.0102517	MYOG, SPP1, SOX9, TNFRSF11A, MYF5, ATP6V1B1, CTGF	789	26	10659	3.63717	1	0.754994	0.752867
GOTERM_BP_DIRECT	GO:0090103	cochlea morphogenesis	1.97497	6	0.531915	0.0105934	FRZB, WNT5A, SIX1, SOX9, CTHRC1, GLI2	789	19	10659	4.26616	1	0.754994	0.752867
GOTERM_BP_DIRECT	GO:0050808	synapse organization	1.97497	6	0.531915	0.0105934	LMX1A, LRRTM2, SNCG, TNR, SEMA3E, KLK8	789	19	10659	4.26616	1	0.754994	0.752867
GOTERM_BP_DIRECT	GO:0097150	neuronal stem cell population maintenance	1.97497	6	0.531915	0.0105934	SOX2, NOTCH1, IGF2BP1, DLL1, FOXO1, HES5	789	19	10659	4.26616	1	0.754994	0.752867
GOTERM_BP_DIRECT	GO:0035914	skeletal muscle cell differentiation	1.97047	9	0.797872	0.0107036	EOMES, HEYL, NOTCH1, KLF5, MYF6, SMYD1, KLHL41, MYF5, BCL9L	789	42	10659	2.89489	1	0.754994	0.752867
GOTERM_BP_DIRECT	GO:0048048	embryonic eye morphogenesis	1.94918	4	0.35461	0.0112414	FBN2, RARG, EFEMP1, RARB	789	7	10659	7.71972	1	0.754994	0.752867
GOTERM_BP_DIRECT	GO:0048712	negative regulation of astrocyte differentiation	1.94918	4	0.35461	0.0112414	MYCN, DAB1, NOG, HES5	789	7	10659	7.71972	1	0.754994	0.752867
GOTERM_BP_DIRECT	GO:0055008	cardiac muscle tissue morphogenesis	1.94918	4	0.35461	0.0112414	MYLK2, ACTC1, XIRP2, TCAP	789	7	10659	7.71972	1	0.754994	0.752867
GOTERM_BP_DIRECT	GO:0001568	blood vessel development	1.90741	7	0.620567	0.0123763	COL1A1, TGFB2, DLX3, COL1A2, SPHK1, PLPP3, FOXO1	789	27	10659	3.50246	1	0.809342	0.807062
GOTERM_BP_DIRECT	GO:0050728	negative regulation of inflammatory response	1.88452	10	0.886525	0.0130461	NT5E, PTGIS, TNFAIP6, HGF, KRT1, ADIPOQ, FFAR4, APOA1, WFDC1, GATA3	789	52	10659	2.59798	1	0.825211	0.822886
GOTERM_BP_DIRECT	GO:0006936	muscle contraction	1.8767	6	0.531915	0.0132831	MYOM1, MYBPC1, ACTN2, MYL1, LMOD1, MYOM2	789	20	10659	4.05285	1	0.825211	0.822886
GOTERM_BP_DIRECT	GO:0090190	positive regulation of branching involved in ureteric bud morphogenesis	1.78767	5	0.443262	0.0163055	NOG, SIX1, AGTR2, SOX9, LGR4	789	14	10659	4.82482	1	0.888189	0.885688
GOTERM_BP_DIRECT	GO:0042391	regulation of membrane potential	1.78522	6	0.531915	0.0163978	RIMS3, ACTN2, GRIK3, SLC1A6, KCNK2, FAM19A4	789	21	10659	3.85986	1	0.888189	0.885688
GOTERM_BP_DIRECT	GO:2000484	positive regulation of interleukin-8 secretion	1.76935	4	0.35461	0.0170079	CD2, WNT5A, F2RL1, CD244	789	8	10659	6.75475	1	0.888189	0.885688
GOTERM_BP_DIRECT	GO:0055003	cardiac myofibril assembly	1.76935	4	0.35461	0.0170079	CSRP3, ACTC1, MYL2, TCAP	789	8	10659	6.75475	1	0.888189	0.885688
GOTERM_BP_DIRECT	GO:0040037	negative regulation of fibroblast growth factor receptor signaling pathway	1.76935	4	0.35461	0.0170079	WNT5A, SULF1, WNT4, SULF2	789	8	10659	6.75475	1	0.888189	0.885688
GOTERM_BP_DIRECT	GO:0002026	regulation of the force of heart contraction	1.76935	4	0.35461	0.0170079	MYL4, CSRP3, MYL3, MYH7	789	8	10659	6.75475	1	0.888189	0.885688
GOTERM_BP_DIRECT	GO:0048333	mesodermal cell differentiation	1.76935	4	0.35461	0.0170079	ITGA3, ITGB4, ITGA8, INHBA	789	8	10659	6.75475	1	0.888189	0.885688
GOTERM_BP_DIRECT	GO:0007613	memory	1.76558	8	0.70922	0.0171562	TH, LMX1A, ITGA3, ITGA8, FOXO6, SORCS3, RIN1, KLK8	789	37	10659	2.92097	1	0.888189	0.885688
GOTERM_BP_DIRECT	GO:0055010	ventricular cardiac muscle tissue morphogenesis	1.67859	5	0.443262	0.0209611	RXRA, MYL2, TNNC1, MYL3, MYH7	789	15	10659	4.50317	1	1	0.997585
GOTERM_BP_DIRECT	GO:0043524	negative regulation of neuron apoptotic process	1.67195	12	1.06383	0.0212838	GABRB2, TFAP2B, CNTFR, FOXB1, DRAXIN, ANGPT1, NEFL, VSTM2L, SIX1, NDNF, CORO1A, NES	789	75	10659	2.16152	1	1	0.997585
GOTERM_BP_DIRECT	GO:0090002	establishment of protein localization to plasma membrane	1.62057	7	0.620567	0.0239569	LAMA5, ACTN2, CDH1, TTC7A, PKP3, TSPAN33, WNT4	789	31	10659	3.05053	1	1	0.997585
GOTERM_BP_DIRECT	GO:0030216	keratinocyte differentiation	1.62057	7	0.620567	0.0239569	ACER1, CSTA, NOTCH1, WNT5A, WNT16, FOXN1, TGM3	789	31	10659	3.05053	1	1	0.997585
GOTERM_BP_DIRECT	GO:0001649	osteoblast differentiation	1.59478	12	1.06383	0.0254229	SOX2, GDF10, COL1A1, BMP3, SFRP1, NOG, GDF2, TNC, TMEM119, GLI1, LGR4, CYR61	789	77	10659	2.10538	1	1	0.997585
GOTERM_BP_DIRECT	GO:0045666	positive regulation of neuron differentiation	1.59069	8	0.70922	0.025663	FOXA1, HEYL, RNF112, DAB1, BCL6, GDPD5, BEND6, GLI2	789	40	10659	2.7019	1	1	0.997585
GOTERM_BP_DIRECT	GO:0070374	positive regulation of ERK1 and ERK2 cascade	1.58675	14	1.24113	0.0258972	CD74, ANGPT1, TREM2, PTPN22, HTR2A, CTGF, BMPER, FGF19, TRPV4, FGF18, FFAR4, PTK2B, F2RL1, FGFR3	789	97	10659	1.94983	1	1	0.997585
GOTERM_BP_DIRECT	GO:0051965	positive regulation of synapse assembly	1.58516	9	0.797872	0.0259918	LINGO2, LRRTM3, CLSTN3, LRRTM2, LRTM1, ADGRB1, SLITRK3, LRRN1, CBLN2	789	49	10659	2.48134	1	1	0.997585
GOTERM_BP_DIRECT	GO:0018149	peptide cross-linking	1.57919	5	0.443262	0.026352	SPRR3, CSTA, FN1, F13A1, TGM3	789	16	10659	4.22172	1	1	0.997585
GOTERM_BP_DIRECT	GO:0048741	skeletal muscle fiber development	1.57919	5	0.443262	0.026352	MYOG, ACTA1, STAC3, KLHL40, KLHL41	789	16	10659	4.22172	1	1	0.997585
GOTERM_BP_DIRECT	GO:0010719	negative regulation of epithelial to mesenchymal transition	1.57919	5	0.443262	0.026352	FOXA1, TRIM62, SFRP1, HPN, LDLRAD4	789	16	10659	4.22172	1	1	0.997585
GOTERM_BP_DIRECT	GO:0071560	cellular response to transforming growth factor beta stimulus	1.5448	6	0.531915	0.0285236	SFRP1, WNT10A, WNT5A, SOX9, WNT4, SOX5	789	24	10659	3.37738	1	1	0.997585
GOTERM_BP_DIRECT	GO:0046330	positive regulation of JNK cascade	1.53696	8	0.70922	0.0290427	FGF19, TRPV4, PTK2B, F2RL1, NOD2, WNT16, GADD45G, CTGF	789	41	10659	2.636	1	1	0.997585
GOTERM_BP_DIRECT	GO:0030240	skeletal muscle thin filament assembly	1.52839	3	0.265957	0.0296217	ACTA1, ACTC1, TCAP	789	4	10659	10.1321	1	1	0.997585
GOTERM_BP_DIRECT	GO:0008347	glial cell migration	1.52839	3	0.265957	0.0296217	TGFB2, CSPG4, MATN2	789	4	10659	10.1321	1	1	0.997585
GOTERM_BP_DIRECT	GO:2000741	positive regulation of mesenchymal stem cell differentiation	1.52839	3	0.265957	0.0296217	SOX9, LTBP3, SOX5	789	4	10659	10.1321	1	1	0.997585
GOTERM_BP_DIRECT	GO:0060528	secretory columnal luminar epithelial cell differentiation involved in prostate glandular acinus development	1.52839	3	0.265957	0.0296217	FOXA1, RXRA, NOTCH1	789	4	10659	10.1321	1	1	0.997585
GOTERM_BP_DIRECT	GO:0061037	negative regulation of cartilage development	1.52839	3	0.265957	0.0296217	TGFB2, FRZB, NOG	789	4	10659	10.1321	1	1	0.997585
GOTERM_BP_DIRECT	GO:0071372	cellular response to follicle-stimulating hormone stimulus	1.52839	3	0.265957	0.0296217	EPHA5, NOTCH1, EPHA8	789	4	10659	10.1321	1	1	0.997585
GOTERM_BP_DIRECT	GO:0010594	regulation of endothelial cell migration	1.52839	3	0.265957	0.0296217	SEMA4A, BMPER, EMP2	789	4	10659	10.1321	1	1	0.997585
GOTERM_BP_DIRECT	GO:0034109	homotypic cell-cell adhesion	1.52839	3	0.265957	0.0296217	PTPRU, MEGF10, PLPP3	789	4	10659	10.1321	1	1	0.997585
GOTERM_BP_DIRECT	GO:0042472	inner ear morphogenesis	1.49738	7	0.620567	0.0318142	TFAP2A, INSIG1, ITGA8, SIX1, GATA3, SOBP, ATP6V1B1	789	33	10659	2.86565	1	1	0.997585
GOTERM_BP_DIRECT	GO:0008045	motor neuron axon guidance	1.48814	5	0.443262	0.0324982	KIF5C, NOG, CHN1, SLIT1, ETV4	789	17	10659	3.97338	1	1	0.997585
GOTERM_BP_DIRECT	GO:0001654	eye development	1.48814	5	0.443262	0.0324982	SOX2, RBP4, TGFB2, ADAMTS18, SIPA1L3	789	17	10659	3.97338	1	1	0.997585
GOTERM_BP_DIRECT	GO:0042572	retinol metabolic process	1.48662	4	0.35461	0.032612	RBP4, RDH12, ALDH1A1, DHRS3	789	10	10659	5.4038	1	1	0.997585
GOTERM_BP_DIRECT	GO:0019228	neuronal action potential	1.48662	4	0.35461	0.032612	CHRNA1, KCNA1, MYH14, SCN1A	789	10	10659	5.4038	1	1	0.997585
GOTERM_BP_DIRECT	GO:0030155	regulation of cell adhesion	1.47425	6	0.531915	0.0335547	LAMA5, NUAK1, LMO7, SOX9, PRLR, DLL1	789	25	10659	3.24228	1	1	0.997585
GOTERM_BP_DIRECT	GO:0001756	somitogenesis	1.44005	7	0.620567	0.0363039	FOXB1, SEMA3C, TCF15, WNT5A, MYF6, TCAP, MYF5	789	34	10659	2.78137	1	1	0.997585
GOTERM_BP_DIRECT	GO:0008285	negative regulation of cell proliferation	1.38411	22	1.95035	0.0412947	TFAP2A, MYOG, DDR1, TFAP2B, PTPRU, RARG, TGFB2, TES, INHBA, DLL1, PTPN14, RERG, BMP5, IL1A, SFRP4, ADGRG1, BCL6, FRZB, WNK2, RARB, PTK2B, PTGES	789	190	10659	1.56426	1	1	0.997585
GOTERM_BP_DIRECT	GO:0001516	prostaglandin biosynthetic process	1.3723	4	0.35461	0.042433	CD74, PLA2G4F, PTGIS, PTGES	789	11	10659	4.91255	1	1	0.997585
GOTERM_BP_DIRECT	GO:0007160	cell-matrix adhesion	1.36154	9	0.797872	0.0434967	TIAM1, OTOA, ITGB4, COL5A3, ITGA8, EPDR1, EMP2, ITGB6, CTGF	789	54	10659	2.25158	1	1	0.997585
GOTERM_BP_DIRECT	GO:0014068	positive regulation of phosphatidylinositol 3-kinase signaling	1.34178	8	0.70922	0.0455217	SERPINA12, TGFB2, RELN, ANGPT1, HGF, F2RL1, SOX9, WNT16	789	45	10659	2.40169	1	1	0.997585
GOTERM_BP_DIRECT	GO:0016042	lipid catabolic process	1.34178	8	0.70922	0.0455217	PLA2G2F, LIPI, PLCL1, PLCE1, PLCH1, PLCH2, PNLIPRP3, PNPLA1	789	45	10659	2.40169	1	1	0.997585
GOTERM_BP_DIRECT	GO:0010976	positive regulation of neuron projection development	1.33301	7	0.620567	0.0464508	RET, GPRC5B, WNT5A, PLPPR5, PTK2B, PTK6, NDNF	789	36	10659	2.62685	1	1	0.997585
GOTERM_BP_DIRECT	GO:0014842	regulation of skeletal muscle satellite cell proliferation	1.32815	3	0.265957	0.0469732	MYOG, ANGPT1, SIX1	789	5	10659	8.1057	1	1	0.997585
GOTERM_BP_DIRECT	GO:0071639	positive regulation of monocyte chemotactic protein-1 production	1.32815	3	0.265957	0.0469732	IL1A, TRPV4, ADIPOQ	789	5	10659	8.1057	1	1	0.997585
GOTERM_BP_DIRECT	GO:0060231	mesenchymal to epithelial transition	1.32815	3	0.265957	0.0469732	TCF15, GATA3, WNT4	789	5	10659	8.1057	1	1	0.997585
GOTERM_BP_DIRECT	GO:0032835	glomerulus development	1.32815	3	0.265957	0.0469732	HEYL, ENPEP, PLCE1	789	5	10659	8.1057	1	1	0.997585
GOTERM_BP_DIRECT	GO:0072602	interleukin-4 secretion	1.32815	3	0.265957	0.0469732	NOTCH1, GATA3, VTCN1	789	5	10659	8.1057	1	1	0.997585
GOTERM_BP_DIRECT	GO:0007158	neuron cell-cell adhesion	1.32815	3	0.265957	0.0469732	RET, TNR, ASTN1	789	5	10659	8.1057	1	1	0.997585
GOTERM_BP_DIRECT	GO:0019800	peptide cross-linking via chondroitin 4-sulfate glycosaminoglycan	1.32815	3	0.265957	0.0469732	SPOCK2, BGN, NDNF	789	5	10659	8.1057	1	1	0.997585
GOTERM_BP_DIRECT	GO:0009953	dorsal/ventral pattern formation	1.32701	5	0.443262	0.0470966	LHX2, HHIP, NOG, LRP4, GLI1	789	19	10659	3.55513	1	1	0.997585
Category	Term			Count	%	PValue	Genes	List Total	Pop Hits	Pop Total	Fold Enrichment	Bonferroni	Benjamini	FDR
GOTERM_CC_DIRECT	GO:0009986	cell surface		54	4.78723	8.53e-12	EPHB6, ITGB4, CLSTN3, HHIP, PLAT, PCSK6, THBD, CLEC5A, TNR, ANXA9, BSN, ROS1, KCNH2, WNT5B, SCARA5, TNFRSF12A, TRPC4, IL1R1, ADIPOQ, WNT5A, BGN, EMP2, HFE2, UNC5D, PRLR, SFRP4, SFRP1, GPRC5B, RTN4RL1, ITGA8, CDH17, CHRNA1, NOTCH1, KCNA1, HPN, CXCR4, LRP4, SLC1A3, NOD2, TFPI, TSPAN33, SCUBE3, ADAMTS15, NT5E, EPCAM, KCNN2, PROM2, WNT4, FZD1, TSPEAR, SULF1, SULF2, CSPG4, TDGF1	916	276	13162	2.81133	2.77e-09	2.46e-09	2.37e-09
GOTERM_CC_DIRECT	GO:0005578	proteinaceous extracellular matrix		33	2.92553	1.51e-11	COL17A1, PAPLN, TNFRSF11B, NDNF, HAPLN1, COCH, CTGF, ADAMTS15, IL1RL1, ADAMTS14, RELN, ADAMTS1, ADAMTS18, ADAMTSL3, SPOCK2, ADAMTS17, SPOCK1, TNR, ADAMTS8, WNT3, WNT4, POSTN, WNT10A, WNT5B, COL24A1, COL22A1, WNT5A, BGN, WNT16, SFRP1, CRISPLD2, COL6A6, TGFBI	916	119	13162	3.98468	4.91e-09	2.46e-09	2.37e-09
GOTERM_CC_DIRECT	GO:0030018	Z disc		19	1.6844	5.44e-09	ACTN2, CACNA1D, NEB, LDB3, FBXO32, MYPN, CSRP3, MYOT, MYO18B, CASQ2, HRC, XIRP2, TCAP, PGM5, KCNN2, MURC, MYOZ2, SCN1A, MYH7	916	52	13162	5.25021	1.77e-06	5.89e-07	5.69e-07
GOTERM_CC_DIRECT	GO:0005615	extracellular space		86	7.62411	2.89e-08	DDR1, SERPINA12, SERPINA1, MTCL1, CPXM2, SERPINE1, TNC, PLAT, PCSK6, CXCL13, SIPA1L3, CXCL16, WISP2, SPN, EFEMP1, BMPER, TNFSF10, SOSTDC1, SOST, RBBP8NL, SRGN, ADIPOQ, NOG, WNT5A, MTUS1, HFE2, WNT16, IL1A, SFRP4, SFRP1, RBP4, GPRC5B, SPINT1, DPEP1, VWA2, MASP1, CFD, LAMA5, SERPINB12, CSTA, SEMA3C, CFI, STC1, LYPD3, TNFRSF11B, TFPI, KLK8, ADAMTS15, RELN, FRZB, CPAMD8, AGR2, SPP1, SLIT1, SPOCK1, IL…	916	668	13162	1.8499	9.39e-06	2.35e-06	2.27e-06
GOTERM_CC_DIRECT	GO:0005604	basement membrane		14	1.24113	7.34e-06	COL28A1, EGFL6, LAMC3, TNC, THBS2, SPN, FRAS1, CCDC80, ADAMTS1, COL7A1, HMCN2, VWA2, FREM2, MATN2	916	45	13162	4.47035	0.00238359	0.000398	0.000385
GOTERM_CC_DIRECT	GO:0016324	apical plasma membrane		26	2.30496	7.35e-06	CNTFR, ENPEP, NOTCH1, SLC22A5, PTPRO, STXBP2, PLD1, DLL1, CLDN1, OTOA, MARVELD2, EPCAM, SLC34A3, CUBN, SLC34A2, FN1, EMP2, ATP1B1, TMEM114, SCNN1A, CDHR2, DPEP1, RAB17, TDGF1, ATP6V0D2, ATP6V1B1	916	137	13162	2.72696	0.00238621	0.000398	0.000385
GOTERM_CC_DIRECT	GO:0031012	extracellular matrix		18	1.59574	1.65e-05	LGALS3BP, TGFB2, MMP7, CPXM2, SERPINE1, KRT1, SSC5D, LTBP3, PCSK6, CYR61, EFEMP1, MMP27, MMP19, COL21A1, EMILIN2, SOST, ZG16, ZP2	916	77	13162	3.35899	0.0053448	0.000766	0.00074
GOTERM_CC_DIRECT	GO:0005887	integral component of plasma membrane		38	3.36879	5.88e-05	DDR1, RET, CHRM2, TENM1, SLC24A4, HHIP, HPN, STAB2, GRIK3, SLC4A1, HTR2A, HTR4, SLC6A2, CLDN1, SPN, KIAA1324, FCER1A, MFSD2A, EPHA5, SLC14A1, SEMA6A, TRPC3, SCARA5, EPHA8, HTR1F, TNFRSF18, SYT13, GLRA4, SCNN1G, SCNN1A, ESYT3, F2RL1, MS4A2, SLC26A3, FGFR3, LGR5, LGR4, HCN1	916	271	13162	2.01484	0.0189338	0.00238935	0.00230848
GOTERM_CC_DIRECT	GO:0030054	cell junction		19	1.6844	0.000685	CHRNA1, CHRM2, GABRQ, GABRB2, CHRNA3, KCNA1, GABRA4, KDF1, GABRA3, GRIK3, CXCR4, GRIN2C, GLRA4, PPP1R13L, HMCN2, XIRP2, GRIA3, GRIA4, TP73	916	112	13162	2.4376	0.199759	0.0247518	0.023914
GOTERM_CC_DIRECT	GO:0005861	troponin complex		5	0.443262	0.00129486	TNNT1, TNNC1, TNNT3, TNNC2, TNNI2	916	8	13162	8.98062	0.343676	0.0420828	0.0406585
GOTERM_CC_DIRECT	GO:0031234	extrinsic component of cytoplasmic side of plasma membrane		7	0.620567	0.00402022	TIAM1, SNX18, KCNIP1, RGS1, ESYT3, PTK2B, TGM3	916	23	13162	4.37317	0.729966	0.118779	0.114759
GOTERM_CC_DIRECT	GO:0016323	basolateral plasma membrane		14	1.24113	0.00562584	SLC14A1, TRPC4, ITGA3, SLC4A1, NOD2, ATP1B1, AQP3, MARVELD2, EPCAM, CLDN8, SLC26A7, RAB17, CDH17, ATP6V1B1	916	85	13162	2.36666	0.840157	0.152367	0.14721
GOTERM_CC_DIRECT	GO:0008076	voltage-gated potassium channel complex		10	0.886525	0.00689686	KCNH2, KCNV1, KCNG4, KCNIP1, KCNIP2, KCND3, KCNA1, KCNS3, KCNC4, KCNK2	916	50	13162	2.8738	0.894521	0.172421	0.166586
GOTERM_CC_DIRECT	GO:0009898	cytoplasmic side of plasma membrane		7	0.620567	0.00929438	CD2, RGS2, TH, CDH1, DSG1, PGM5, PTPN22	916	27	13162	3.7253	0.951916	0.201406	0.19459
GOTERM_CC_DIRECT	GO:0031430	M band		4	0.35461	0.00948043	MYOM1, SMPX, KLHL41, MYOM2	916	7	13162	8.21085	0.954763	0.201406	0.19459
GOTERM_CC_DIRECT	GO:0043005	neuron projection		11	0.975177	0.00991539	GABBR2, SYT1, SV2A, EPHA8, KIF5C, KIF5A, SLC1A3, VIM, BAIAP2, PTPRF, STX1A	916	62	13162	2.54934	0.960781	0.201406	0.19459
GOTERM_CC_DIRECT	GO:0070062	extracellular exosome		164	14.539	0.0115522	CYFIP2, SH3GL3, PGLYRP2, CLSTN3, ACSM1, FRMPD1, SERPINE1, LOXL4, SLC4A1, PLAT, PLOD2, ALDH1L2, CDH6, EFEMP1, BAIAP2L1, CDH1, TNFSF10, TEKT3, TGM3, SH3GL2, CUBN, WNT5B, ACTN2, ADIPOQ, KRT1, KRT79, EPDR1, KRT77, ATP1B1, SULT2B1, DOPEY2, EML5, SCNN1G, SFRP1, RBP4, SLC5A8, CRISPLD1, SPINT1, CRISPLD2, SCNN1A, DPEP1, PLPP3, DSC1, ATP6V0D2, FREM2, CFD, ENPEP, SPTBN5, SLC22A5, KLK1, CFI, STXBP2, HPN, SLC…	916	1991	13162	1.18358	0.977093	0.22085	0.213376
GOTERM_CC_DIRECT	GO:0045211	postsynaptic membrane		10	0.886525	0.0178895	CHRM2, CHRNA1, CHRNA3, CLSTN3, GRIK3, GRIN2C, GRIA3, KCTD16, SHANK1, GRIA4	916	58	13162	2.47741	0.997168	0.323006	0.312073
GOTERM_CC_DIRECT	GO:0045177	apical part of cell		9	0.797872	0.020989	EDAR, EPB41L4B, PARD6B, SLC4A9, ITGA8, DPEP1, PLAT, REEP6, SIPA1L3	916	50	13162	2.58642	0.998986	0.359022	0.346871
GOTERM_CC_DIRECT	GO:0009897	external side of plasma membrane		18	1.59574	0.029664	CD74, ENPEP, ITGA3, TNFRSF18, AQP4, VTCN1, TNFRSF11A, CD2, SPN, SCNN1G, IL1RL1, CD8B, ITGAX, FCER1A, ITGB6, MS4A2, CD244, ASTN1	916	149	13162	1.73585	0.999944	0.48204	0.465725
GOTERM_CC_DIRECT	GO:0043025	neuronal cell body		13	1.15248	0.033792	TGFB2, KCNA1, KLHL1, SLC1A3, GDPD5, PTPRF, PURA, KIF5A, SNCG, RAB17, RIN1, TAC1, SCN1A	916	96	13162	1.9458	0.999986	0.512398	0.495055
GOTERM_CC_DIRECT	GO:0045202	synapse		10	0.886525	0.0349833	CYFIP2, GABRQ, GABRB2, KCNA1, GABRA4, GABRA3, SARM1, DLGAP3, GLRA4, SH3GL2	916	65	13162	2.21061	0.999991	0.512398	0.495055
GOTERM_CC_DIRECT	GO:0033017	sarcoplasmic reticulum membrane		4	0.35461	0.036262	ATP2A3, HRC, ATP2A1, KLHL41	916	11	13162	5.22509	0.999994	0.512398	0.495055
GOTERM_CC_DIRECT	GO:0005912	adherens junction		5	0.443262	0.0388733	MAGI1, EPHA5, NOTCH1, TRPV4, DLL1	916	19	13162	3.78131	0.999997	0.518596	0.501044
GOTERM_CC_DIRECT	GO:0030425	dendrite		12	1.06383	0.0410082	GCHFR, PURA, GRIP1, RELN, KCNA1, SARM1, KLHL1, RAB17, NR1D1, BSN, RIN1, HCN1	916	88	13162	1.95941	0.999999	0.518596	0.501044
GOTERM_CC_DIRECT	GO:0030141	secretory granule		6	0.531915	0.0414877	CHGA, SYT1, SCG5, CLCA1, PLAT, ZP2	916	28	13162	3.07907	0.999999	0.518596	0.501044
GOTERM_CC_DIRECT	GO:0030424	axon		12	1.06383	0.0439827	TGFB2, GAP43, TH, ADAM22, MYH14, SNCG, GDPD5, BSN, TAC1, CORO1A, NEFH, HCN1	916	89	13162	1.93739	1	0.527738	0.509876
GOTERM_CC_DIRECT	GO:0001725	stress fiber		7	0.620567	0.0454666	ACTA1, ABLIM3, MYH14, PGM5, SYNPO, SIPA1L3, MYH7	916	38	13162	2.64692	1	0.527738	0.509876
Category	Term			Count	%	PValue	Genes	List Total	Pop Hits	Pop Total	Fold Enrichment	Bonferroni	Benjamini	FDR
GOTERM_MF_DIRECT	GO:0005509	calcium ion binding		80	7.0922	1.63e-14	DGKG, RET, DOC2A, DGKB, CLSTN3, NCAN, STAB2, ATP2A1, CELSR2, CDH7, CALB2, CDH6, THBD, EFEMP1, MMP27, CDH1, HMCN2, ANXA9, TGM3, PSPH, CALN1, CUBN, EGFL6, ACTN2, TNNC1, TNNC2, EPDR1, CABS1, MYL4, MMRN1, MYL1, CDH10, MYL2, MYL3, CDH11, CDHR2, CASQ2, CDH12, PADI3, MMP19, DSG1, VWA2, MASP1, MATN4, DSC1, CDH17, MATN2, FBN2, NOTCH3, MEGF6, NOTCH1, PCDH10, LRP4, VWCE, LTBP3, THBS2, DLL1, CACNA1E, PCDH18,…	679	491	10488	2.5167	8.01e-12	8e-12	7.95e-12
GOTERM_MF_DIRECT	GO:0004867	serine-type endopeptidase inhibitor activity		13	1.15248	6.01e-05	COL28A1, ITIH5, SPINK4, SERPINB12, SERPINA1, SERPINE1, WFIKKN2, PAPLN, TFPI, WFDC2, SPINT1, COL7A1, SPINK9	679	50	10488	4.01602	0.0290845	0.0120719	0.0119981
GOTERM_MF_DIRECT	GO:0008201	heparin binding		16	1.41844	7.38e-05	POSTN, PTCH1, NDNF, THBS2, CXCL13, PCSK6, CTGF, ADAMTS15, CXCL11, ADGRG1, SFRP1, CCDC80, ADAMTS1, LIPI, CRISPLD2, COL5A3	679	75	10488	3.2952	0.035569	0.0120719	0.0119981
GOTERM_MF_DIRECT	GO:0004896	cytokine receptor activity		7	0.620567	0.000326	GHR, CD74, CSF3R, EBI3, CSF2RB, IL2RG, IL13RA2	679	16	10488	6.75773	0.148054	0.0400516	0.0398069
GOTERM_MF_DIRECT	GO:0050840	extracellular matrix binding		7	0.620567	0.000477	ADAMTS15, ADGRG1, SPOCK2, BGN, SSC5D, TGFBI, CYR61	679	17	10488	6.36022	0.2088	0.0468297	0.0465435
GOTERM_MF_DIRECT	GO:0004222	metalloendopeptidase activity		17	1.50709	0.000796	ADAMDEC1, MMP7, PAPLN, ADAM22, ADAM11, PHEX, ADAMTS15, ADAMTS14, MMP27, ADAMTS1, ADAMTS18, PAPPA, ADAMTS17, TLL2, MMP19, ADAMTS8, PAPPA2	679	102	10488	2.57437	0.323714	0.0651639	0.0647658
GOTERM_MF_DIRECT	GO:0015106	bicarbonate transmembrane transporter activity		4	0.35461	0.0046407	SLC26A7, SLC4A11, SLC4A1, SLC26A3	679	6	10488	10.2975	0.898113	0.325512	0.323523
GOTERM_MF_DIRECT	GO:0004252	serine-type endopeptidase activity		19	1.6844	0.00608637	CFD, KLK1, OVCH1, HGF, HTRA3, TMPRSS4, CFI, HPN, TMPRSS2, PRSS57, PRSS35, PLAT, PCSK6, KLK8, KLK10, KLK11, KLK12, MMP19, MASP1	679	146	10488	2.01013	0.95009	0.34103	0.338946
GOTERM_MF_DIRECT	GO:0005044	scavenger receptor activity		9	0.797872	0.0074848	LGALS3BP, ENDOU, SCARA5, TMPRSS4, CFI, STAB2, LOXL4, SSC5D, CXCL16	679	45	10488	3.08925	0.974999	0.34103	0.338946
GOTERM_MF_DIRECT	GO:0001540	beta-amyloid binding		6	0.531915	0.00764018	CD74, TGFB2, APOA1, APBA1, DLGAP3, SORL1	679	20	10488	4.63387	0.976849	0.34103	0.338946
GOTERM_MF_DIRECT	GO:0005540	hyaluronic acid binding		6	0.531915	0.00764018	CEMIP, TNFAIP6, NCAN, STAB2, HAPLN3, HAPLN1	679	20	10488	4.63387	0.976849	0.34103	0.338946
GOTERM_MF_DIRECT	GO:0000977	RNA polymerase II regulatory region sequence-specific DNA binding		12	1.06383	0.0147008	EOMES, RARG, RXRA, DBP, BCL6, LMX1A, CREB3L4, RARB, ALX4, BARX2, GLIS1, RUNX1	679	81	10488	2.28833	0.999305	0.594911	0.591276
GOTERM_MF_DIRECT	GO:0004872	receptor activity		9	0.797872	0.0157512	EDAR, NOTCH3, CUBN, SV2A, RTN4RL1, ITGB4, GFRA1, ITGB6, CD244	679	51	10488	2.72581	0.999588	0.594911	0.591276
GOTERM_MF_DIRECT	GO:0001228	transcriptional activator activity, RNA polymerase II transcription regulatory region sequence-specific binding		9	0.797872	0.0195907	FOXA1, CREB3L4, MYF6, ALX4, BARX2, GRHL2, GLIS1, MYF5, RUNX1	679	53	10488	2.62295	0.99994	0.633773	0.6299
GOTERM_MF_DIRECT	GO:0001078	transcriptional repressor activity, RNA polymerase II core promoter proximal region sequence-specific binding		11	0.975177	0.0201413	TFAP2A, TFAP2C, KCNIP3, NFE2L3, ZBTB20, GATA3, NR1D1, PRDM1, FOXO1, HES5, KLF17	679	74	10488	2.29606	0.999954	0.633773	0.6299
GOTERM_MF_DIRECT	GO:0003700	transcription factor activity, sequence-specific DNA binding		29	2.57092	0.0206525	EHF, NOTCH1, NFIX, MYRF, FOXI3, SIX1, MYRFL, GATA3, PRDM1, SOX2, PURA, DBP, TRPS1, TP63, EOMES, TFAP2B, FOXB1, FOXD2, ZHX2, WNT5A, RFX2, NR1D1, FOXP4, ETV4, FOXN1, POU2F3, MYCN, SIM1, TP73	679	289	10488	1.54997	0.999965	0.633773	0.6299
GOTERM_MF_DIRECT	GO:0008307	structural constituent of muscle		4	0.35461	0.0381501	MYLPF, PDLIM3, CSRP3, TCAP	679	12	10488	5.14875	1	1	0.995918
GOTERM_MF_DIRECT	GO:0004993	G-protein coupled serotonin receptor activity		4	0.35461	0.0472751	HTR7, HTR1F, HTR2A, HTR4	679	13	10488	4.75269	1	1	0.995918
GOTERM_MF_DIRECT	GO:0005215	transporter activity		12	1.06383	0.0479969	ABCA2, RBP4, SLC5A8, FABP3, FABP5, SLCO3A1, SLCO2A1, CRABP1, CLVS2, AQP4, APOD, SYPL2	679	97	10488	1.91088	1	1	0.995918

## Sheet: G3-G2
Table S2. GO enrichment of DEGs in G3/G2
Category		Term	log(Pvalue)	Count	%	PValue	Genes	List Total	Pop Hits	Pop Total	Fold Enrichment	Bonferroni	Benjamini	FDR
GOTERM_BP_DIRECT	GO:0003009	skeletal muscle contraction	5.79522	9	0.5689	1.60244e-06	CHRNA1, TNNT1, TNNT3, TNNC2, STAC3, MYH14, TNNI2, TCAP, MYH7	1105	11	10659	7.89231	0.00474157	0.00475284	0.00474804
GOTERM_BP_DIRECT	GO:0007605	sensory perception of sound	5.43154	24	1.51707	3.70217e-06	GABRB3, GABRB2, CLIC5, SPTBN4, CEACAM16, ADGRV1, CNTN5, FZD4, CHD7, EYA4, SLC1A3, SIX1, TSPEAR, COCH, SLC9A3R1, GJB2, COL2A1, GRM7, USH1G, GJB6, MYH14, HOXA1, ATP6V0A4, ATP6V1B1	1105	80	10659	2.89385	0.0109206	0.00524047	0.00523517
GOTERM_BP_DIRECT	GO:0007156	homophilic cell adhesion via plasma membrane adhesion molecules	5.27568	23	1.45386	5.30054e-06	RET, ROBO2, CADM3, PCDH9, UBA7, CLSTN3, PCDH7, CELSR2, CDH8, CDH6, CDH4, DCHS2, CDH10, CDH11, CDHR2, CDH12, FAT3, CDHR5, CDH15, DSG4, PCDH1, DSC1, NECTIN3	1105	76	10659	2.91923	0.0155985	0.00524047	0.00523517
GOTERM_BP_DIRECT	GO:0006936	muscle contraction	5.02098	11	0.695322	9.5284e-06	TMOD1, CHRNB1, MYOM1, MYBPC1, MYBPC2, ACTN3, ACTN2, MYL1, CACNA1S, CLCN1, MYOM2	1105	20	10659	5.30538	0.0278658	0.00706531	0.00705816
GOTERM_BP_DIRECT	GO:0007166	cell surface receptor signaling pathway	4.28171	21	1.32743	5.22749e-05	GLP1R, CD274, VIPR1, ADCYAP1R1, ADGRV1, VIPR2, GCGR, GLP2R, CBLB, PTH1R, F2, CELSR2, ADGRF2, GHRHR, ADGRG1, CALCR, ADGRG7, ADGRB2, ADGRF4, COL4A3, GPR157	1105	75	10659	2.70092	0.143629	0.0310095	0.0309781
GOTERM_BP_DIRECT	GO:0018149	peptide cross-linking	3.20893	8	0.505689	0.000618115	TGM1, SPRR3, CSTA, TGM7, TGM6, TGM5, TGM3, TGM2	1105	16	10659	4.82308	0.84021	0.261904	0.261639
GOTERM_BP_DIRECT	GO:0045214	sarcomere organization	3.20893	8	0.505689	0.000618115	ACTN2, CASQ2, CAPN3, TCAP, LDB3, CASQ1, MYPN, KLHL41	1105	16	10659	4.82308	0.84021	0.261904	0.261639
GOTERM_BP_DIRECT	GO:0019433	triglyceride catabolic process	2.98239	6	0.379267	0.00104138	LIPE, CPS1, PNPLA3, LPL, APOC3, APOB	1105	9	10659	6.43077	0.954513	0.363068	0.362701
GOTERM_BP_DIRECT	GO:0051965	positive regulation of synapse assembly	2.95794	14	0.884956	0.00110169	NLGN3, LINGO2, LRRN3, CLSTN3, BDNF, LRTM1, SLITRK2, ADGRB2, SLITRK1, LRRTM1, SLITRK4, LRRTM2, LRRN1, EPHB1	1105	49	10659	2.75604	0.961971	0.363068	0.362701
GOTERM_BP_DIRECT	GO:0016042	lipid catabolic process	2.79185	13	0.821745	0.00161492	PLA2G2F, PLA2G2E, PLA2G7, LIPE, PLCB4, LIPH, LIPM, PNPLA5, PLIN1, PLCD3, PNLIPRP3, PNPLA1, PLCD1	1105	45	10659	2.78667	0.991718	0.478984	0.4785
GOTERM_BP_DIRECT	GO:0006633	fatty acid biosynthetic process	2.68598	8	0.505689	0.00206072	FA2H, ACSM3, SCD, ACSM1, FASN, LPL, ACACB, ACACA	1105	19	10659	4.06154	0.997798	0.555645	0.555083
GOTERM_BP_DIRECT	GO:0007517	muscle organ development	2.57284	7	0.442478	0.00267399	MYOG, TRIM72, MYOD1, MYF6, MSX1, JPH1, CRYAB	1105	15	10659	4.50154	0.999644	0.656337	0.655673
GOTERM_BP_DIRECT	GO:0051258	protein polymerization	2.50892	5	0.316056	0.00309802	FGA, MID1IP1, FGG, CASQ2, CASQ1	1105	7	10659	6.89011	0.999899	0.656337	0.655673
GOTERM_BP_DIRECT	GO:0019367	fatty acid elongation, saturated fatty acid	2.50892	5	0.316056	0.00309802	ELOVL1, ELOVL4, ELOVL3, ELOVL6, ELOVL7	1105	7	10659	6.89011	0.999899	0.656337	0.655673
GOTERM_BP_DIRECT	GO:0006885	regulation of pH	2.4081	7	0.442478	0.00390752	SLC9A2, SLC9A4, EDNRB, PDK4, ATP6V0A4, RHCG, ATP12A	1105	16	10659	4.22019	0.999991	0.772647	0.771865
GOTERM_BP_DIRECT	GO:0071277	cellular response to calcium ion	2.32334	9	0.5689	0.00474967	ACER1, DMTN, PPIF, CAPN3, FOSB, FOS, RASGRP2, JUNB, GPLD1	1105	27	10659	3.21538	0.999999	0.803652	0.802839
GOTERM_BP_DIRECT	GO:0061436	establishment of skin barrier	2.29948	6	0.379267	0.00501784	CLDN4, TMEM79, SFN, ALOX12B, ABCA12, ALOXE3	1105	12	10659	4.82308	1	0.803652	0.802839
GOTERM_BP_DIRECT	GO:0060749	mammary gland alveolus development	2.29948	6	0.379267	0.00501784	ERBB4, AGAP2, TNFSF11, TGFA, PRLR, AREG	1105	12	10659	4.82308	1	0.803652	0.802839
GOTERM_BP_DIRECT	GO:0071456	cellular response to hypoxia	2.27864	11	0.695322	0.0052645	SLC8A3, SFRP1, PTGIS, GATA6, PMAIP1, HMOX1, TWIST1, NDNF, RORA, MT3, NDRG1	1105	39	10659	2.72071	1	0.803652	0.802839
GOTERM_BP_DIRECT	GO:0055003	cardiac myofibril assembly	2.24488	5	0.316056	0.00569005	CSRP3, ACTC1, MYL2, TCAP, MYH10	1105	8	10659	6.02885	1	0.803652	0.802839
GOTERM_BP_DIRECT	GO:0006636	unsaturated fatty acid biosynthetic process	2.24488	5	0.316056	0.00569005	ELOVL1, SCD, ELOVL3, ELOVL6, ELOVL7	1105	8	10659	6.02885	1	0.803652	0.802839
GOTERM_BP_DIRECT	GO:0051289	protein homotetramerization	2.19563	10	0.632111	0.00637337	GBP5, ACTN2, SYT11, CTH, TRPM8, RXRG, ACACB, FBP1, ACACA, GNMT	1105	34	10659	2.8371	1	0.856889	0.856022
GOTERM_BP_DIRECT	GO:0009611	response to wounding	2.15904	8	0.505689	0.00693369	ZFP36, TGFB2, MDK, SLC1A2, CCL2, SLC1A3, PAX6, KLK8	1105	23	10659	3.35518	1	0.856889	0.856022
GOTERM_BP_DIRECT	GO:0060048	cardiac muscle contraction	2.15904	8	0.505689	0.00693369	MYL4, CSRP3, MYL2, TNNC1, MYL3, CASQ2, TCAP, MYH7	1105	23	10659	3.35518	1	0.856889	0.856022
GOTERM_BP_DIRECT	GO:0042474	middle ear morphogenesis	2.12688	6	0.379267	0.00746662	INSIG1, SIX2, OSR1, HOXA2, SIX1, MSX1	1105	13	10659	4.45207	1	0.874707	0.873822
GOTERM_BP_DIRECT	GO:0048469	cell maturation	2.04911	8	0.505689	0.00893077	GHRHR, GDF11, BFSP2, FZD5, IL15, SOX8, PTH1R, HES5	1105	24	10659	3.21538	1	0.874707	0.873822
GOTERM_BP_DIRECT	GO:0035914	skeletal muscle cell differentiation	2.03796	11	0.695322	0.00916307	NR4A1, MYOD1, MAFF, MYF6, SMYD1, SOX8, NUPR1, FOS, ASB2, KLHL41, MYF5	1105	42	10659	2.52637	1	0.874707	0.873822
GOTERM_BP_DIRECT	GO:0007422	peripheral nervous system development	2.02646	5	0.316056	0.00940899	EDNRB, EGR3, ADGRB2, SOX8, NRG1	1105	9	10659	5.35897	1	0.874707	0.873822
GOTERM_BP_DIRECT	GO:0031639	plasminogen activation	2.02646	5	0.316056	0.00940899	FGA, APOH, FGG, PLAT, DHCR24	1105	9	10659	5.35897	1	0.874707	0.873822
GOTERM_BP_DIRECT	GO:0034625	fatty acid elongation, monounsaturated fatty acid	2.02516	4	0.252845	0.00943716	ELOVL1, ELOVL3, ELOVL6, ELOVL7	1105	5	10659	7.71692	1	0.874707	0.873822
GOTERM_BP_DIRECT	GO:0006941	striated muscle contraction	2.02516	4	0.252845	0.00943716	MYLK2, PGAM2, NOS1, ALDOA	1105	5	10659	7.71692	1	0.874707	0.873822
GOTERM_BP_DIRECT	GO:0035338	long-chain fatty-acyl-CoA biosynthetic process	2.02516	4	0.252845	0.00943716	ELOVL1, ELOVL3, ELOVL6, ELOVL7	1105	5	10659	7.71692	1	0.874707	0.873822
GOTERM_BP_DIRECT	GO:0007155	cell adhesion	2.00858	20	1.26422	0.00980446	ACHE, COL15A1, CNTN5, LAMA1, NCAN, TNC, THBS2, SELE, HAPLN1, ACAN, ADGRG1, AZGP1, VCAN, CNTN2, CNTN3, NCAM2, CNTN4, NECTIN4, HES5, ITGA9	1105	104	10659	1.85503	1	0.881213	0.880321
GOTERM_BP_DIRECT	GO:0001657	ureteric bud development	1.9462	8	0.505689	0.0113189	ROBO2, RET, GDF11, SFRP1, EPCAM, OSR1, SIX1, SIM1	1105	25	10659	3.08677	1	0.987406	0.986407
GOTERM_BP_DIRECT	GO:0030308	negative regulation of cell growth	1.8863	15	0.948167	0.0129927	CDKN1A, TGFB2, OSGIN1, MT3, SMARCA2, CDKN2AIP, PML, SFRP1, SFRP2, GNG4, FRZB, MYL2, MSX1, HRG, FBP1	1105	71	10659	2.03792	1	1	0.999325
GOTERM_BP_DIRECT	GO:0008284	positive regulation of cell proliferation	1.84085	34	2.14918	0.014426	CNTFR, PTGFR, TNC, ADM, PTH1R, NTN1, PLAC8, FGF5, GHRHR, ESM1, RAB25, HOXA3, CTSH, FGF21, TGFB2, ST8SIA1, IL31RA, NRG1, NCCRP1, F2, PGF, FGF17, BTC, MLXIPL, CXCL10, FABP4, SFRP2, BAMBI, ALDH1A2, FGF19, FGF18, PTPN6, CD248, EPHA1	1105	216	10659	1.51838	1	1	0.999325
GOTERM_BP_DIRECT	GO:0010628	positive regulation of gene expression	1.83512	22	1.39064	0.0146176	CRP, PTGFR, MYLK2, TGFB2, ARX, TNC, RAB27A, ALOX12B, NGF, MT3, ACTG2, SLC6A4, EDAR, ACTA2, ACTA1, ERBB3, ALDH1A2, RNF207, CTSH, HOXD3, SLC26A9, APOB	1105	123	10659	1.72533	1	1	0.999325
GOTERM_BP_DIRECT	GO:0030855	epithelial cell differentiation	1.82515	11	0.695322	0.0149571	VIL1, LGALS3, UPK1B, KRT4, PTER, ELF3, CDHR2, ID3, SIX1, ACTL8, CTSB	1105	45	10659	2.35795	1	1	0.999325
GOTERM_BP_DIRECT	GO:0035116	embryonic hindlimb morphogenesis	1.77253	7	0.442478	0.0168838	MSX2, OSR1, CHD7, WNT7A, TWIST1, MSX1, PITX2	1105	21	10659	3.21538	1	1	0.999325
GOTERM_BP_DIRECT	GO:0014883	transition between fast and slow fiber	1.75875	4	0.252845	0.017428	ACTN3, TNNT1, TNNC1, MYH7	1105	6	10659	6.43077	1	1	0.999325
GOTERM_BP_DIRECT	GO:0048741	skeletal muscle fiber development	1.71017	6	0.379267	0.0194906	MYOG, ACTA1, MYOD1, STAC3, KLHL40, KLHL41	1105	16	10659	3.61731	1	1	0.999325
GOTERM_BP_DIRECT	GO:0031069	hair follicle morphogenesis	1.71017	6	0.379267	0.0194906	KRT71, TGFB2, FOXE1, KRT27, KRT25, TMEM79	1105	16	10659	3.61731	1	1	0.999325
GOTERM_BP_DIRECT	GO:0042632	cholesterol homeostasis	1.69668	11	0.695322	0.0201057	DGAT2, FABP4, SOAT1, NPC1, CAV3, LIPG, LPL, APOC3, MALRD1, APOB, ABCG1	1105	47	10659	2.25761	1	1	0.999325
GOTERM_BP_DIRECT	GO:0042761	very long-chain fatty acid biosynthetic process	1.68154	5	0.316056	0.0208191	ELOVL1, ELOVL4, ELOVL3, ELOVL6, ELOVL7	1105	11	10659	4.38462	1	1	0.999325
GOTERM_BP_DIRECT	GO:0007512	adult heart development	1.68154	5	0.316056	0.0208191	CHD7, TCAP, MYH10, ADRA1A, MYH7	1105	11	10659	4.38462	1	1	0.999325
GOTERM_BP_DIRECT	GO:0002027	regulation of heart rate	1.68154	5	0.316056	0.0208191	CAV3, SEMA3A, CASQ2, MYH7, SNTA1	1105	11	10659	4.38462	1	1	0.999325
GOTERM_BP_DIRECT	GO:0008285	negative regulation of cell proliferation	1.67563	30	1.89633	0.0211043	CDKN1A, PTH1R, NDRG1, IFIT3, SLC9A3R1, ADGRG1, ERBB4, FRZB, CLMN, MSX1, MYOG, GDF11, TGFB2, BCL11B, FZD5, MSX2, EIF2AK2, PODN, SMARCA2, ALOX15B, PML, EREG, IL1A, ALDH1A2, IRF1, SFRP5, WNK2, NOX4, HRG, GPLD1	1105	190	10659	1.52308	1	1	0.999325
GOTERM_BP_DIRECT	GO:0001502	cartilage condensation	1.59665	6	0.379267	0.0253131	ACAN, TGFB2, COL2A1, WNT7A, MYF5, CTGF	1105	17	10659	3.40452	1	1	0.999325
GOTERM_BP_DIRECT	GO:0001778	plasma membrane repair	1.55013	4	0.252845	0.0281756	TRIM72, CAV3, DYSF, MYH10	1105	7	10659	5.51209	1	1	0.999325
GOTERM_BP_DIRECT	GO:0051694	pointed-end actin filament capping	1.55013	4	0.252845	0.0281756	TMOD1, TMOD4, LMOD3, LMOD2	1105	7	10659	5.51209	1	1	0.999325
GOTERM_BP_DIRECT	GO:0050678	regulation of epithelial cell proliferation	1.55013	4	0.252845	0.0281756	TACSTD2, SIX1, SERPINB5, HES5	1105	7	10659	5.51209	1	1	0.999325
GOTERM_BP_DIRECT	GO:0055008	cardiac muscle tissue morphogenesis	1.55013	4	0.252845	0.0281756	MYLK2, ACTC1, XIRP2, TCAP	1105	7	10659	5.51209	1	1	0.999325
GOTERM_BP_DIRECT	GO:0023019	signal transduction involved in regulation of gene expression	1.54182	5	0.316056	0.0287198	FGF5, MSX2, EPCAM, PAX6, MSX1	1105	12	10659	4.01923	1	1	0.999325
GOTERM_BP_DIRECT	GO:0090244	Wnt signaling pathway involved in somitogenesis	1.52375	3	0.189633	0.02994	SFRP1, SFRP2, DKK1	1105	3	10659	9.64615	1	1	0.999325
GOTERM_BP_DIRECT	GO:0045218	zonula adherens maintenance	1.52375	3	0.189633	0.02994	CAMSAP3, KIFC3, PLEKHA7	1105	3	10659	9.64615	1	1	0.999325
GOTERM_BP_DIRECT	GO:0018101	protein citrullination	1.52375	3	0.189633	0.02994	PADI6, PADI3, PADI1	1105	3	10659	9.64615	1	1	0.999325
GOTERM_BP_DIRECT	GO:0090324	negative regulation of oxidative phosphorylation	1.52375	3	0.189633	0.02994	MLXIPL, ACTN3, PPIF	1105	3	10659	9.64615	1	1	0.999325
GOTERM_BP_DIRECT	GO:0048739	cardiac muscle fiber development	1.52375	3	0.189633	0.02994	MYO18B, TCAP, MYH11	1105	3	10659	9.64615	1	1	0.999325
GOTERM_BP_DIRECT	GO:0090131	mesenchyme migration	1.52375	3	0.189633	0.02994	ACTA2, ACTA1, ACTG2	1105	3	10659	9.64615	1	1	0.999325
GOTERM_BP_DIRECT	GO:0035995	detection of muscle stretch	1.52375	3	0.189633	0.02994	CSRP3, CAV3, TCAP	1105	3	10659	9.64615	1	1	0.999325
GOTERM_BP_DIRECT	GO:0001895	retina homeostasis	1.49294	6	0.379267	0.0321408	AZGP1, TF, ALB, HSPB1, B2M, LTF	1105	18	10659	3.21538	1	1	0.999325
GOTERM_BP_DIRECT	GO:0043065	positive regulation of apoptotic process	1.49011	18	1.1378	0.0323514	GADD45B, OSGIN1, UNC5C, NR4A1, SFRP2, ERBB4, FRZB, ALDH1A2, KCNMA1, EEF1A2, HMOX1, TNFRSF8, IRF5, NUPR1, HRG, GPLD1, TGM2, SPDEF	1105	102	10659	1.70226	1	1	0.999325
GOTERM_BP_DIRECT	GO:0030216	keratinocyte differentiation	1.44484	8	0.505689	0.0359056	TGM1, ACER1, ST14, CSTA, PAX6, DSG4, FOXN1, TGM3	1105	31	10659	2.48933	1	1	0.999325
GOTERM_BP_DIRECT	GO:0006695	cholesterol biosynthetic process	1.41833	5	0.316056	0.0381656	INSIG1, DHCR24, HMGCR, DHCR7, CFTR	1105	13	10659	3.71006	1	1	0.999325
GOTERM_BP_DIRECT	GO:0032728	positive regulation of interferon-beta production	1.41833	5	0.316056	0.0381656	IFIH1, DDX58, IRF1, IRF7, POLR3G	1105	13	10659	3.71006	1	1	0.999325
GOTERM_BP_DIRECT	GO:0045071	negative regulation of viral genome replication	1.3978	6	0.379267	0.0400127	PARP10, ISG20, RSAD2, MX1, EIF2AK2, LTF	1105	19	10659	3.04615	1	1	0.999325
GOTERM_BP_DIRECT	GO:0002026	regulation of the force of heart contraction	1.38021	4	0.252845	0.0416668	MYL4, CSRP3, MYL3, MYH7	1105	8	10659	4.82308	1	1	0.999325
GOTERM_BP_DIRECT	GO:0010744	positive regulation of macrophage derived foam cell differentiation	1.38021	4	0.252845	0.0416668	MSR1, LPL, APOB, ALOX15B	1105	8	10659	4.82308	1	1	0.999325
GOTERM_BP_DIRECT	GO:0045089	positive regulation of innate immune response	1.38021	4	0.252845	0.0416668	GBP5, POLR3G, COCH, EREG	1105	8	10659	4.82308	1	1	0.999325
GOTERM_BP_DIRECT	GO:0071773	cellular response to BMP stimulus	1.38021	4	0.252845	0.0416668	SFRP1, COL2A1, GATA6, ADAMTS7	1105	8	10659	4.82308	1	1	0.999325
GOTERM_BP_DIRECT	GO:0006915	apoptotic process	1.37563	12	0.758534	0.0421088	CYFIP2, NR4A1, EGLN3, LGALS1, GSDMA, SFRP2, IRF1, HIP1R, CIDEA, SIX1, PAEP, XAF1	1105	60	10659	1.92923	1	1	0.999325
GOTERM_BP_DIRECT	GO:0035115	embryonic forelimb morphogenesis	1.33767	7	0.442478	0.0459542	CRABP2, MSX2, ALDH1A2, OSR1, WNT7A, TWIST1, MSX1	1105	26	10659	2.59704	1	1	0.999325
GOTERM_BP_DIRECT	GO:0007274	neuromuscular synaptic transmission	1.30824	5	0.316056	0.0491764	CHRNA1, CHRNB1, MYLK2, EGR3, STAC3	1105	14	10659	3.44505	1	1	0.999325
GOTERM_BP_DIRECT	GO:0042476	odontogenesis	1.30824	5	0.316056	0.0491764	OSR1, ID3, AQP5, PITX2, AQP3	1105	14	10659	3.44505	1	1	0.999325
GOTERM_BP_DIRECT	GO:0002931	response to ischemia	1.30824	5	0.316056	0.0491764	UCHL1, CAMK2A, PPIF, NDNF, CPEB4	1105	14	10659	3.44505	1	1	0.999325
GOTERM_BP_DIRECT	GO:0016337	single organismal cell-cell adhesion	1.30726	10	0.632111	0.0492877	CYFIP2, CSTA, COL13A1, TTYH1, PKP3, ANXA9, DSG4, NTN1, NECTIN3, LIMS2	1105	47	10659	2.05237	1	1	0.999325

## Sheet: G4-G3
Table S2. GO enrichment of DEGs in G4/G3
Category		Term	log(Pvalue)	Count	%	PValue	Genes	List Total	Pop Hits	Pop Total	Fold Enrichment	Bonferroni	Benjamini	FDR
GOTERM_BP_DIRECT	GO:0006936	muscle contraction	6.95574	11	1.10775	1.10729e-07	TMOD1, CHRNB1, MYOM1, MYBPC1, MYBPC2, ACTN3, ACTN2, MYL1, CACNA1S, CLCN1, MYOM2	683	20	10659	8.58338	0.000243463	0.000243493	0.000242828
GOTERM_BP_DIRECT	GO:0003009	skeletal muscle contraction	4.62908	7	0.704935	2.34922e-05	CHRNA1, TNNT3, TNNC2, STAC3, TNNI2, TCAP, MYH7	683	11	10659	9.93119	0.0503482	0.0214428	0.0213843
GOTERM_BP_DIRECT	GO:0045214	sarcomere organization	4.53382	8	0.805639	2.92535e-05	ACTN2, CASQ2, CAPN3, TCAP, LDB3, CASQ1, MYPN, KLHL41	683	16	10659	7.80307	0.0623039	0.0214428	0.0213843
GOTERM_BP_DIRECT	GO:0007517	muscle organ development	3.69072	7	0.704935	0.000203836	MYOG, TRIM72, MYOD1, MYF6, ALX4, JPH1, CRYAB	683	15	10659	7.28287	0.361275	0.0926417	0.0923889
GOTERM_BP_DIRECT	GO:0051965	positive regulation of synapse assembly	3.67645	12	1.20846	0.000210645	SLITRK2, LRRTM3, ADGRB2, LRRN3, CLSTN2, ADGRB3, LRTM1, ADGRB1, AMIGO2, SLITRK5, LRRN1, EPHB2	683	49	10659	3.82191	0.370769	0.0926417	0.0923889
GOTERM_BP_DIRECT	GO:0048741	skeletal muscle fiber development	3.51062	7	0.704935	0.000308586	MYOG, ACTA1, MYOD1, DNER, STAC3, KLHL40, KLHL41	683	16	10659	6.82769	0.492716	0.113097	0.112788
GOTERM_BP_DIRECT	GO:0051694	pointed-end actin filament capping	3.30316	5	0.503525	0.00049755	TMOD1, TMOD4, TMOD2, LMOD3, LMOD2	683	7	10659	11.1472	0.665254	0.156302	0.155875
GOTERM_BP_DIRECT	GO:0043066	negative regulation of apoptotic process	3.07937	27	2.71903	0.000832963	PTGFR, PRKAA2, FLT4, AMIGO2, GATA6, ADAR, IFIT3, PLAC8, PKHD1, CHST11, ERBB4, FFAR4, CAPN3, PTK2B, SOX8, NTSR1, TNFRSF18, OSR1, TEX11, EIF2AK2, MT3, TBX3, ADAMTS20, ACTC1, IL7, IL2RB, CARD14	683	209	10659	2.01611	0.839979	0.228961	0.228336
GOTERM_BP_DIRECT	GO:0007156	homophilic cell adhesion via plasma membrane adhesion molecules	3.01393	14	1.40987	0.000968431	PCDH9, UBA7, CLSTN2, PCDH17, CDH7, CDH6, DCHS2, CDHR1, CDHR2, FAT3, DCHS1, CDH15, CDH16, DSC3	683	76	10659	2.87482	0.881235	0.23662	0.235974
GOTERM_BP_DIRECT	GO:0035690	cellular response to drug	2.95681	9	0.906344	0.00110456	KCNH2, MEF2C, PRKAA2, NOS2, ADIPOQ, HTR1B, MT3, PPM1E, GPLD1	683	34	10659	4.13104	0.911986	0.242892	0.242229
GOTERM_BP_DIRECT	GO:0060045	positive regulation of cardiac muscle cell proliferation	2.88546	6	0.60423	0.00130177	MEF2C, FGF9, ERBB4, GATA6, ZFPM2, WNT2	683	14	10659	6.68835	0.942986	0.260236	0.259526
GOTERM_BP_DIRECT	GO:0007605	sensory perception of sound	2.80154	14	1.40987	0.0015793	SRRM4, ADGRV1, EYA4, SIX1, MYO7A, TSPEAR, COCH, GJB2, COL2A1, GRM7, MYO15A, KCNQ4, ATP6V0A4, ATP6V1B1	683	80	10659	2.73108	0.969058	0.289407	0.288617
GOTERM_BP_DIRECT	GO:0060048	cardiac muscle contraction	2.57734	7	0.704935	0.0026464	MYL4, CSRP3, MYL2, TNNC1, CASQ2, TCAP, MYH7	683	23	10659	4.7497	0.997054	0.447648	0.446427
GOTERM_BP_DIRECT	GO:0002027	regulation of heart rate	2.41856	5	0.503525	0.00381456	CAV3, SEMA3A, CASQ2, MYH7, SNTA1	683	11	10659	7.0937	0.999776	0.599159	0.597524
GOTERM_BP_DIRECT	GO:0001503	ossification	2.29048	7	0.704935	0.00512298	MYOG, SPP1, IGF2, ATP6V0A4, MMP9, MYF5, ATP6V1B1	683	26	10659	4.20166	0.999988	0.746991	0.744953
GOTERM_BP_DIRECT	GO:0048747	muscle fiber development	2.26479	5	0.503525	0.00543513	CHRNB1, UCHL1, MYL2, WFIKKN2, FLNC	683	12	10659	6.50256	0.999994	0.746991	0.744953
GOTERM_BP_DIRECT	GO:0030199	collagen fibril organization	2.205	7	0.704935	0.00623739	ADAMTS14, COL3A1, COL2A1, SFRP2, COL5A1, COL5A2, DPT	683	27	10659	4.04604	0.999999	0.786773	0.784626
GOTERM_BP_DIRECT	GO:0006874	cellular calcium ion homeostasis	2.15721	8	0.805639	0.00696292	PKHD1, SLC24A2, CSRP3, PLN, DMPK, SYPL2, APOE, TRPM8	683	36	10659	3.46803	1	0.786773	0.784626
GOTERM_BP_DIRECT	GO:0060307	regulation of ventricular cardiac muscle cell membrane repolarization	2.12736	5	0.503525	0.00745829	KCNH2, CAV3, KCNE5, ANK2, SNTA1	683	13	10659	6.00237	1	0.786773	0.784626
GOTERM_BP_DIRECT	GO:0010831	positive regulation of myotube differentiation	2.12416	4	0.40282	0.00751352	MMP14, CAV3, MAMSTR, SMYD1	683	7	10659	8.9178	1	0.786773	0.784626
GOTERM_BP_DIRECT	GO:0055008	cardiac muscle tissue morphogenesis	2.12416	4	0.40282	0.00751352	MYLK2, ACTC1, XIRP2, TCAP	683	7	10659	8.9178	1	0.786773	0.784626
GOTERM_BP_DIRECT	GO:0050873	brown fat cell differentiation	2.04682	7	0.704935	0.0089781	PLAC8, FABP4, MB, ADIPOQ, EBF2, SLC2A4, SH2B2	683	29	10659	3.767	1	0.860767	0.858419
GOTERM_BP_DIRECT	GO:0001958	endochondral ossification	2.04047	6	0.60423	0.00911016	MEF2C, MMP14, COL2A1, MMP13, COL13A1, ALPL	683	21	10659	4.4589	1	0.860767	0.858419
GOTERM_BP_DIRECT	GO:0007520	myoblast fusion	2.00345	5	0.503525	0.0099209	CAV3, ADGRB3, MYOD1, TMEM8C, PITX2	683	14	10659	5.57362	1	0.860767	0.858419
GOTERM_BP_DIRECT	GO:0045089	positive regulation of innate immune response	1.94101	4	0.40282	0.0114548	GBP5, CARD9, POLR3G, COCH	683	8	10659	7.80307	1	0.860767	0.858419
GOTERM_BP_DIRECT	GO:0002026	regulation of the force of heart contraction	1.94101	4	0.40282	0.0114548	MYL4, CSRP3, ATP1A2, MYH7	683	8	10659	7.80307	1	0.860767	0.858419
GOTERM_BP_DIRECT	GO:0055003	cardiac myofibril assembly	1.94101	4	0.40282	0.0114548	CSRP3, ACTC1, MYL2, TCAP	683	8	10659	7.80307	1	0.860767	0.858419
GOTERM_BP_DIRECT	GO:0032727	positive regulation of interferon-alpha production	1.94101	4	0.40282	0.0114548	IFIH1, DDX58, IRF7, TLR4	683	8	10659	7.80307	1	0.860767	0.858419
GOTERM_BP_DIRECT	GO:0035995	detection of muscle stretch	1.93022	3	0.302115	0.0117431	CSRP3, CAV3, TCAP	683	3	10659	15.6061	1	0.860767	0.858419
GOTERM_BP_DIRECT	GO:0048739	cardiac muscle fiber development	1.93022	3	0.302115	0.0117431	MYO18B, TCAP, MYH11	683	3	10659	15.6061	1	0.860767	0.858419
GOTERM_BP_DIRECT	GO:0016525	negative regulation of angiogenesis	1.90421	8	0.805639	0.0124678	ADGRB2, ADGRB3, ADGRB1, PDE3B, VASH1, SULF1, PML, THBS4	683	40	10659	3.12123	1	0.872687	0.870306
GOTERM_BP_DIRECT	GO:0046034	ATP metabolic process	1.89091	5	0.503525	0.0128555	AK1, ATP1A2, AK5, ATP6V1B1, MYH7	683	15	10659	5.20205	1	0.872687	0.870306
GOTERM_BP_DIRECT	GO:0045766	positive regulation of angiogenesis	1.88285	11	1.10775	0.0130963	IL1A, PTGIS, SFRP2, SERPINE1, GDF2, VASH2, GATA6, PTK2B, F3, ISL1, CCR3	683	70	10659	2.45239	1	0.872687	0.870306
GOTERM_BP_DIRECT	GO:0042472	inner ear morphogenesis	1.77317	7	0.704935	0.0168589	COL2A1, FGF9, MYO15A, KCNQ4, SIX1, EPHB2, ATP6V1B1	683	33	10659	3.3104	1	1	0.997725
GOTERM_BP_DIRECT	GO:0007166	cell surface receptor signaling pathway	1.68626	11	1.10775	0.0205941	ADGRF2, CD274, ADGRV1, CALCR, ADGRB2, ADGRA2, ADGRB3, ADGRF4, ADGRB1, PTH2R, AGTR2	683	75	10659	2.2889	1	1	0.997725
GOTERM_BP_DIRECT	GO:0030198	extracellular matrix organization	1.66044	10	1.00705	0.0218555	VIT, POSTN, OLFML2B, EGFL6, EMILIN1, NDNF, RECK, MMP9, MYF5, ADAMTS20	683	65	10659	2.40095	1	1	0.997725
GOTERM_BP_DIRECT	GO:0048010	vascular endothelial growth factor receptor signaling pathway	1.65175	4	0.40282	0.0222972	FLT4, PTK2B, VEGFD, SULF1	683	10	10659	6.24246	1	1	0.997725
GOTERM_BP_DIRECT	GO:0060415	muscle tissue morphogenesis	1.64796	3	0.302115	0.0224926	PAX7, MYF6, MYF5	683	4	10659	11.7046	1	1	0.997725
GOTERM_BP_DIRECT	GO:0010881	regulation of cardiac muscle contraction by regulation of the release of sequestered calcium ion	1.64796	3	0.302115	0.0224926	PLN, CASQ2, ANK2	683	4	10659	11.7046	1	1	0.997725
GOTERM_BP_DIRECT	GO:0030240	skeletal muscle thin filament assembly	1.64796	3	0.302115	0.0224926	ACTA1, ACTC1, TCAP	683	4	10659	11.7046	1	1	0.997725
GOTERM_BP_DIRECT	GO:0043462	regulation of ATPase activity	1.64796	3	0.302115	0.0224926	TPM2, TNNC1, TNNT3	683	4	10659	11.7046	1	1	0.997725
GOTERM_BP_DIRECT	GO:0043588	skin development	1.64539	6	0.60423	0.0226259	COL3A1, COL5A1, COL5A2, SLITRK5, DHCR24, KRT9	683	26	10659	3.60142	1	1	0.997725
GOTERM_BP_DIRECT	GO:0007612	learning	1.64539	6	0.60423	0.0226259	SLC8A3, SLC24A2, RGS14, PTN, SORCS3, EPHB2	683	26	10659	3.60142	1	1	0.997725
GOTERM_BP_DIRECT	GO:0007519	skeletal muscle tissue development	1.64539	6	0.60423	0.0226259	MYLPF, MYOD1, SIX1, VGLL2, VAMP5, KLHL31	683	26	10659	3.60142	1	1	0.997725
GOTERM_BP_DIRECT	GO:0045087	innate immune response	1.58307	12	1.20846	0.0261176	IFIH1, DDX58, MX2, MX1, TRIM25, EIF2AK2, NLRP1, S100A9, TRIM10, TLR4, PML, S100A8	683	89	10659	2.1042	1	1	0.997725
GOTERM_BP_DIRECT	GO:0071277	cellular response to calcium ion	1.57921	6	0.60423	0.0263506	ACER1, MEF2C, CPNE6, CAPN3, RASGRP2, GPLD1	683	27	10659	3.46803	1	1	0.997725
GOTERM_BP_DIRECT	GO:0051607	defense response to virus	1.5788	11	1.10775	0.0263754	CXCL10, CXCL9, RSAD2, MX2, CD207, CARD9, ITGAX, IFIT5, TLR7, ADAR, ABCC9	683	78	10659	2.20087	1	1	0.997725
GOTERM_BP_DIRECT	GO:0014898	cardiac muscle hypertrophy in response to stress	1.5342	4	0.40282	0.0292281	MEF2C, GATA6, TCAP, MYH7	683	11	10659	5.67496	1	1	0.997725
GOTERM_BP_DIRECT	GO:0006633	fatty acid biosynthetic process	1.52573	5	0.503525	0.0298036	FA2H, ACSM3, ACSM1, LPL, ACACB	683	19	10659	4.10688	1	1	0.997725
GOTERM_BP_DIRECT	GO:0001666	response to hypoxia	1.5176	9	0.906344	0.0303667	EGLN3, ALAS2, NOS2, MB, TGFB3, HIF3A, MT3, CRYAB, PML	683	58	10659	2.42164	1	1	0.997725
GOTERM_BP_DIRECT	GO:0035455	response to interferon-alpha	1.44478	3	0.302115	0.0359105	MX2, EIF2AK2, ADAR	683	5	10659	9.36369	1	1	0.997725
GOTERM_BP_DIRECT	GO:0060385	axonogenesis involved in innervation	1.44478	3	0.302115	0.0359105	COL25A1, SEMA3A, NPTX1	683	5	10659	9.36369	1	1	0.997725
GOTERM_BP_DIRECT	GO:0006707	cholesterol catabolic process	1.44478	3	0.302115	0.0359105	AKR1D1, APOE, MT3	683	5	10659	9.36369	1	1	0.997725
GOTERM_BP_DIRECT	GO:0032722	positive regulation of chemokine production	1.42993	4	0.40282	0.0371591	EIF2AK2, FFAR2, TLR7, TLR4	683	12	10659	5.20205	1	1	0.997725
GOTERM_BP_DIRECT	GO:0042346	positive regulation of NF-kappaB import into nucleus	1.42993	4	0.40282	0.0371591	EDAR, TLR7, CCL19, TLR4	683	12	10659	5.20205	1	1	0.997725
GOTERM_BP_DIRECT	GO:0001938	positive regulation of endothelial cell proliferation	1.39646	7	0.704935	0.0401365	FLT4, GDF2, VASH2, F3, CCR3, THBS4, CCL26	683	40	10659	2.73108	1	1	0.997725
GOTERM_BP_DIRECT	GO:0045669	positive regulation of osteoblast differentiation	1.39646	7	0.704935	0.0401365	FBN2, MEF2C, SFRP2, CEBPD, GDF2, TMEM119, CTHRC1	683	40	10659	2.73108	1	1	0.997725
GOTERM_BP_DIRECT	GO:0030534	adult behavior	1.38074	5	0.503525	0.0416164	GRM7, SLC1A2, SLITRK5, PCDH17, SHANK1	683	21	10659	3.71575	1	1	0.997725
GOTERM_BP_DIRECT	GO:0060349	bone morphogenesis	1.38074	5	0.503525	0.0416164	SFRP2, ACTN3, SP5, PAX1, PAPPA2	683	21	10659	3.71575	1	1	0.997725
GOTERM_BP_DIRECT	GO:0046330	positive regulation of JNK cascade	1.35088	7	0.704935	0.0445778	UNC5CL, FLT4, CARD9, PTK2B, CCL19, TLR4, EDA2R	683	41	10659	2.66446	1	1	0.997725
GOTERM_BP_DIRECT	GO:0043154	negative regulation of cysteine-type endopeptidase activity involved in apoptotic process	1.34658	6	0.60423	0.0450217	SFRP2, IFI6, DHCR24, WNT9A, MT3, CRYAB	683	31	10659	3.02055	1	1	0.997725
GOTERM_BP_DIRECT	GO:0032728	positive regulation of interferon-beta production	1.33659	4	0.40282	0.0460694	IFIH1, DDX58, IRF7, POLR3G	683	13	10659	4.80189	1	1	0.997725
GOTERM_BP_DIRECT	GO:0043524	negative regulation of neuron apoptotic process	1.30886	10	1.00705	0.0491064	FOXB1, MEF2C, SYNGAP1, CITED1, MDK, SIX1, NDNF, MT3, NES, ISL1	683	75	10659	2.08082	1	1	0.997725
GOTERM_BP_DIRECT	GO:0035914	skeletal muscle cell differentiation	1.30703	7	0.704935	0.0493139	MEF2C, MYOD1, MYF6, SMYD1, SOX8, KLHL41, MYF5	683	42	10659	2.60102	1	1	0.997725
GOTERM_BP_DIRECT	GO:0010628	positive regulation of gene expression	1.29545	14	1.40987	0.0506466	CRP, PTGFR, MYLK2, ARX, FN1, ANK2, MT3, ACTG2, EDAR, ACTA1, SFRP4, FGF9, RNF207, FGFR4	683	123	10659	1.77631	1	1	0.997725
GOTERM_BP_DIRECT	GO:0050891	multicellular organismal water homeostasis	1.28725	3	0.302115	0.0516124	SCNN1G, SCNN1A, AQP4	683	6	10659	7.80307	1	1	0.997725
GOTERM_BP_DIRECT	GO:0014883	transition between fast and slow fiber	1.28725	3	0.302115	0.0516124	ACTN3, TNNC1, MYH7	683	6	10659	7.80307	1	1	0.997725
GOTERM_BP_DIRECT	GO:2001223	negative regulation of neuron migration	1.28725	3	0.302115	0.0516124	COL3A1, ERBB4, NRG1	683	6	10659	7.80307	1	1	0.997725
GOTERM_BP_DIRECT	GO:0045664	regulation of neuron differentiation	1.28725	3	0.302115	0.0516124	EYA1, BIN1, SIX1	683	6	10659	7.80307	1	1	0.997725
GOTERM_BP_DIRECT	GO:0046549	retinal cone cell development	1.28725	3	0.302115	0.0516124	PDE6C, RORB, HCN1	683	6	10659	7.80307	1	1	0.997725
GOTERM_BP_DIRECT	GO:0071320	cellular response to cAMP	1.25405	5	0.503525	0.0557116	AQP8, AQP9, AKAP6, CFTR, HCN1	683	23	10659	3.39264	1	1	0.997725
GOTERM_BP_DIRECT	GO:0045663	positive regulation of myoblast differentiation	1.25237	4	0.40282	0.0559281	MYOG, MEF2C, CXCL9, SMYD1	683	14	10659	4.4589	1	1	0.997725
GOTERM_BP_DIRECT	GO:0007274	neuromuscular synaptic transmission	1.25237	4	0.40282	0.0559281	CHRNA1, CHRNB1, MYLK2, STAC3	683	14	10659	4.4589	1	1	0.997725
GOTERM_BP_DIRECT	GO:0014002	astrocyte development	1.25237	4	0.40282	0.0559281	MT3, S100A9, TLR4, S100A8	683	14	10659	4.4589	1	1	0.997725
GOTERM_BP_DIRECT	GO:0048704	embryonic skeletal system morphogenesis	1.24642	6	0.60423	0.0566994	EYA1, SIX1, ALX4, HOXD4, WNT9A, MYF5	683	33	10659	2.83748	1	1	0.997725
GOTERM_BP_DIRECT	GO:0055010	ventricular cardiac muscle tissue morphogenesis	1.1759	4	0.40282	0.0666962	MYL2, TNNC1, ISL1, MYH7	683	15	10659	4.16164	1	1	0.997725
GOTERM_BP_DIRECT	GO:0036342	post-anal tail morphogenesis	1.1759	4	0.40282	0.0666962	SFRP2, CHST11, SP5, DCHS1	683	15	10659	4.16164	1	1	0.997725
GOTERM_BP_DIRECT	GO:0019367	fatty acid elongation, saturated fatty acid	1.15957	3	0.302115	0.069252	ELOVL4, ELOVL3, ELOVL7	683	7	10659	6.68835	1	1	0.997725
GOTERM_BP_DIRECT	GO:0043086	negative regulation of catalytic activity	1.15957	3	0.302115	0.069252	IL7, ACACB, NES	683	7	10659	6.68835	1	1	0.997725
GOTERM_BP_DIRECT	GO:0045745	positive regulation of G-protein coupled receptor protein signaling pathway	1.15957	3	0.302115	0.069252	TMOD2, KLK5, KLK6	683	7	10659	6.68835	1	1	0.997725
GOTERM_BP_DIRECT	GO:0001778	plasma membrane repair	1.15957	3	0.302115	0.069252	TRIM72, CAV3, DYSF	683	7	10659	6.68835	1	1	0.997725
GOTERM_BP_DIRECT	GO:0086005	ventricular cardiac muscle cell action potential	1.15957	3	0.302115	0.069252	KCNE5, ANK2, SNTA1	683	7	10659	6.68835	1	1	0.997725
GOTERM_BP_DIRECT	GO:0060021	palate development	1.15458	8	0.805639	0.0700525	MEF2C, COL2A1, OSR1, WFIKKN2, ALX4, MSC, EPHB2, TBX3	683	57	10659	2.19034	1	1	0.997725
GOTERM_BP_DIRECT	GO:0002062	chondrocyte differentiation	1.14235	5	0.503525	0.0720526	MEF2C, COL2A1, FGF9, OSR1, COL11A2	683	25	10659	3.12123	1	1	0.997725
GOTERM_BP_DIRECT	GO:0032755	positive regulation of interleukin-6 production	1.11255	6	0.60423	0.0771694	IL1A, DDX58, CARD9, TLR7, ISL1, TLR4	683	36	10659	2.60102	1	1	0.997725
GOTERM_BP_DIRECT	GO:0007389	pattern specification process	1.10608	4	0.40282	0.0783284	SYNGAP1, EYA1, SIX1, DCHS1	683	16	10659	3.90154	1	1	0.997725
GOTERM_BP_DIRECT	GO:0006885	regulation of pH	1.10608	4	0.40282	0.0783284	SLC9A5, PDK4, ATP6V0A4, RHCG	683	16	10659	3.90154	1	1	0.997725
GOTERM_BP_DIRECT	GO:0035115	embryonic forelimb morphogenesis	1.0913	5	0.503525	0.0810393	OSR1, ALX4, WNT9A, RECK, TBX3	683	26	10659	3.00118	1	1	0.997725
GOTERM_BP_DIRECT	GO:0030501	positive regulation of bone mineralization	1.0913	5	0.503525	0.0810393	FBN2, MEF2C, TGFB3, OSR1, TMEM119	683	26	10659	3.00118	1	1	0.997725
GOTERM_BP_DIRECT	GO:0006919	activation of cysteine-type endopeptidase activity involved in apoptotic process	1.07177	6	0.60423	0.0847681	EGLN3, NLRP1, F3, S100A9, PML, S100A8	683	37	10659	2.53073	1	1	0.997725
GOTERM_BP_DIRECT	GO:0071773	cellular response to BMP stimulus	1.05297	3	0.302115	0.0885177	COL2A1, GATA6, ADAMTS7	683	8	10659	5.85231	1	1	0.997725
GOTERM_BP_DIRECT	GO:0014850	response to muscle activity	1.05297	3	0.302115	0.0885177	FNDC5, PRKAA2, CAPN3	683	8	10659	5.85231	1	1	0.997725
GOTERM_BP_DIRECT	GO:0030890	positive regulation of B cell proliferation	1.04311	5	0.503525	0.0905504	CD74, MEF2C, IL7, NFATC2, TLR4	683	27	10659	2.89003	1	1	0.997725
GOTERM_BP_DIRECT	GO:0032689	negative regulation of interferon-gamma production	1.04204	4	0.40282	0.0907742	CD274, PGLYRP2, IL20RB, TLR4	683	17	10659	3.67204	1	1	0.997725
GOTERM_BP_DIRECT	GO:0032757	positive regulation of interleukin-8 production	1.04204	4	0.40282	0.0907742	DDX58, SERPINE1, ADIPOQ, GDF2	683	17	10659	3.67204	1	1	0.997725
GOTERM_BP_DIRECT	GO:0002230	positive regulation of defense response to virus by host	1.00904	10	1.00705	0.0979406	SERPINB10, MYOM1, HCAR1, DDX58, STAT2, FAM131B, PDK4, TNIK, PHYHIP, TREM1	683	86	10659	1.81467	1	1	0.997725

## Sheet: G5-G4
Table S2. GO enrichment of DEGs in G5/G4
Category		Term	log(Pvalue)	Count	%	PValue	Genes	List Total	Pop Hits	Pop Total	Fold Enrichment	Bonferroni	Benjamini	FDR
GOTERM_BP_DIRECT	GO:0030199	collagen fibril organization	4.26344	7	1.70732	5.45211e-05	COL1A1, COL3A1, COL2A1, SFRP2, COL1A2, LOX, FMOD	278	27	10659	9.94045	0.0638943	0.066025	0.066025
GOTERM_BP_DIRECT	GO:0007601	visual perception	3.00298	9	2.19512	0.000993165	RPGRIP1, COL1A1, GJD2, OPN1SW, COL2A1, KCNJ10, TH, PDE6C, VAX2	278	79	10659	4.36804	0.699804	0.516601	0.516601
GOTERM_BP_DIRECT	GO:0042632	cholesterol homeostasis	2.89287	7	1.70732	0.00127977	ABCG8, FABP4, SOAT1, CAV3, LIPG, APOA1, APOB	278	47	10659	5.71047	0.787921	0.516601	0.516601
GOTERM_BP_DIRECT	GO:0050910	detection of mechanical stimulus involved in sensory perception of sound	2.49361	4	0.97561	0.00320913	PTPRQ, ATP2B2, PDZD7, TMC2	278	12	10659	12.7806	0.979606	0.971564	0.971564
GOTERM_BP_DIRECT	GO:0002740	negative regulation of cytokine secretion involved in immune response	2.19456	3	0.731707	0.00638905	IL10, ANGPT1, APOA1	278	5	10659	23.005	0.999574	1	1
GOTERM_BP_DIRECT	GO:0033344	cholesterol efflux	1.908	4	0.97561	0.0123595	ABCG8, SOAT1, APOA1, APOB	278	19	10659	8.07194	1	1	1
GOTERM_BP_DIRECT	GO:2000649	regulation of sodium ion transmembrane transporter activity	1.57863	3	0.731707	0.026386	CAV3, SCN1B, SCN2B	278	10	10659	11.5025	1	1	1
GOTERM_BP_DIRECT	GO:0071277	cellular response to calcium ion	1.49413	4	0.97561	0.032053	ACER1, PPIF, FOSB, FOS	278	27	10659	5.68026	1	1	1
GOTERM_BP_DIRECT	GO:0045766	positive regulation of angiogenesis	1.45381	6	1.46341	0.0351717	IL1A, ECM1, SFRP2, ZC3H12A, VEGFC, CCR3	278	70	10659	3.28643	1	1	1
GOTERM_BP_DIRECT	GO:0007165	signal transduction	1.36944	10	2.43902	0.0427132	FGB, DTHD1, ARHGAP9, PDE10A, SPOCK2, SMOC1, FGG, RIN1, ANK1, CARD11	278	178	10659	2.15403	1	1	1
GOTERM_BP_DIRECT	GO:0007156	homophilic cell adhesion via plasma membrane adhesion molecules	1.32368	6	1.46341	0.0474587	PCDH10, FAT3, DSG3, CDH17, CDH8, CDH7	278	76	10659	3.02698	1	1	1
GOTERM_BP_DIRECT	GO:2000276	negative regulation of oxidative phosphorylation uncoupler activity	1.28987	2	0.487805	0.0513019	PPIF, TWIST1	278	2	10659	38.3417	1	1	1
GOTERM_BP_DIRECT	GO:0003366	cell-matrix adhesion involved in ameboidal cell migration	1.28987	2	0.487805	0.0513019	ITGA4, ITGB7	278	2	10659	38.3417	1	1	1
GOTERM_BP_DIRECT	GO:0018149	peptide cross-linking	1.19684	3	0.731707	0.0635563	COL3A1, CSTA, TGM5	278	16	10659	7.18907	1	1	1
GOTERM_BP_DIRECT	GO:1902042	negative regulation of extrinsic apoptotic signaling pathway via death domain receptors	1.14979	3	0.731707	0.0708289	FGB, SFRP2, FGG	278	17	10659	6.76619	1	1	1
GOTERM_BP_DIRECT	GO:0007229	integrin-mediated signaling pathway	1.1326	5	1.21951	0.0736881	COL3A1, ITGA4, APOA1, ITGB7, CDH17	278	61	10659	3.14276	1	1	1
GOTERM_BP_DIRECT	GO:0051346	negative regulation of hydrolase activity	1.11941	2	0.487805	0.0759607	APOA1, NOS1	278	3	10659	25.5612	1	1	1
GOTERM_BP_DIRECT	GO:0003253	cardiac neural crest cell migration involved in outflow tract morphogenesis	1.11941	2	0.487805	0.0759607	TWIST1, PITX2	278	3	10659	25.5612	1	1	1
GOTERM_BP_DIRECT	GO:1904468	negative regulation of tumor necrosis factor secretion	1.11941	2	0.487805	0.0759607	ZC3H12A, NR1H4	278	3	10659	25.5612	1	1	1
GOTERM_BP_DIRECT	GO:0015701	bicarbonate transport	1.11941	2	0.487805	0.0759607	CA4, SLC26A9	278	3	10659	25.5612	1	1	1
GOTERM_BP_DIRECT	GO:0072378	blood coagulation, fibrin clot formation	1.11941	2	0.487805	0.0759607	FGB, FGG	278	3	10659	25.5612	1	1	1
GOTERM_BP_DIRECT	GO:0032800	receptor biosynthetic process	1.11941	2	0.487805	0.0759607	IL10, ACE2	278	3	10659	25.5612	1	1	1
GOTERM_BP_DIRECT	GO:0007626	locomotory behavior	1.11216	5	1.21951	0.0772399	GNAO1, TH, GAA, LRRTM1, ATP2B2	278	62	10659	3.09207	1	1	1
GOTERM_BP_DIRECT	GO:0032715	negative regulation of interleukin-6 production	1.10593	3	0.731707	0.0783565	IL10, NR1H4, BPI	278	18	10659	6.39029	1	1	1
GOTERM_BP_DIRECT	GO:0050808	synapse organization	1.06489	3	0.731707	0.0861208	LRRTM1, ATP2B2, KLK8	278	19	10659	6.05396	1	1	1
GOTERM_BP_DIRECT	GO:0030317	sperm motility	1.04606	4	0.97561	0.0899382	LY6K, INSL6, APOB, AKAP4	278	41	10659	3.74066	1	1	1
GOTERM_BP_DIRECT	GO:0032956	regulation of actin cytoskeleton organization	1.02639	3	0.731707	0.0941047	EPHA5, HRG, EPHA3	278	20	10659	5.75126	1	1	1
GOTERM_BP_DIRECT	GO:2000352	negative regulation of endothelial cell apoptotic process	1.02639	3	0.731707	0.0941047	FGB, ANGPT1, FGG	278	20	10659	5.75126	1	1	1
GOTERM_BP_DIRECT	GO:0060351	cartilage development involved in endochondral bone morphogenesis	1.00008	2	0.487805	0.0999809	COL1A1, COL2A1	278	4	10659	19.1709	1	1	1
GOTERM_BP_DIRECT	GO:0035634	response to stilbenoid	1.00008	2	0.487805	0.0999809	LY6D, CIDEA	278	4	10659	19.1709	1	1	1
GOTERM_BP_DIRECT	GO:1902714	negative regulation of interferon-gamma secretion	1.00008	2	0.487805	0.0999809	ZC3H12A, NR1H4	278	4	10659	19.1709	1	1	1
GOTERM_BP_DIRECT	GO:0032680	regulation of tumor necrosis factor production	1.00008	2	0.487805	0.0999809	ANGPT1, LTF	278	4	10659	19.1709	1	1	1
GOTERM_BP_DIRECT	GO:0050713	negative regulation of interleukin-1 beta secretion	1.00008	2	0.487805	0.0999809	ZC3H12A, APOA1	278	4	10659	19.1709	1	1	1
GOTERM_BP_DIRECT	GO:0071599	otic vesicle development	1.00008	2	0.487805	0.0999809	COL2A1, PAX8	278	4	10659	19.1709	1	1	1
GOTERM_BP_DIRECT	GO:0048251	elastic fiber assembly	1.00008	2	0.487805	0.0999809	LOX, MYH11	278	4	10659	19.1709	1	1	1

## Sheet: G6-G5
Table S2. GO enrichment of DEGs in G6/G5
Category		Term	log(Pvalue)	Count	%	PValue	Genes	List Total	Pop Hits	Pop Total	Fold Enrichment	Bonferroni	Benjamini	FDR
GOTERM_BP_DIRECT	GO:0030199	collagen fibril organization	7.65529	7	7	2.2116e-08	COL1A1, ACAN, ADAMTS2, COL3A1, COL1A2, COL5A1, LOX	74	27	10659	37.3438	9.26655e-06	9.26659e-06	9.22236e-06
GOTERM_BP_DIRECT	GO:0007155	cell adhesion	4.12588	7	7	7.48373e-05	ACAN, COL5A1, TNC, TGFBI, PARVB, LYVE1, THBS3	74	104	10659	9.69504	0.0308714	0.0156784	0.0156036
GOTERM_BP_DIRECT	GO:0032964	collagen biosynthetic process	3.34053	3	3	0.000456527	COL1A1, COL5A1, TRAM2	74	5	10659	86.4243	0.174139	0.0599667	0.0596805
GOTERM_BP_DIRECT	GO:0043206	extracellular fibril organization	3.16637	3	3	0.000681753	MFAP5, COL3A1, COL5A1	74	6	10659	72.0203	0.248551	0.0599667	0.0596805
GOTERM_BP_DIRECT	GO:0043588	skin development	3.14533	4	4	0.000715593	ADAMTS2, COL3A1, COL5A1, DACT2	74	26	10659	22.1601	0.259138	0.0599667	0.0596805
GOTERM_BP_DIRECT	GO:0060346	bone trabecula formation	3.02217	3	3	0.000950224	FBN2, COL1A1, THBS3	74	7	10659	61.7317	0.328562	0.0663573	0.0660405
GOTERM_BP_DIRECT	GO:0070208	protein heterotrimerization	2.79195	3	3	0.00161456	COL1A1, COL1A2, C1QTNF6	74	9	10659	48.0135	0.491884	0.0966427	0.0961814
GOTERM_BP_DIRECT	GO:0010595	positive regulation of endothelial cell migration	1.93614	3	3	0.0115841	SPARC, FLT4, PROX1	74	24	10659	18.0051	0.992419	0.606716	0.60382
GOTERM_BP_DIRECT	GO:0001568	blood vessel development	1.83747	3	3	0.0145387	COL1A1, COL1A2, COL5A1	74	27	10659	16.0045	0.997837	0.676858	0.673627
GOTERM_BP_DIRECT	GO:0060414	aorta smooth muscle tissue morphogenesis	1.69021	2	2	0.0204075	COL3A1, PROX1	74	3	10659	96.027	0.999823	0.855075	0.850994
GOTERM_BP_DIRECT	GO:0007507	heart development	1.6256	4	4	0.023681	ACAN, COL3A1, LOX, DRC1	74	90	10659	6.4018	0.999956	0.87588	0.871699
GOTERM_BP_DIRECT	GO:0071230	cellular response to amino acid stimulus	1.60059	3	3	0.0250849	COL1A1, COL3A1, COL1A2	74	36	10659	12.0034	0.999976	0.87588	0.871699
GOTERM_BP_DIRECT	GO:0043589	skin morphogenesis	1.39357	2	2	0.0404042	COL1A1, COL1A2	74	6	10659	48.0135	1	1	0.997608
GOTERM_BP_DIRECT	GO:0021707	cerebellar granule cell differentiation	1.39357	2	2	0.0404042	ATP2B2, PROX1	74	6	10659	48.0135	1	1	0.997608
GOTERM_BP_DIRECT	GO:0008285	negative regulation of cell proliferation	1.38598	5	5	0.0411164	SFRP4, NRK, PROX1, PTH1R, IFIT3	74	190	10659	3.79054	1	1	0.997608
GOTERM_BP_DIRECT	GO:0030324	lung development	1.37036	3	3	0.0426227	ADAMTS2, LOX, PROX1	74	48	10659	9.00253	1	1	0.997608
GOTERM_BP_DIRECT	GO:0051965	positive regulation of synapse assembly	1.35415	3	3	0.0442436	SRPX2, SYNDIG1, EPHB2	74	49	10659	8.81881	1	1	0.997608

## Sheet: G6-G1
Table S2. GO enrichment of DEGs in G6/G1
Category		Term	log(Pvalue)	Count	%	PValue	Genes	List Total	Pop Hits	Pop Total	Fold Enrichment	Bonferroni	Benjamini	FDR
GOTERM_BP_DIRECT	GO:0030199	collagen fibril organization	5.7099	21	0.470746	1.95029e-06	LUM, COL11A1, DPT, PLOD3, LOXL2, COL1A1, MMP11, ADAMTS14, COL3A1, ADAMTS2, SFRP2, COL2A1, COL1A2, COL5A1, P4HA1, LOX, COL5A2, SERPINH1, NF1, FMOD, DDR2	3128	27	10659	2.65036	0.0106268	0.00535826	0.00535435
GOTERM_BP_DIRECT	GO:0007156	homophilic cell adhesion via plasma membrane adhesion molecules	5.70857	43	0.963909	1.95628e-06	ROBO2, RET, CLSTN2, PCDH10, CLSTN3, PCDH15, PTPRM, PCDH12, PIK3CB, PCDH18, CELSR2, PCDH17, CELSR3, CDH8, CDH7, CDH6, CDH5, CDH1, PCDH1, CADM3, PCDH9, PCDH7, DCHS2, CDHR1, CDH11, CDHR2, CDH12, FAT2, DSG1, CDH13, DCHS1, FAT3, CDHR5, DSG2, FAT4, DSG4, DSC1, NECTIN3, CDH17, DSC2, NECTIN2, NECTIN1, DSC3	3128	76	10659	1.92799	0.0106593	0.00535826	0.00535435
GOTERM_BP_DIRECT	GO:0007605	sensory perception of sound	4.11426	41	0.919076	7.68661e-05	GABRB3, GABRB2, SPTBN4, CLIC5, CEMIP, USP53, CHD7, SIX1, COCH, SLC9A3R1, OTOA, GRM7, MARVELD2, MYH14, HOXA1, ATP6V0A4, CRYM, CDKN2D, TUB, TFAP2A, CEACAM16, ADGRV1, HOMER2, WFS1, ATP8B1, WHRN, DCDC2, NAV2, MYO7A, DNM1, OTOGL, POU4F3, COL1A1, GJB2, COL2A1, P2RX2, MYO15A, GJB6, SNAI2, FGFR1, ATP6V1B1	3128	80	10659	1.7464	0.343668	0.109852	0.109772
GOTERM_BP_DIRECT	GO:0035116	embryonic hindlimb morphogenesis	4.09575	16	0.358664	8.02133e-05	RARG, NOTCH1, MSX2, OSR1, CHD7, TWIST1, RPGRIP1L, TBX3, BMP4, ALX3, RSPO2, GPC3, RARB, MSX1, PITX2, WNT3	3128	21	10659	2.59627	0.355594	0.109852	0.109772
GOTERM_BP_DIRECT	GO:0061436	establishment of skin barrier	3.77902	11	0.246581	0.000166333	CLDN4, KRT1, TMEM79, KDF1, GRHL3, ALOX12, SFN, ALOX12B, ABCA12, CLDN1, ALOXE3	3128	12	10659	3.12364	0.597978	0.169055	0.168931
GOTERM_BP_DIRECT	GO:0045666	positive regulation of neuron differentiation	3.73244	24	0.537996	0.000185164	NCOA1, FOXA1, MEF2C, TGIF2, IRX3, TCF12, GDPD5, GDF6, BMP4, HEYL, RNF112, BRINP2, BRINP1, ZEB1, DAB1, BCL6, DUOXA1, KCTD11, TCF4, HOXD3, ECT2, CDON, EIF4G1, BEND6	3128	40	10659	2.04457	0.637388	0.169055	0.168931
GOTERM_BP_DIRECT	GO:0030198	extracellular matrix organization	3.65666	34	0.762161	0.000220463	VIT, ECM2, OLFML2B, TNFRSF11B, NDNF, FBLN1, HSD17B12, PRDX4, ABI3BP, ADAMTSL2, TNR, EMILIN1, SOX9, SERAC1, MPZL3, PDGFRA, POSTN, COL27A1, EGFL6, WNT3A, MMP9, KAZALD1, SERPINB5, GFAP, ADAMTS20, SMOC2, ELF3, SPINT1, CRISPLD2, PXDN, ITGA8, TGFBI, RECK, MYF5	3128	65	10659	1.78244	0.701154	0.172528	0.172402
GOTERM_BP_DIRECT	GO:0007160	cell-matrix adhesion	3.38132	29	0.650078	0.000415608	ITGB1, SNED1, EDA, COL13A1, ITGB4, NID1, ADAMTS12, NID2, CTGF, OTOA, TNN, ITGB8, ITGB7, ITGB6, JAM3, FGB, CD96, EPDR1, EMP2, TIAM1, COL3A1, COL5A3, ITGA11, ZYX, ITGA8, ITGA6, HOXD3, HPSE, FREM1	3128	54	10659	1.83001	0.897427	0.284588	0.28438
GOTERM_BP_DIRECT	GO:0007165	signal transduction	3.27811	74	1.65882	0.000527097	ARHGAP9, SPARC, TENM3, PDE3B, RTKN2, RAPH1, ARHGAP36, ARHGAP4, ARHGAP44, AKAP12, SYDE1, IL18RAP, RASSF3, GRB14, RASSF6, TAGAP, SOX8, PDE8B, FGB, UNC5CL, PRKAB2, UNC5B, ARRDC2, MAGI2, ARRDC3, PDE4C, ARAP2, ANK2, SLC39A12, RANGAP1, IL17RD, ANK1, TOM1L1, APBB1IP, IL1RAPL2, TRAF5, IL1RAPL1, PDE5A, RIN1, RIN2, CARD11, GRB7, PLEKHH3, PDE1C, PDE1B, PDE1A, IGSF1, TNFRSF11B, RASAL3, ARHGAP22, ARHGAP20, RA…	3128	178	10659	1.41665	0.944323	0.320826	0.320592
GOTERM_BP_DIRECT	GO:0042472	inner ear morphogenesis	3.18367	20	0.44833	0.000655135	TFAP2A, FZD3, WNT3A, COL11A1, INSIG1, FZD6, CHRNA9, SIX1, GATA3, NTN1, POU4F3, COL2A1, FGF9, MYO15A, ITGA8, ROR2, EPHB2, ATOH1, ATP6V1B1, FGFR1	3128	33	10659	2.06522	0.972402	0.358883	0.358621
GOTERM_BP_DIRECT	GO:0045600	positive regulation of fat cell differentiation	2.96683	20	0.44833	0.00107936	WNT5B, DKKL1, ADIRF, HTR2A, MEDAG, ZFP36, SFRP2, KLF5, SULT1E1, WIF1, FRZB, NOCT, ZC3H12A, SH3PXD2B, SNAI2, CCDC3, ZNF385A, ADIG, ZBTB7C, CMKLR1	3128	34	10659	2.00448	0.997304	0.460681	0.460344
GOTERM_BP_DIRECT	GO:0051965	positive regulation of synapse assembly	2.94528	26	0.582829	0.00113428	NLGN3, NLGN1, BHLHB9, CLSTN2, CLSTN3, LRTM2, AMIGO2, CUX2, SRPX2, SLITRK2, LRRTM3, SLITRK1, FLRT3, LRRTM1, SLITRK3, SYNDIG1, SLITRK5, EPHB2, EPHB1, LRRN3, TPBG, ADGRB2, ADGRB3, ADGRB1, LRRN1, CBLN2	3128	49	10659	1.80812	0.998005	0.460681	0.460344
GOTERM_BP_DIRECT	GO:0031069	hair follicle morphogenesis	2.89765	12	0.268998	0.00126576	KRT71, FGF7, WNT10A, NOTCH1, FOXE1, SMO, KRT17, KRT27, KRT25, TMEM79, SOSTDC1, FGF10	3128	16	10659	2.55571	0.99903	0.460681	0.460344
GOTERM_BP_DIRECT	GO:0048741	skeletal muscle fiber development	2.89765	12	0.268998	0.00126576	MYOG, ACTA1, BIN3, KEL, XK, HOMER1, SMO, P2RX2, DNER, STAC3, KLHL40, KLHL41	3128	16	10659	2.55571	0.99903	0.460681	0.460344
GOTERM_BP_DIRECT	GO:0018149	peptide cross-linking	2.89765	12	0.268998	0.00126576	TGM1, DSP, SPRR3, COL3A1, CSTA, ANXA1, FN1, TGM7, TGM6, TGM5, EVPL, TGM3	3128	16	10659	2.55571	0.99903	0.460681	0.460344
GOTERM_BP_DIRECT	GO:0014002	astrocyte development	2.86445	11	0.246581	0.00136632	LAMC3, PLP1, TSPAN2, VIM, DRD1, MT3, S100A9, DLL1, TLR4, S100A8, GFAP	3128	14	10659	2.67741	0.999441	0.460681	0.460344
GOTERM_BP_DIRECT	GO:0010628	positive regulation of gene expression	2.84477	53	1.18807	0.00142964	MYLK2, EDA, TNC, HMGB2, PIK3CB, PRDM1, ACTG2, SLC6A4, EPB41L4B, GJA1, FGF9, RPS6KA2, LAMP3, ITGB8, CTSH, IL18, ANK2, NGF, ACTA2, EDAR, SFRP4, ACTA1, RNF207, ALDH1A2, PTGFR, RBM4B, ALOX12B, IQGAP3, CUX2, ERBB3, NFIL3, LDLR, WNT3, TFAP2A, WNT10A, WHRN, CAV1, EPHX2, RDX, FN1, RAB27A, BRAF, MT3, P2RX7, CDK6, TRPV4, MAFG, CNTN1, PLP1, HOXD3, SLC26A9, VIM, IL7R	3128	123	10659	1.46832	0.999605	0.460681	0.460344
GOTERM_BP_DIRECT	GO:0007229	integrin-mediated signaling pathway	2.70432	30	0.672495	0.00197552	ITGB1, LAMA5, SEMA7A, ITGB4, CUL3, CTGF, PTK2B, ITGB8, ITGB7, ITGB6, VAV3, FCER1G, ITGA4, ITGA3, RCC2, APOA1, FGR, COL3A1, TYROBP, TEC, ITGAD, ITGA11, ZYX, ITGA8, ITGA6, ITGA5, CDH17, LAT, FERMT2, ITGA9	3128	61	10659	1.67587	0.99998	0.601215	0.600776
GOTERM_BP_DIRECT	GO:0070374	positive regulation of ERK1 and ERK2 cascade	2.63923	43	0.963909	0.00229493	NRP1, SEMA7A, NDRG4, C5AR2, FLT4, ARRB1, TREM2, HTR2A, RASGRP1, PRKCZ, DNAJC27, EGFR, CTGF, BMPER, KDR, FFAR4, ABL1, PTK2B, TNFAIP8L3, CCL19, HRAS, FGF21, SLAMF1, FGB, PDGFRB, PDGFRA, CD74, ATP6AP1, CCL21, ANGPT1, RIPK2, BRAF, MT3, BMP4, GPR183, TRPV4, ACKR3, CHI3L1, F2RL1, NOX4, FGFR3, TLR4, FGF10	3128	97	10659	1.51059	0.999997	0.646119	0.645647
GOTERM_BP_DIRECT	GO:0015991	ATP hydrolysis coupled proton transport	2.62728	16	0.358664	0.00235896	ATP6V1A, ATP6V0B, ATP6AP1, ATP6AP1L, ATP4A, ATP6V1B2, ATP6V0A2, ATP6V1H, ATP6V0A4, ATP6V1E1, ATP6V0D2, ATP6V1E2, ATP6V1C1, ATP6V1B1, ATP6V1C2, ATP6V0A1	3128	26	10659	2.09699	0.999998	0.646119	0.645647
GOTERM_BP_DIRECT	GO:0007628	adult walking behavior	2.58822	18	0.403497	0.00258096	EPHA4, SPTBN4, CHD7, PCDH15, KLHL1, CTNS, CACNA1A, TRH, HIPK2, ABHD12, UCHL1, DAB1, EFNB3, NPC1, GLRB, ZIC1, DRD1, SCN1A	3128	31	10659	1.97861	0.999999	0.658875	0.658394
GOTERM_BP_DIRECT	GO:0006874	cellular calcium ion homeostasis	2.5774	20	0.44833	0.00264608	CD40, DMPK, STC1, SLC30A1, SYPL2, PTH1R, GRIK2, PIK3CB, ATP1B1, PKHD1, CSRP3, XK, PLN, KEL, SV2A, STC2, ATP13A2, TNNI3, APOE, TRPM8	3128	36	10659	1.89312	1	0.658875	0.658394
GOTERM_BP_DIRECT	GO:0050728	negative regulation of inflammatory response	2.48652	26	0.582829	0.00326197	MVK, TNFAIP6, WFDC1, RORA, GATA3, IL22RA2, FAM132A, RABGEF1, ZFP36, NT5E, PBK, FFAR4, ADORA1, ACP5, APOE, CD276, GHSR, PTGIS, SMAD3, ADIPOQ, KRT1, APOA1, ISL1, ADORA2A, IL2RA, SMPDL3B	3128	52	10659	1.7038	1	0.760183	0.759628
GOTERM_BP_DIRECT	GO:0048048	embryonic eye morphogenesis	2.47749	7	0.156915	0.00333049	FBN2, RARG, EFEMP1, MFAP2, RARB, VAX2, FBN1	3128	7	10659	3.40761	1	0.760183	0.759628
GOTERM_BP_DIRECT	GO:0045109	intermediate filament organization	2.43679	9	0.201748	0.00365768	DSP, KRT71, KRT17, KRT25, VIM, KRT20, GFAP, MTM1, KRT9	3128	11	10659	2.78804	1	0.770646	0.770083
GOTERM_BP_DIRECT	GO:0003009	skeletal muscle contraction	2.43679	9	0.201748	0.00365768	CHRNA1, HOMER1, TNNT1, TNNT3, TNNC2, STAC3, MYH14, TNNI2, MYH7	3128	11	10659	2.78804	1	0.770646	0.770083
GOTERM_BP_DIRECT	GO:0021915	neural tube development	2.38057	13	0.291414	0.0041632	NOTCH1, SEMA3C, TCF7, PLOD3, AMBRA1, FAM212A, SALL2, ALDH1A2, PLXNA2, NF1, PHGDH, DCHS1, DACT1	3128	20	10659	2.21495	1	0.844667	0.844051
GOTERM_BP_DIRECT	GO:0043524	negative regulation of neuron apoptotic process	2.32056	34	0.762161	0.00478015	GABRB3, GABRB2, CNTFR, NRP1, DLX1, BHLHB9, CITED1, STXBP1, KIF14, CACNA1A, SIX1, NDNF, GRIK2, AMBRA1, FAM134B, SYNGAP1, ERBB3, MDK, CHL1, NEFL, HRAS, SNCA, MEF2C, ANGPT1, WFS1, UNC5B, BRAF, MT3, ISL1, HIPK2, TOX3, NR4A3, BIRC5, NES	3128	75	10659	1.54478	1	0.935203	0.93452
GOTERM_BP_DIRECT	GO:0072659	protein localization to plasma membrane	2.26918	22	0.493163	0.00538041	FCER1G, RAMP3, STXBP1, ADIPOQ, ZDHHC23, ANK2, EMP2, ATP1B3, ABCA12, PIGW, ATP1B1, PRKCZ, RAB11A, SYTL2, EHD2, EPB41L3, DCHS1, TNIK, SCN3B, SKAP1, CRB3, GPR179	3128	43	10659	1.74343	1	1	0.999452
GOTERM_BP_DIRECT	GO:0050731	positive regulation of peptidyl-tyrosine phosphorylation	2.25953	25	0.560412	0.00550132	NRP1, CD80, TREM2, HTR2A, THBS4, FGF7, ENPP2, ABL1, FCER1A, PTK2B, CD74, YES1, ANGPT1, SEMA4D, RIPK2, VEGFC, EFNA1, CD4, IL5, TEC, CSPG4, ITGA5, PLPP3, TDGF1, FGF10	3128	51	10659	1.6704	1	1	0.999452
GOTERM_BP_DIRECT	GO:0007155	cell adhesion	2.24194	44	0.986326	0.00572875	ACHE, NLGN2, TNFAIP6, LAMA1, LAMA4, NCAN, TNC, STAB2, THY1, F11R, HAPLN1, THBS3, ADGRG1, SPP1, NCAM1, MPDZ, CTNNAL1, POSTN, ITGA3, PARVB, ATP1B1, GRHL2, LYVE1, SELE, SELP, CLDN11, BCAN, FERMT1, AZGP1, CD4, VCAN, COL5A1, NPHS1, SELL, ITGA11, CERCAM, CNTN1, CD9, CNTN3, ITGA6, TGFBI, CNTN4, NECTIN4, ITGA9	3128	104	10659	1.44168	1	1	0.999452
GOTERM_BP_DIRECT	GO:0046330	positive regulation of JNK cascade	2.17777	21	0.470746	0.00664095	UNC5CL, CCL21, GADD45B, RIPK2, FLT4, NOD2, TPD52L1, RASGRP1, GADD45G, CTGF, HIPK2, RASSF2, TRPV4, RB1CC1, CD27, PTK2B, F2RL1, CCL19, HRAS, TLR4, SLAMF1	3128	41	10659	1.74536	1	1	0.999452
GOTERM_BP_DIRECT	GO:0043588	skin development	2.12171	15	0.336247	0.0075559	JUP, ITGB4, ITGA3, ARRDC3, PTCH2, DHCR24, ASPRV1, KRT9, COL3A1, ADAMTS2, COL5A1, COL5A2, SLITRK5, ITGA6, SLC27A4	3128	26	10659	1.96593	1	1	0.999452
GOTERM_BP_DIRECT	GO:0035115	embryonic forelimb morphogenesis	2.12171	15	0.336247	0.0075559	TFAP2A, MSX2, OSR1, SHOX2, TWIST1, RPGRIP1L, TBX5, TBX3, RDH10, ALDH1A2, ALX3, RSPO2, MSX1, RECK, WNT3	3128	26	10659	1.96593	1	1	0.999452
GOTERM_BP_DIRECT	GO:0050770	regulation of axonogenesis	2.03433	8	0.179332	0.00923999	RET, EFNA1, EPHA4, CHN1, UST, KIF13B, CACNA1A, LRRC4C	3128	10	10659	2.72609	1	1	0.999452
GOTERM_BP_DIRECT	GO:0030574	collagen catabolic process	2.03433	8	0.179332	0.00923999	MRC2, MMP11, MMP14, MMP13, CTSK, MMP2, MMP9, CTSB	3128	10	10659	2.72609	1	1	0.999452
GOTERM_BP_DIRECT	GO:0006914	autophagy	2.03258	16	0.358664	0.00927717	GABARAPL2, SRPX, ITGB4, TMEM74, WDR45, NPC1, MAP1LC3C, SESN2, ATG2A, CHMP4B, NRBF2, S100A9, ATG7, S100A8, ATG4D, ATG2B	3128	29	10659	1.88006	1	1	0.999452
GOTERM_BP_DIRECT	GO:0045821	positive regulation of glycolytic process	2.00736	6	0.134499	0.00983185	P2RX7, MLXIPL, INSR, GPD1, IGF1, HTR2A	3128	6	10659	3.40761	1	1	0.999452
GOTERM_BP_DIRECT	GO:0010642	negative regulation of platelet-derived growth factor receptor signaling pathway	2.00736	6	0.134499	0.00983185	SLC9A3R1, NDRG4, ADIPOQ, PTPRJ, APOD, SNCA	3128	6	10659	3.40761	1	1	0.999452
GOTERM_BP_DIRECT	GO:0006486	protein glycosylation	2.00631	25	0.560412	0.00985566	GALNT14, ST6GALNAC1, ST6GALNAC2, GALNT16, FUT11, FUT4, B3GALT2, B3GALT1, GCNT3, UGGT2, ST3GAL1, ST3GAL2, ST3GAL3, GALNT8, GALNT7, B3GALNT1, GALNT6, GALNT5, ST6GAL2, ST8SIA1, B3GNT9, B3GNT8, NPC1, B3GNT2, ST6GALNAC4	3128	53	10659	1.60736	1	1	0.999452
GOTERM_BP_DIRECT	GO:0008285	negative regulation of cell proliferation	2.00536	72	1.61399	0.00987738	DDR1, RARG, BTG2, CDKN1A, TES, BTG1, NRK, PTPRJ, ADARB1, PTH1R, RBPJ, CDH5, RPS6KA2, JARID2, HRAS, MYOG, MSX2, P3H2, DLEC1, PROX1, P3H3, ETV3, EREG, SFRP4, RIPPLY3, ZEB1, ALDH1A2, SFRP5, RARB, CDH13, ROR2, GPLD1, KMT2A, DPT, AMBRA1, PDS5B, TOB2, DLL1, NDRG1, TOB1, SLC9A3R1, ADGRG1, CLMN, FRZB, TP53INP1, PTK2B, MSX1, CDKN2D, TFAP2A, GDF11, CDKN2C, FZD5, BCL11B, TNFRSF9, HMGA1, VEGFC, KLF4, SMAD6, …	3128	190	10659	1.2913	1	1	0.999452
GOTERM_BP_DIRECT	GO:0006636	unsaturated fatty acid biosynthetic process	2.00001	7	0.156915	0.0099997	ELOVL1, SCD, ELOVL3, SCD5, ELOVL6, ELOVL7, DECR2	3128	8	10659	2.98166	1	1	0.999452
GOTERM_BP_DIRECT	GO:0035413	positive regulation of catenin import into nucleus	2.00001	7	0.156915	0.0099997	KANK1, SFRP2, WNT3A, BAMBI, EGFR, DACT1, SULF2	3128	8	10659	2.98166	1	1	0.999452
GOTERM_BP_DIRECT	GO:0086091	regulation of heart rate by cardiac conduction	1.93673	13	0.291414	0.0115684	KCNH2, DSP, JUP, CACNA2D1, CAV1, ANK2, GJA5, PKP2, DSG2, SCN3B, SCN1B, DSC2, SCN2B	3128	22	10659	2.01359	1	1	0.999452
GOTERM_BP_DIRECT	GO:0046034	ATP metabolic process	1.88557	10	0.224165	0.0130147	ATP6V1A, AK1, ATP6V1B2, CTNS, AK4, ATP1A2, AMPD3, ATP1B1, ATP6V1B1, MYH7	3128	15	10659	2.27174	1	1	0.999452
GOTERM_BP_DIRECT	GO:0035249	synaptic transmission, glutamatergic	1.88557	10	0.224165	0.0130147	NAPA, GRID2, UNC13A, SHC3, ALS2, CLSTN3, CACNA1A, SLC17A7, GRIK2, CDH8	3128	15	10659	2.27174	1	1	0.999452
GOTERM_BP_DIRECT	GO:0055010	ventricular cardiac muscle tissue morphogenesis	1.88557	10	0.224165	0.0130147	RXRA, MYL2, COL11A1, TNNC1, MYL3, PKP2, TNNI3, PROX1, ISL1, MYH7	3128	15	10659	2.27174	1	1	0.999452
GOTERM_BP_DIRECT	GO:0000187	activation of MAPK activity	1.85127	19	0.425913	0.014084	SHC2, SHC1, INSR, LPAR1, LPAR3, IGF1, IQGAP3, P2RX7, EFNA1, C1QTNF2, EPGN, MADD, PLCE1, CSPG4, TDGF1, TLR4, FGF10, AVPI1, MAP3K5	3128	38	10659	1.7038	1	1	0.999452
GOTERM_BP_DIRECT	GO:0030155	regulation of cell adhesion	1.84425	14	0.313831	0.0143136	LAMA5, LAMA1, FAF1, LAMA4, KIF14, PRKX, LMO7, PRLR, DLL1, PPP1CB, NUAK1, FES, SOX9, CYTIP	3128	25	10659	1.90826	1	1	0.999452
GOTERM_BP_DIRECT	GO:0001657	ureteric bud development	1.84425	14	0.313831	0.0143136	RET, ROBO2, GDF11, SMAD3, OSR1, SIX1, SMAD6, BMP7, BMPER, EPCAM, RARB, SIM1, CRLF1, FGFR1	3128	25	10659	1.90826	1	1	0.999452
GOTERM_BP_DIRECT	GO:0007189	adenylate cyclase-activating G-protein coupled receptor signaling pathway	1.84353	12	0.268998	0.0143374	GHRHR, CALCRL, CALCR, ADORA2A, ADORA2B, GNAQ, PTGER2, PTH1R, ADRB2, S1PR4, TSHR, PTHLH	3128	20	10659	2.04457	1	1	0.999452
GOTERM_BP_DIRECT	GO:0006695	cholesterol biosynthetic process	1.80165	9	0.201748	0.0157888	G6PD, MVK, NPC1L1, INSIG1, APOA1, DHCR24, HMGCR, DHCR7, CFTR	3128	13	10659	2.35911	1	1	0.999452
GOTERM_BP_DIRECT	GO:0043407	negative regulation of MAP kinase activity	1.77179	15	0.336247	0.0169126	PTPN1, CAV3, RGS14, ADIPOQ, CBLC, PTPRJ, HMGCR, BMP7, BMP4, UCHL1, RGS2, SMPD1, NF1, PTPN6, APOE	3128	28	10659	1.8255	1	1	0.999452
GOTERM_BP_DIRECT	GO:0007166	cell surface receptor signaling pathway	1.76121	32	0.717328	0.0173296	GLP1R, CD274, VIPR1, VIPR2, CALCRL, CBLC, CD3G, CBLB, PTH1R, CD3D, CELSR2, SPN, ADGRE1, GHRHR, ADGRG1, CALCR, ADGRG7, ADGRA2, GPR157, ADGRV1, GLP2R, PTH2R, ADGRF2, ADGRD1, CD4, ADGRF1, ADGRB2, ADGRB3, ADGRF4, COL4A3, ADGRB1, AGTR2	3128	75	10659	1.45391	1	1	0.999452
GOTERM_BP_DIRECT	GO:0045746	negative regulation of Notch signaling pathway	1.74983	11	0.246581	0.0177896	NFKBIA, DLX1, MMP14, DLX2, HEY1, BCL6, GDPD5, BMP7, DLK1, DLK2, BEND6	3128	18	10659	2.08243	1	1	0.999452
GOTERM_BP_DIRECT	GO:0002040	sprouting angiogenesis	1.74983	11	0.246581	0.0177896	NOTCH1, ANGPT1, ADGRA2, FLT4, CDH13, RSPO3, PTK2B, SEMA3E, PARVA, E2F8, LOXL2	3128	18	10659	2.08243	1	1	0.999452
GOTERM_BP_DIRECT	GO:0060088	auditory receptor cell stereocilium organization	1.72104	8	0.179332	0.019009	SLC9A3R1, CLIC5, STRC, PCDH15, LHFPL5, ATP2B2, MYO7A, PDZD7	3128	11	10659	2.47826	1	1	0.999452
GOTERM_BP_DIRECT	GO:0090002	establishment of protein localization to plasma membrane	1.71371	16	0.358664	0.0193326	LAMA5, JUP, CAV3, ACTN2, RDX, TTC7A, F11R, TSPAN33, FAM126A, SLC9A3R1, CDH1, PKP2, TSPAN5, PKP3, WNT4, S100A10	3128	31	10659	1.75877	1	1	0.999452
GOTERM_BP_DIRECT	GO:0035023	regulation of Rho protein signal transduction	1.7074	29	0.650078	0.0196157	ITSN2, ARHGEF25, RASGRF2, ARHGEF10L, FGD1, FGD2, PREX1, ALS2CL, MCF2L, EPS8L1, ECT2, ARHGEF40, VAV3, PLEKHG3, ARHGEF12, PLEKHG2, ARHGEF37, MCF2, PLEKHG6, ARHGEF16, ARHGEF19, NET1, TIAM1, ARHGEF9, OBSCN, ALS2, MURC, ARHGEF5, ARHGEF6	3128	67	10659	1.47494	1	1	0.999452
GOTERM_BP_DIRECT	GO:0043065	positive regulation of apoptotic process	1.69673	41	0.919076	0.0201034	ITGB1, TOP2A, RARG, NOTCH1, CSRNP3, FOXO1, GRIN2A, RASSF2, AIFM2, FRZB, RPS6KA2, ANKRD1, ABL1, CTLA4, ECT2, ATG7, SPDEF, NCOA1, BARD1, GADD45B, RIPK2, OSGIN1, BMP7, DUSP6, GADD45G, BMP4, CLIP3, NET1, NR4A1, SFRP2, MELK, BCL6, BIN1, ALDH1A2, EEF1A2, KCNMA1, RARB, IRF5, ITGA6, NUPR1, GPLD1	3128	102	10659	1.36973	1	1	0.999452
GOTERM_BP_DIRECT	GO:0035914	skeletal muscle cell differentiation	1.68413	20	0.44833	0.0206952	EOMES, EGR2, MEF2C, BTG2, NOTCH1, WNT3A, FOS, KLHL41, NR4A1, HEYL, BCL9, KLF5, PLAGL1, MAFF, ANKRD1, MYF6, SOX8, NUPR1, ATF3, MYF5	3128	42	10659	1.62267	1	1	0.999452
GOTERM_BP_DIRECT	GO:0030501	positive regulation of bone mineralization	1.67631	14	0.313831	0.0210714	TFAP2A, FBN2, KL, MEF2C, PKDCC, TGFB3, OSR1, ADRB2, BMP7, P2RX7, BMP4, TMEM119, CD276, WNT4	3128	26	10659	1.83487	1	1	0.999452
GOTERM_BP_DIRECT	GO:0051017	actin filament bundle assembly	1.65563	10	0.224165	0.0220989	EPS8, LIMA1, ACTN1, PCDH15, FSCN1, LCP1, ACTN4, BAIAP2, RHOD, ADD2	3128	16	10659	2.12976	1	1	0.999452
GOTERM_BP_DIRECT	GO:0010975	regulation of neuron projection development	1.65563	10	0.224165	0.0220989	CHODL, SNAP25, CCDC88A, GRID2, SFRP2, NRCAM, SLC39A12, GATA3, DISC1, NDEL1	3128	16	10659	2.12976	1	1	0.999452
GOTERM_BP_DIRECT	GO:0007389	pattern specification process	1.65563	10	0.224165	0.0220989	ZEB1, SYNGAP1, ZIC1, ALX3, SIX1, SOSTDC1, DCHS1, GRHL3, TBX5, BMP5	3128	16	10659	2.12976	1	1	0.999452
GOTERM_BP_DIRECT	GO:0030855	epithelial cell differentiation	1.65495	21	0.470746	0.0221336	FZD1, FN3K, GSTK1, CPT1A, EHF, ACADVL, TAGLN, KRT4, SIX1, BMP7, DNPH1, CNN3, SULT1B1, LGALS3, UPK1B, PTER, ELF3, CDHR2, CDK1, TAGLN2, CTSB	3128	45	10659	1.59022	1	1	0.999452
GOTERM_BP_DIRECT	GO:0010977	negative regulation of neuron projection development	1.65265	12	0.268998	0.0222511	GAK, RAP1GAP2, KANK1, BAG5, LPAR1, RAB29, CRMP1, SPOCK1, VIM, B2M, GFAP, ITM2C	3128	21	10659	1.9472	1	1	0.999452
GOTERM_BP_DIRECT	GO:0043616	keratinocyte proliferation	1.64641	7	0.156915	0.022573	SDR16C5, FERMT1, CDH13, KLK8, FGF10, EREG, PPARD	3128	9	10659	2.65036	1	1	0.999452
GOTERM_BP_DIRECT	GO:0032060	bleb assembly	1.64641	7	0.156915	0.022573	P2RX7, LPAR1, EMP1, LPAR3, EMP2, EMP3, MYLK	3128	9	10659	2.65036	1	1	0.999452
GOTERM_BP_DIRECT	GO:0019369	arachidonic acid metabolic process	1.64641	7	0.156915	0.022573	DAGLA, PNPLA8, ALOX12, ALOX12B, DAGLB, ALOX15B, ALOXE3	3128	9	10659	2.65036	1	1	0.999452
GOTERM_BP_DIRECT	GO:0003198	epithelial to mesenchymal transition involved in endocardial cushion formation	1.64641	7	0.156915	0.022573	TMEM100, HEYL, NOTCH1, MSX2, SNAI2, MSX1, RBPJ	3128	9	10659	2.65036	1	1	0.999452
GOTERM_BP_DIRECT	GO:0070208	protein heterotrimerization	1.64641	7	0.156915	0.022573	COL1A1, C1QTNF2, COL1A2, C1QTNF6, COL6A2, COL6A1, ADIPOQ	3128	9	10659	2.65036	1	1	0.999452
GOTERM_BP_DIRECT	GO:0007204	positive regulation of cytosolic calcium ion concentration	1.62717	18	0.403497	0.0235954	GLP1R, PDGFRA, TRPC6, CHRNA9, OPRL1, CACNA1A, ESR1, GNA15, CALCR, GALR2, GALR1, TRPV4, HRH4, ABL1, CCR8, F2RL1, NMUR2, TAC1	3128	37	10659	1.65776	1	1	0.999452
GOTERM_BP_DIRECT	GO:0001942	hair follicle development	1.61908	15	0.336247	0.024039	LAMA5, FZD3, FZD6, ZDHHC21, LDB2, APCDD1, DKK1, FOXN1, EGFR, EDAR, LHX2, SOX9, DSG4, DNASE1L2, LGR5	3128	29	10659	1.76256	1	1	0.999452
GOTERM_BP_DIRECT	GO:0045669	positive regulation of osteoblast differentiation	1.59444	19	0.425913	0.0254423	FBN2, MEF2C, JAG1, ATP6AP1, MSX2, CEBPD, GDF2, IGF1, BMP7, BMP4, GJA1, SFRP2, TMEM119, PRKD1, CD276, WNT4, CTHRC1, LTF, DDR2	3128	40	10659	1.61861	1	1	0.999452
GOTERM_BP_DIRECT	GO:0032330	regulation of chondrocyte differentiation	1.5836	6	0.134499	0.0260853	MAF, SIX2, SHOX2, GLG1, PTHLH, CTGF	3128	7	10659	2.92081	1	1	0.999452
GOTERM_BP_DIRECT	GO:0030007	cellular potassium ion homeostasis	1.5836	6	0.134499	0.0260853	KCNMA1, ATP1A2, ATP1B3, ATP1A1, ATP1B2, ATP1B1	3128	7	10659	2.92081	1	1	0.999452
GOTERM_BP_DIRECT	GO:0032836	glomerular basement membrane development	1.5836	6	0.134499	0.0260853	MYO1E, NPHS1, COL4A3, NID1, SULF1, SULF2	3128	7	10659	2.92081	1	1	0.999452
GOTERM_BP_DIRECT	GO:0098911	regulation of ventricular cardiac muscle cell action potential	1.5836	6	0.134499	0.0260853	DSP, JUP, CAV1, PKP2, DSG2, DSC2	3128	7	10659	2.92081	1	1	0.999452
GOTERM_BP_DIRECT	GO:0035987	endodermal cell differentiation	1.57988	13	0.291414	0.0263099	ITGA4, LAMB3, COL11A1, MMP2, COL12A1, FN1, LAMB1, MMP9, MMP14, MMP15, COL6A1, ITGA5, MIXL1	3128	24	10659	1.84579	1	1	0.999452
GOTERM_BP_DIRECT	GO:0032331	negative regulation of chondrocyte differentiation	1.56095	9	0.201748	0.0274818	BMP4, RARG, EFEMP1, RARB, SNAI2, SOX9, ADAMTS12, PTHLH, ADAMTS7	3128	14	10659	2.19061	1	1	0.999452
GOTERM_BP_DIRECT	GO:0021772	olfactory bulb development	1.56095	9	0.201748	0.0274818	EOMES, EXT1, DLX2, LHX2, CRTAC1, SEMA3A, CHD7, KIF14, RPGRIP1L	3128	14	10659	2.19061	1	1	0.999452
GOTERM_BP_DIRECT	GO:0006633	fatty acid biosynthetic process	1.55528	11	0.246581	0.027843	FA2H, CH25H, ABCD3, ACSM3, SCD, ACSM1, AGMO, FASN, SCD5, ACACB, ACACA	3128	19	10659	1.97283	1	1	0.999452
GOTERM_BP_DIRECT	GO:0051260	protein homooligomerization	1.55128	45	1.00874	0.0281008	KCNG1, TRIM72, NLGN1, KCNG4, KCNA1, KCNA2, ATL2, SLC1A1, KCNC4, DERL1, KCNA4, IDE, CLDN1, ALAD, KCNV1, C1QTNF2, SCUBE1, ANXA6, TNFSF11, ECT2, PRND, KCTD19, KCND1, KCND3, KCNB1, CAV1, ADIPOQ, KCTD1, KCTD4, KCTD5, KCTD6, EHD3, CLDN3, P2RX2, KCNS2, SHKBP1, LNX1, KCTD14, CHMP4B, KCTD11, VWA2, KCTD12, KCTD17, CRYAB, KCTD16	3128	116	10659	1.32192	1	1	0.999452
GOTERM_BP_DIRECT	GO:0086073	bundle of His cell-Purkinje myocyte adhesion involved in cell communication	1.54802	5	0.112082	0.0283128	DSP, JUP, PKP2, DSG2, DSC2	3128	5	10659	3.40761	1	1	0.999452
GOTERM_BP_DIRECT	GO:0007158	neuron cell-cell adhesion	1.54802	5	0.112082	0.0283128	RET, NLGN1, TNR, ASTN1, CDK5R1	3128	5	10659	3.40761	1	1	0.999452
GOTERM_BP_DIRECT	GO:0043651	linoleic acid metabolic process	1.54802	5	0.112082	0.0283128	PNPLA8, ALOX12, ALOX12B, ALOX15B, ALOXE3	3128	5	10659	3.40761	1	1	0.999452
GOTERM_BP_DIRECT	GO:0001960	negative regulation of cytokine-mediated signaling pathway	1.54802	5	0.112082	0.0283128	IL1RN, ECM1, CAV1, PALM3, IL36RN	3128	5	10659	3.40761	1	1	0.999452
GOTERM_BP_DIRECT	GO:0032964	collagen biosynthetic process	1.54802	5	0.112082	0.0283128	COL1A1, ADAMTS3, COL5A1, SERPINH1, TRAM2	3128	5	10659	3.40761	1	1	0.999452
GOTERM_BP_DIRECT	GO:0030335	positive regulation of cell migration	1.49506	35	0.784577	0.0319847	RET, GRB7, LRRC15, CEMIP, NOTCH1, ATP8A1, ALOX12, SYNE2, EGFR, MYLK, CXCL16, FAM83H, DRD1, HRAS, PDGFRA, SUN2, WNT5B, MYOC, SEMA4D, INSR, SPHK1, RDX, LAMB1, ACTN4, RHOD, FGR, COL1A1, DAB2, MMP14, TRIP6, SNAI2, CDH13, ROR2, EPHA1, CCL26	3128	87	10659	1.37088	1	1	0.999452
GOTERM_BP_DIRECT	GO:0001666	response to hypoxia	1.47926	25	0.560412	0.0331696	ALAS2, ITPR2, PLAT, PLOD2, PLOD1, HIF3A, LOXL2, MB, SCAP, NOS1, ARNT2, EGLN3, SMAD3, NOS2, TGFB3, CAV1, MMP2, MT3, CLDN3, P2RX3, TH, P2RX2, KCNMA1, NF1, CRYAB	3128	58	10659	1.4688	1	1	0.999452
GOTERM_BP_DIRECT	GO:0008543	fibroblast growth factor receptor signaling pathway	1.47922	15	0.336247	0.033173	FRS3, SHCBP1, CTGF, FGF17, FGF5, FGF6, FGF16, FGF7, FGF9, FLRT3, FGF20, FAT4, FGF12, FGF22, FGF21	3128	30	10659	1.7038	1	1	0.999452
GOTERM_BP_DIRECT	GO:0050910	detection of mechanical stimulus involved in sensory perception of sound	1.46593	8	0.179332	0.0342035	STRC, COL11A1, PCDH15, LHFPL5, CHRNA9, ATP2B2, PDZD7, TMC2	3128	12	10659	2.27174	1	1	0.999452
GOTERM_BP_DIRECT	GO:0030177	positive regulation of Wnt signaling pathway	1.45662	10	0.224165	0.0349445	KANK1, ZRANB1, ZEB2, ATP6AP2, MBD2, DISC1, SULF1, WNT3, DACT1, ATP6V1C2	3128	17	10659	2.00448	1	1	0.999452
GOTERM_BP_DIRECT	GO:0008045	motor neuron axon guidance	1.45662	10	0.224165	0.0349445	EPHA4, EGR2, LHX3, KIF5C, CHN1, ERBB2, SLIT1, HOXA2, ETV4, RNF165	3128	17	10659	2.00448	1	1	0.999452
GOTERM_BP_DIRECT	GO:0001502	cartilage condensation	1.45662	10	0.224165	0.0349445	FGF6, MYCN, COL2A1, COL11A1, SOX9, ROR2, BARX2, OTOR, MYF5, CTGF	3128	17	10659	2.00448	1	1	0.999452
GOTERM_BP_DIRECT	GO:0048146	positive regulation of fibroblast proliferation	1.44347	16	0.358664	0.0360187	CD74, PDGFRA, CDKN1A, SPHK1, FN1, IGF1, ESR1, EGFR, WAPL, EREG, FOSL2, CDK6, MYC, PDGFC, FGF10, DDR2	3128	33	10659	1.65217	1	1	0.999452
GOTERM_BP_DIRECT	GO:0001525	angiogenesis	1.42087	36	0.806994	0.0379429	ENPEP, CALCRL, SHC1, SERPINE1, TGFA, PRKX, RORA, THY1, RBPJ, SAT1, CTGF, TMEM100, ADGRG1, SRPX2, HEY1, FGF9, GJA5, LEPR, HOXA3, NRCAM, EPHB2, EPHB1, JAM3, FZD5, CAV1, IL18, VASH1, EPGN, MEIS1, KLF5, ACKR3, HOXB3, TGFBI, PLCD3, PLCD1, FGFR1	3128	91	10659	1.34806	1	1	0.999452
GOTERM_BP_DIRECT	GO:0001937	negative regulation of endothelial cell proliferation	1.38354	11	0.246581	0.0413487	SPARC, TNMD, CAV1, ATOH8, GDF2, NF1, PTPRM, VASH1, APOE, SULF1, XDH	3128	20	10659	1.87418	1	1	0.999452
GOTERM_BP_DIRECT	GO:0006936	muscle contraction	1.38354	11	0.246581	0.0413487	MYOM1, MYBPC1, MYBPC2, ACTN3, STAC, ACTN2, MYL1, SLMAP, CACNA1S, CLCN1, MYOM2	3128	20	10659	1.87418	1	1	0.999452
GOTERM_BP_DIRECT	GO:0043552	positive regulation of phosphatidylinositol 3-kinase activity	1.38354	11	0.246581	0.0413487	VAV3, FGR, PDGFRB, PDGFRA, CCL21, EPHA8, PTK2B, TNFAIP8L3, AMBRA1, CCL19, FGFR3	3128	20	10659	1.87418	1	1	0.999452
GOTERM_BP_DIRECT	GO:0008016	regulation of heart contraction	1.37087	7	0.156915	0.0425724	GLP1R, CHRM2, DMPK, TH, S100A1, HOPX, HBEGF	3128	10	10659	2.38533	1	1	0.999452
GOTERM_BP_DIRECT	GO:0009952	anterior/posterior pattern specification	1.36942	28	0.627662	0.0427146	RARG, BTG2, KMT2A, PCSK5, HOXA10, ZIC3, SCMH1, HOXC5, HOXA3, HOXC4, HOXA2, MSX1, HOXC8, HOXA6, CDON, HOXC6, EMX2, MSX2, PCGF2, PBX1, HIPK2, SMO, ALDH1A2, HOXB4, HOXB3, HOXD4, HOXD3, HOXB5	3128	68	10659	1.40313	1	1	0.999452
GOTERM_BP_DIRECT	GO:0008360	regulation of cell shape	1.36484	29	0.650078	0.043168	LPAR1, SEMA3E, SYNE3, COCH, FGD1, EPS8, SPTA1, SLC9A3R1, PALMD, EPB41L3, KDR, PTK2B, MYH10, SEMA4A, ANXA1, DMTN, SEMA4D, RDX, BAIAP2, FGR, BAMBI, FES, DLC1, RHOJ, CDC42EP1, RHOU, PLEKHO1, ALDOA, RHOQ	3128	71	10659	1.39184	1	1	0.999452
GOTERM_BP_DIRECT	GO:0006898	receptor-mediated endocytosis	1.35639	9	0.201748	0.0440156	CAP1, CUBN, MRC1, MICALL1, LDLRAD3, ADRB2, APOE, LRP2, PLA2R1	3128	15	10659	2.04457	1	1	0.999452
GOTERM_BP_DIRECT	GO:0031290	retinal ganglion cell axon guidance	1.35639	9	0.201748	0.0440156	NRP1, ISL2, SLIT1, PTPRM, NRCAM, EPHB2, EPHB1, ISL1, POU4F3	3128	15	10659	2.04457	1	1	0.999452
GOTERM_BP_DIRECT	GO:0001954	positive regulation of cell-matrix adhesion	1.35639	9	0.201748	0.0440156	CCL25, CDK6, CCL21, CDH13, VEGFC, PTK2B, EMP2, EPHA1, UTRN	3128	15	10659	2.04457	1	1	0.999452
GOTERM_BP_DIRECT	GO:0051056	regulation of small GTPase mediated signal transduction	1.35639	9	0.201748	0.0440156	RAP1GAP2, RALGAPB, CHN2, SIPA1L2, SIPA1L3, SIPA1, RAP1GAP, GARNL3, AMOT	3128	15	10659	2.04457	1	1	0.999452
GOTERM_BP_DIRECT	GO:0032092	positive regulation of protein binding	1.35405	20	0.44833	0.0442539	EPHB6, ACE, PLXND1, WNT3A, AKTIP, CAV1, DERL1, ARRB1, ADD2, HERPUD1, HIPK2, BMP4, LFNG, SPTA1, TIAM1, BAMBI, CAPRIN2, TRIB3, DACT1, CTHRC1	3128	45	10659	1.51449	1	1	0.999452
GOTERM_BP_DIRECT	GO:0030216	keratinocyte differentiation	1.35095	15	0.336247	0.0445709	DSP, ST14, CSTA, ANXA1, NOTCH1, KRT10, RBPJ, EVPL, FOXN1, TGM1, SCEL, ACER1, TXNIP, DSG4, TGM3	3128	31	10659	1.64884	1	1	0.999452
GOTERM_BP_DIRECT	GO:0030324	lung development	1.34027	21	0.470746	0.0456807	LAMA5, PDGFRA, NOTCH1, ITGA3, HEG1, PROX1, TBX5, HSPB11, CTGF, HSD11B1, MMP14, ADAMTS2, MYCN, LOX, ZIC3, ALDH1A2, GPC3, TIMELESS, CHI3L1, DHCR7, ZFPM2	3128	48	10659	1.49083	1	1	0.999452
GOTERM_BP_DIRECT	GO:0008219	cell death	1.32993	12	0.268998	0.0467816	CLUL1, BRINP1, PNPLA8, FAF1, CIDEA, EMP1, CACNA1A, EMP2, SUSD6, EMP3, SNCAIP, KLK8	3128	23	10659	1.77788	1	1	0.999452
GOTERM_BP_DIRECT	GO:0007186	G-protein coupled receptor signaling pathway	1.32876	22	0.493163	0.0469075	ABCA1, RGS18, CCL25, ARHGEF12, CCL21, RGS13, ATRNL1, INSR, RGS16, APOA1, AREG, GNG11, GNAI2, PREX1, CXCL10, GNGT2, GNAL, GNG4, GNAQ, GNG7, APOE, RGS6	3128	51	10659	1.46995	1	1	0.999452
GOTERM_BP_DIRECT	GO:0008104	protein localization	1.32392	16	0.358664	0.0474328	CLIC5, CADM3, CAV1, WNK4, PLOD3, DHCR24, DOC2B, GRIN2C, SLC9A2, GRIN2A, BIN3, NBEA, ALS2, ULK1, NRCAM, TNS4	3128	34	10659	1.60358	1	1	0.999452
GOTERM_BP_DIRECT	GO:0001501	skeletal system development	1.32392	16	0.358664	0.0474328	GDF11, PKDCC, CHD7, WFIKKN2, MMP9, HSPB11, PTHLH, TBX3, BMP5, HOXA10, RASSF2, COL1A2, GNAQ, GJA5, COL5A2, FBN1	3128	34	10659	1.60358	1	1	0.999452
GOTERM_BP_DIRECT	GO:0007219	Notch signaling pathway	1.30459	25	0.560412	0.0495919	FOXA1, NOTCH3, DTX1, NRARP, DTX2, TMEM100, CDH6, PLN, HEY1, PERP, S1PR3, SOX9, ZNF423, ATOH1, ETV2, GRIP2, HEYL, PTP4A3, CDK6, IL2RA, SNAI2, HOXD3, FAT4, MAML3, AGXT	3128	60	10659	1.41984	1	1	0.999452
