# Supplementary material for: Gene network analysis reveals candidate genes related with the hair follicle development in sheep
Source: BMC Genomics. 2022 Jun 8;23:428. doi: 10.1186/s12864-022-08552-2 (PMC9175362; doi:10.1186/s12864-022-08552-2)
Supplement: Supplementary file 5 — Additional file 5: Table S3. KEGG pathway of DEGs. [file 12864_2022_8552_MOESM5_ESM.xlsx]

## Sheet: Guide
Table S3. KEGG pathway of DEGs
Guide
G2-G1:	KEGG pathway of DEGs in G2/G1
G3-G2:	KEGG pathway of DEGs in G3/G2
G4-G3:	KEGG pathway of DEGs in G4/G3
G5-G4:	KEGG pathway of DEGs in G5/G4
G6-G5:	KEGG pathway of DEGs in G6/G5
G6-G1:	KEGG pathway of DEGs in G6/G1

## Sheet: G2-G1
Table S3. KEGG pathway of DEGs in G2/G1
Category		Term	-Log10P	Count	%	PValue	Genes	List Total	Pop Hits	Pop Total	Fold Enrichment	Bonferroni	Benjamini	FDR
KEGG_PATHWAY	oas04512	ECM-receptor interaction	8.51686	22	1.95035	3.04188e-09	LAMA5, COL24A1, LAMB3, ITGB4, ITGA3, LAMC3, TNC, FN1, LAMC2, THBS2, THBS1, COL1A1, RELN, COL1A2, SV2A, COL5A3, SPP1, ITGA8, TNR, COL6A6, ITGB6, COL6A5	397	90	7729	4.75897	7.17883e-07	7.17883e-07	6.60087e-07
KEGG_PATHWAY	oas04510	Focal adhesion	7.06875	32	2.83688	8.53587e-08	MYLK2, LAMA5, SHC2, SHC3, ITGB4, LAMC3, TNC, LAMC2, PIK3CB, THBS2, THBS1, PIK3R5, RELN, SPP1, TNR, ITGB6, COL24A1, LAMB3, ITGA3, ACTN2, HGF, FN1, PGF, MYLPF, COL1A1, COL1A2, COL5A3, MYL2, ITGA8, COL6A6, COL6A5, TLN2	397	211	7729	2.95257	2.01445e-05	1.00723e-05	9.26142e-06
KEGG_PATHWAY	oas04151	PI3K-Akt signaling pathway	5.06015	39	3.45745	8.70658e-06	CHRM2, LAMA5, CSF3R, ITGB4, LAMC3, TNC, LAMC2, PIK3CB, THBS2, IL2RG, THBS1, PIK3R5, GHR, RXRA, RELN, CREB3L4, MYB, FGF20, SPP1, TNR, ITGB6, COL24A1, LAMB3, ANGPT1, ITGA3, HGF, FN1, PGF, COL1A1, FGF17, COL1A2, PPP2R2C, COL5A3, FGF19, FGF18, ITGA8, MTCP1, COL6A6, COL6A5	397	352	7729	2.15702	0.00205265	0.000684917	0.000629776
KEGG_PATHWAY	oas05217	Basal cell carcinoma	4.70226	13	1.15248	1.98493e-05	FZD1, WNT10A, WNT5B, HHIP, PTCH1, PTCH2, WNT5A, GLI1, WNT16, GLI2, BMP2, WNT3, WNT4	397	56	7729	4.51948	0.00467352	0.00117111	0.00107682
KEGG_PATHWAY	oas04024	cAMP signaling pathway	4.51626	27	2.39362	3.04608e-05	CAMK2B, CHRM2, PTGER2, HHIP, PTGER3, CACNA1D, PIK3CB, GLI1, PLD1, HTR4, PIK3R5, HCAR1, CREB3L4, PLCE1, SOX9, GRIA3, GRIA4, GABBR2, HTR1F, PTCH1, ATP1B4, ATP2B3, GRIN2C, SSTR2, ATP1B1, TIAM1, CAMK4	397	213	7729	2.46784	0.00716309	0.00143775	0.001322
KEGG_PATHWAY	oas04020	Calcium signaling pathway	3.84229	23	2.03901	0.000143784	CAMK2B, CHRM2, MYLK2, PDE1C, PDE1B, SPHK1, TNNC1, TNNC2, PTGER3, ATP2A3, ATP2B3, CACNA1D, ATP2A1, HTR2A, TACR1, GRIN2C, HTR4, CACNA1E, TRHR, HTR7, CAMK4, PLCE1, PTK2B	397	182	7729	2.46031	0.0333662	0.00565552	0.0052002
KEGG_PATHWAY	oas04390	Hippo signaling pathway	3.65607	20	1.77305	0.000220763	FZD1, WNT10A, TGFB2, WNT5B, SERPINE1, WNT5A, LIMD1, WNT16, CTGF, BMP5, GLI2, SOX2, PARD6B, BMP2, PPP2R2C, CDH1, WNT3, LLGL2, WNT4, TP73	397	150	7729	2.5958	0.0507717	0.00650538	0.00598164
KEGG_PATHWAY	oas05200	Pathways in cancer	3.63981	38	3.36879	0.000229187	RET, LAMA5, CSF3R, LAMC3, PTGER2, HHIP, PTGER3, CXCR4, LAMC2, PIK3CB, GLI1, FOXO1, PIK3R5, GLI2, RXRA, CDH1, FGF20, WNT3, WNT4, FZD1, TGFB2, WNT10A, WNT5B, LAMB3, ITGA3, HGF, PTCH1, PTCH2, WNT5A, FN1, WNT16, PGF, RUNX1, FGF17, BMP2, FGF19, FGF18, RARB	397	394	7729	1.87767	0.0526573	0.00650538	0.00598164
KEGG_PATHWAY	oas04080	Neuroactive ligand-receptor interaction	3.6054	31	2.74823	0.000248086	CHRNA1, CHRM2, GABRB2, CHRNA3, PTGER2, PTGER3, GRIK3, HTR2A, HTR4, LTB4R, RXFP2, RXFP3, GHR, CALCR, HTR7, GALR1, LEPR, GRIA3, GRIA4, GABRQ, GABBR2, HTR1F, GABRA4, GABRA3, TACR1, GRIN2C, SSTR2, HCRTR2, TRHR, F2RL1, AGTR2	397	296	7729	2.03893	0.0568743	0.00650538	0.00598164
KEGG_PATHWAY	oas04360	Axon guidance	3.25484	17	1.50709	0.000556109	EPHA5, EPHB6, SEMA4A, SEMA5B, SEMA6A, UNC5A, SEMA3C, EPHA8, SEMA3G, CXCR4, SEMA3E, UNC5C, UNC5D, NTN3, ABLIM3, SLIT1, PLXNC1	397	124	7729	2.66907	0.123026	0.0131242	0.0120676
KEGG_PATHWAY	oas04260	Cardiac muscle contraction	3.05399	12	1.06383	0.000883099	MYL4, ACTC1, MYL2, TNNC1, MYL3, CACNA2D3, ATP1B4, CACNA1D, COX1, CACNG1, ATP1B1, MYH7	397	71	7729	3.29045	0.188202	0.0189465	0.0174211
KEGG_PATHWAY	oas04015	Rap1 signaling pathway	2.66112	22	1.95035	0.00218212	MAGI1, ANGPT1, RGS14, HGF, PIK3CB, THBS1, SIPA1L3, PGF, MAPK13, PIK3R5, FGF17, TIAM1, PARD6B, SIPA1L1, CDH1, FGF19, FGF18, FGF20, PLCE1, TLN2, LAT, MAP2K6	397	208	7729	2.05917	0.402824	0.0376211	0.0345922
KEGG_PATHWAY	oas04261	Adrenergic signaling in cardiomyocytes	2.65277	17	1.50709	0.00222448	CAMK2B, TNNC1, CACNA2D3, ATP1B4, ATP2B3, CACNA1D, ATP1B1, MAPK13, MYL4, ACTC1, PPP2R2C, CREB3L4, MYL2, MYL3, AGTR2, CACNG1, MYH7	397	141	7729	2.34727	0.408777	0.0376211	0.0345922
KEGG_PATHWAY	oas04810	Regulation of actin cytoskeleton	2.63563	22	1.95035	0.00231403	CHRM2, CYFIP2, MYLK2, ITGB4, ITGA3, ACTN2, FN1, PIK3CB, BAIAP2, SSH3, PIK3R5, FGF17, MYLPF, FGD3, TIAM1, FGF19, MYL2, FGF18, ITGAX, FGF20, ITGA8, ITGB6	397	209	7729	2.04932	0.421168	0.0376211	0.0345922
KEGG_PATHWAY	oas05410	Hypertrophic cardiomyopathy (HCM)	2.62139	12	1.06383	0.00239117	TGFB2, ACTC1, ITGA3, ITGB4, MYL2, TNNC1, MYL3, CACNA2D3, ITGA8, CACNA1D, CACNG1, ITGB6	397	80	7729	2.92028	0.431635	0.0376211	0.0345922
KEGG_PATHWAY	oas05414	Dilated cardiomyopathy	2.5352	12	1.06383	0.00291605	TGFB2, ACTC1, ITGA3, ITGB4, MYL2, TNNC1, MYL3, CACNA2D3, ITGA8, CACNA1D, CACNG1, ITGB6	397	82	7729	2.84905	0.498019	0.0430118	0.039549
KEGG_PATHWAY	oas04530	Tight junction	2.41188	12	1.06383	0.00387361	MAGI1, PARD6B, IGSF5, PPP2R2C, ACTN2, MYL2, MYH15, CLDN8, MYH14, CLDN1, TJP3, LLGL2	397	85	7729	2.7485	0.599862	0.0537748	0.0494455
KEGG_PATHWAY	oas05146	Amoebiasis	2.30323	14	1.24113	0.00497476	LAMA5, TGFB2, COL24A1, LAMB3, IL1R1, ACTN2, LAMC3, FN1, LAMC2, PIK3CB, PIK3R5, COL1A1, COL1A2, COL5A3	397	113	7729	2.41203	0.69179	0.0615327	0.0565788
KEGG_PATHWAY	oas05033	Nicotine addiction	2.30096	8	0.70922	0.00500081	GABRQ, GABRB2, GABRA4, GABRA3, SLC17A6, GRIN2C, GRIA3, GRIA4	397	42	7729	3.70829	0.693688	0.0615327	0.0565788
KEGG_PATHWAY	oas04550	Signaling pathways regulating pluripotency of stem cells	2.28278	16	1.41844	0.00521464	FZD1, WNT10A, WNT5B, WNT5A, INHBA, PIK3CB, ACVR1B, WNT16, MAPK13, PIK3R5, SOX2, BMP2, ZIC3, WNT3, WNT4, MYF5	397	140	7729	2.22497	0.708838	0.0615327	0.0565788
KEGG_PATHWAY	oas04060	Cytokine-cytokine receptor interaction	2.21348	22	1.95035	0.00611669	CNTFR, TGFB2, CSF3R, TNFRSF12A, IL1R1, TNFRSF18, CXCR4, IL20RB, TNFRSF11B, CSF2RB, TNFRSF11A, ACVR1B, IL2RG, CXCL13, CXCL16, EDAR, GHR, IL1A, CXCL11, LEPR, TNFSF10, CCR3	397	227	7729	1.88682	0.764954	0.06874	0.0632058
KEGG_PATHWAY	oas04610	Complement and coagulation cascades	2.17009	11	0.975177	0.00675948	CFD, THBD, CR2, SERPINA1, SERPINE1, CFI, F13A1, PLAT, MASP1, TFPI, CD55	397	79	7729	2.71081	0.798235	0.0725108	0.066673
KEGG_PATHWAY	oas04960	Aldosterone-regulated sodium reabsorption	1.92323	7	0.620567	0.0119335	HSD11B2, SCNN1G, SCNN1A, ATP1B4, PIK3CB, ATP1B1, PIK3R5	397	38	7729	3.58631	0.941178	0.122448	0.11259
KEGG_PATHWAY	oas04750	Inflammatory mediator regulation of TRP channels	1.856	12	1.06383	0.0139316	CAMK2B, ASIC4, PLA2G4F, IL1R1, PTGER2, TRPV4, F2RL1, PIK3CB, HTR2A, MAP2K6, MAPK13, PIK3R5	397	101	7729	2.31309	0.96352	0.136994	0.125965
KEGG_PATHWAY	oas04724	Glutamatergic synapse	1.76785	12	1.06383	0.0170669	PLA2G4F, GRIK3, SLC1A3, SLC17A6, CACNA1D, PLD1, SLC1A6, GRIN2C, GRIA3, KCNJ3, SHANK1, GRIA4	397	104	7729	2.24637	0.982795	0.156792	0.144169
KEGG_PATHWAY	oas05031	Amphetamine addiction	1.76262	9	0.797872	0.0172736	CAMK2B, TH, CREB3L4, CAMK4, CACNA1D, GRIN2C, STX1A, GRIA3, GRIA4	397	65	7729	2.69564	0.983628	0.156792	0.144169
KEGG_PATHWAY	oas04014	Ras signaling pathway	1.69925	20	1.77305	0.0199872	PLA2G2F, SHC2, PLA2G4F, SHC3, ANGPT1, HGF, PLA2G3, PIK3CB, PLD1, PGF, PIK3R5, FGF17, TIAM1, HTR7, FGF19, FGF18, FGF20, PLCE1, RIN1, LAT	397	223	7729	1.74606	0.991475	0.174703	0.160638
KEGG_PATHWAY	oas04978	Mineral absorption	1.67198	7	0.620567	0.0212822	TRPV6, VDR, ATP1B4, HMOX1, SLC5A1, ATP1B1, SLC26A3	397	43	7729	3.16929	0.99376	0.179379	0.164937
KEGG_PATHWAY	oas04380	Osteoclast differentiation	1.65622	13	1.15248	0.0220687	TGFB2, NCF1, IL1R1, TREM2, TNFRSF11B, PIK3CB, TNFRSF11A, MAPK13, PIK3R5, IL1A, CALCR, CAMK4, MAP2K6	397	122	7729	2.07451	0.994839	0.179593	0.165135
KEGG_PATHWAY	oas04974	Protein digestion and absorption	1.51248	13	1.15248	0.0307272	COL17A1, CPA3, COL24A1, COL22A1, ATP1B4, ATP1B1, COL1A1, COL1A2, COL5A3, COL7A1, COL21A1, COL6A6, COL6A5	397	128	7729	1.97727	0.999367	0.241721	0.22226
KEGG_PATHWAY	oas05222	Small cell lung cancer	1.47661	10	0.886525	0.0333726	LAMA5, RXRA, LAMB3, ITGA3, LAMC3, FN1, RARB, LAMC2, PIK3CB, PIK3R5	397	87	7729	2.23776	0.999668	0.254062	0.233608
KEGG_PATHWAY	oas04640	Hematopoietic cell lineage	1.44895	10	0.886525	0.0355671	CD2, IL1A, CR2, CSF3R, CD8B, ITGA3, IL1R1, CD3G, CD1E, CD55	397	88	7729	2.21233	0.999806	0.260483	0.239512
KEGG_PATHWAY	oas05205	Proteoglycans in cancer	1.43862	18	1.59574	0.0364235	CAMK2B, FZD1, WNT10A, TGFB2, WNT5B, HGF, PTCH1, WNT5A, FN1, PIK3CB, WNT16, THBS1, MAPK13, PIK3R5, TIAM1, PLCE1, WNT3, WNT4	397	207	7729	1.69291	0.999843	0.260483	0.239512
KEGG_PATHWAY	oas04966	Collecting duct acid secretion	1.38178	5	0.443262	0.0415161	SLC4A1, ATP6V1G3, ATP6V0D2, ATP6V1B1, ATP6V1C2	397	26	7729	3.74394	0.999955	0.279937	0.2574
KEGG_PATHWAY	oas04340	Hedgehog signaling pathway	1.38178	5	0.443262	0.0415161	HHIP, PTCH1, PTCH2, GLI1, GLI2	397	26	7729	3.74394	0.999955	0.279937	0.2574
KEGG_PATHWAY	oas04310	Wnt signaling pathway	1.36006	13	1.15248	0.0436451	CAMK2B, FZD1, WNT10A, MMP7, WNT5B, WNT5A, WNT16, SFRP4, SFRP1, WIF1, SOST, WNT3, WNT4	397	135	7729	1.87475	0.999973	0.286118	0.263083
KEGG_PATHWAY	oas04664	Fc epsilon RI signaling pathway	1.32304	8	0.70922	0.0475293	PLA2G4F, FCER1A, PIK3CB, MS4A2, LAT, MAP2K6, MAPK13, PIK3R5	397	65	7729	2.39612	0.99999	0.296579	0.272702
KEGG_PATHWAY	oas04728	Dopaminergic synapse	1.32099	12	1.06383	0.0477542	CAMK2B, PPP2R2C, TH, KIF5C, CREB3L4, KIF5A, CACNA1D, GRIA3, KCNJ3, MAPK13, GRIA4, SCN1A	397	122	7729	1.91494	0.99999	0.296579	0.272702
KEGG_PATHWAY	oas05202	Transcriptional misregulation in cancer	1.30907	15	1.32979	0.0490824	SLC45A3, SIX1, TMPRSS2, PLAT, WNT16, MLLT3, ETV4, FOXO1, AFF1, RUNX1, RXRA, MYCN, SPINT1, BCL6, GRIA3	397	168	7729	1.73826	0.999993	0.297011	0.2731

## Sheet: G3-G2
Table S3. KEGG pathway of DEGs in G3/G2
Category		Term	-Log10P	Count	%	PValue	Genes	List Total	Pop Hits	Pop Total	Fold Enrichment	Bonferroni	Benjamini	FDR
KEGG_PATHWAY	oas04020	Calcium signaling pathway	7.3144	37	2.33881	4.84844e-08	RYR1, CAMK2B, MYLK2, PTGFR, PDE1C, PTAFR, CAMK2A, ADCY2, ATP2A1, HTR4, ADCY7, CACNA1E, ADRA1A, RYR3, MYLK, SLC8A2, GNA15, EDNRB, HTR7, PHKG1, ERBB3, ERBB4, PLCG2, NOS1, CACNA1S, TNNC1, SPHK1, TNNC2, TACR3, SLC8A3, GNAL, PLCB4, STIM1, PPIF, PLCD3, SLC25A4, PLCD1	580	182	7729	2.7091	1.26544e-05	1.26544e-05	1.13454e-05
KEGG_PATHWAY	oas03320	PPAR signaling pathway	5.60797	19	1.20101	2.4662e-06	MMP1, ACSL1, ADIPOQ, ACSL5, LPL, APOC3, DBI, SORBS1, CPT1B, FABP3, FABP4, FABP5, SCD, FABP7, SLC27A6, ACSBG1, PLIN1, PCK1, RXRG	580	70	7729	3.61702	0.000643471	0.000321838	0.000288545
KEGG_PATHWAY	oas05410	Hypertrophic cardiomyopathy (HCM)	4.16327	18	1.1378	6.86637e-05	MYBPC3, TGFB2, ACE, TPM2, TNNC1, CACNA2D3, PRKAG3, CACNG6, CACNB1, ACTC1, MYL2, MYL3, ITGA8, ITGA7, CACNG1, CACNA1S, SGCG, ITGA9	580	80	7729	2.99832	0.0177622	0.00597374	0.00535577
KEGG_PATHWAY	oas05414	Dilated cardiomyopathy	4.0213	18	1.1378	9.52141e-05	MYBPC3, TGFB2, TPM2, TNNC1, CACNA2D3, ADCY2, ADCY7, CACNG6, CACNB1, ACTC1, MYL2, MYL3, ITGA8, ITGA7, CACNG1, CACNA1S, SGCG, ITGA9	580	82	7729	2.92519	0.0245458	0.00621272	0.00557002
KEGG_PATHWAY	oas04080	Neuroactive ligand-receptor interaction	3.16207	39	2.46523	0.000688538	GABRB3, GLP1R, CHRNA1, GABRB2, PTGFR, VIPR1, ADCYAP1R1, VIPR2, PTAFR, GPR83, PTH1R, HTR4, ADRA1A, MC4R, GHRHR, CHRND, EDNRB, CALCR, HTR7, GRM7, GALR1, P2RY1, ADORA1, S1PR3, GRIA3, GABRP, CHRNB1, UTS2R, GHSR, GABBR2, GRID2, GCGR, GABRA3, GLP2R, TACR3, F2, GRIN2B, MC5R, F2RL1	580	296	7729	1.75577	0.164538	0.0271806	0.0243688
KEGG_PATHWAY	oas04261	Adrenergic signaling in cardiomyocytes	3.12923	23	1.45386	0.000742633	CAMK2B, TPM2, TNNC1, CAMK2A, CACNA2D3, ATP1B4, ADCY2, ADRA1A, ADCY7, MAPK13, CACNG6, CACNB1, MYL4, ACTC1, PLCB4, PPP1R1A, PPP2R1B, MYL2, MYL3, CACNG1, CACNA1S, RAPGEF4, MYH7	580	141	7729	2.17372	0.176259	0.0271806	0.0243688
KEGG_PATHWAY	oas04152	AMPK signaling pathway	3.12502	21	1.32743	0.000749865	PFKFB1, ADIPOQ, IRS4, PIK3R3, SLC2A4, HMGCR, ADIPOR2, ADRA1A, CPT1B, PRKAG3, ACACA, PIK3R5, LIPE, PPP2R1B, SCD, FASN, PCK1, FBP1, FBP2, CFTR, PFKP	580	123	7729	2.27515	0.177814	0.0271806	0.0243688
KEGG_PATHWAY	oas04360	Axon guidance	3.07929	21	1.32743	0.000833122	EPHA5, ROBO2, NTNG1, NTNG2, SEMA7A, SEMA3D, UNC5B, SEMA6D, SEMA3A, LIMK2, UNC5C, NTN1, ABLIM2, ABLIM3, DPYSL5, SLIT1, PLXNA2, SRGAP3, EPHA1, EPHB1, SRGAP1	580	124	7729	2.2568	0.195501	0.0271806	0.0243688
KEGG_PATHWAY	oas04921	Oxytocin signaling pathway	2.76722	23	1.45386	0.00170913	RYR1, CAMK2B, KCNJ5, MYLK2, CDKN1A, PLA2G4D, PLA2G4E, NPR1, CAMK2A, CACNA2D3, ADCY2, FOS, ADCY7, PRKAG3, RYR3, MYLK, CACNG6, CACNB1, TRPM2, RGS2, PLCB4, CACNG1, CACNA1S	580	150	7729	2.0433	0.360114	0.03752	0.0336386
KEGG_PATHWAY	oas05146	Amoebiasis	2.76339	19	1.20101	0.0017243	SERPINB10, TGFB2, SERPINB13, ACTN3, LAMA1, ACTN2, IL1R2, PIK3R3, HSPB1, C8B, C8A, PIK3R5, GNA15, COL2A1, GNAL, PLCB4, C9, COL4A4, COL4A3	580	113	7729	2.24063	0.362646	0.03752	0.0336386
KEGG_PATHWAY	oas00061	Fatty acid biosynthesis	2.74525	6	0.379267	0.00179785	ACSL1, FASN, ACSL5, ACSBG1, ACACB, ACACA	580	13	7729	6.1504	0.374785	0.03752	0.0336386
KEGG_PATHWAY	oas04012	ErbB signaling pathway	2.73607	16	1.01138	0.00183625	CAMK2B, CDKN1A, CAMK2A, PIK3R3, TGFA, CBLB, NRG1, NRG2, AREG, EREG, PIK3R5, BTC, ERBB3, ERBB4, PLCG2, HBEGF	580	87	7729	2.45073	0.381031	0.03752	0.0336386
KEGG_PATHWAY	oas04923	Regulation of lipolysis in adipocytes	2.72843	12	0.758534	0.00186881	LIPE, FABP4, NPR1, ADORA1, IRS4, PIK3R3, ADCY2, PLIN1, ABHD5, ADCY7, MGLL, PIK3R5	580	54	7729	2.9613	0.38628	0.03752	0.0336386
KEGG_PATHWAY	oas04010	MAPK signaling pathway	2.67433	33	2.08597	0.00211675	PTPRR, HSPB1, RASGRP2, CACNA1E, CACNG6, FGF5, CACNG1, CACNA1S, MAP3K6, FGF22, FGF21, MAP3K5, TGFB2, DUSP2, PLA2G4D, GADD45B, BDNF, PLA2G4E, DUSP1, HSPA6, CACNA2D3, FOS, HSPA2, NGF, MAPK13, CACNB1, FGF17, NR4A1, IL1A, MRAS, MAPKAPK3, FGF19, FGF18	580	252	7729	1.74505	0.424811	0.0394622	0.0353799
KEGG_PATHWAY	oas04514	Cell adhesion molecules (CAMs)	2.34519	23	1.45386	0.00451661	NLGN3, NTNG1, NTNG2, CD274, CNTNAP1, CADM3, VTCN1, SELE, CLDN10, CLDN4, VCAN, CDH4, CD6, CLDN14, CLDN8, ITGA8, CNTN2, CLDN17, NRCAM, CDH15, NCAM2, NECTIN3, ITGA9	580	162	7729	1.89194	0.693183	0.078589	0.0704591
KEGG_PATHWAY	oas04260	Cardiac muscle contraction	2.22182	13	0.821745	0.00600043	TPM2, TNNC1, CACNA2D3, ATP1B4, CACNG6, CACNB1, MYL4, ACTC1, MYL2, MYL3, CACNG1, CACNA1S, MYH7	580	71	7729	2.43995	0.792128	0.0928162	0.0832145
KEGG_PATHWAY	oas04670	Leukocyte transendothelial migration	2.21857	18	1.1378	0.0060455	ITK, ACTN3, ACTN2, TXK, PIK3R3, RHOH, MAPK13, PIK3R5, MYLPF, CLDN10, CLDN4, CLDN14, MYL2, CLDN8, PLCG2, MYL10, CLDN17, RAPGEF4	580	117	7729	2.05013	0.794573	0.0928162	0.0832145
KEGG_PATHWAY	oas04911	Insulin secretion	2.07988	14	0.884956	0.00831992	GLP1R, CAMK2B, SNAP25, ADCYAP1R1, CAMK2A, ATP1B4, ADCY2, ADCY7, PLCB4, KCNMB1, KCNMA1, KCNN1, CACNA1S, RAPGEF4	580	83	7729	2.24774	0.887024	0.120639	0.108159
KEGG_PATHWAY	oas00010	Glycolysis / Gluconeogenesis	2.03267	12	0.758534	0.00927525	ALDH3A1, ACSS2, HKDC1, PGAM2, ALDOB, BPGM, ALDOA, PCK1, ENO3, FBP1, FBP2, PFKP	580	66	7729	2.42288	0.912151	0.127413	0.114232
KEGG_PATHWAY	oas04978	Mineral absorption	1.87911	9	0.5689	0.0132097	TF, TRPV6, VDR, SLC40A1, ATP1B4, HMOX1, SLC30A1, SLC26A9, SLC5A1	580	43	7729	2.78913	0.968905	0.172387	0.154554
KEGG_PATHWAY	oas04610	Complement and coagulation cascades	1.85629	13	0.821745	0.0139224	FGA, CR2, C1S, SERPINC1, SERPINF2, FGG, PLAT, F2, C8B, C8A, C6, C9, SERPING1	580	79	7729	2.19286	0.974249	0.173035	0.155135
KEGG_PATHWAY	oas04713	Circadian entrainment	1.79529	14	0.884956	0.0160219	RYR1, CAMK2B, KCNJ5, ADCYAP1R1, CAMK2A, ADCY2, FOS, GRIN2B, ADCY7, RYR3, PLCB4, GNG4, NOS1, GRIA3	580	90	7729	2.07291	0.985236	0.183705	0.164701
KEGG_PATHWAY	oas04024	cAMP signaling pathway	1.79079	26	1.64349	0.0161886	CAMK2B, GLP1R, ADCYAP1R1, VIPR2, NPR1, CAMK2A, PIK3R3, ADCY2, HTR4, ADCY7, PIK3R5, LIPE, ADORA1, CNGA3, CACNA1S, GRIA3, GHSR, GABBR2, BDNF, PDE4C, ATP1B4, FOS, GRIN2B, PPP1R1B, CFTR, RAPGEF4	580	213	7729	1.62663	0.985875	0.183705	0.164701
KEGG_PATHWAY	oas04750	Inflammatory mediator regulation of TRP channels	1.74815	15	0.948167	0.0178587	CAMK2B, PLA2G4D, PLA2G4E, CAMK2A, PIK3R3, TRPV3, ADCY2, NGF, ADCY7, MAPK13, PIK3R5, PLCB4, PLCG2, F2RL1, TRPM8	580	101	7729	1.97909	0.990934	0.187356	0.167974
KEGG_PATHWAY	oas04971	Gastric acid secretion	1.71754	12	0.758534	0.0191629	CAMK2B, ATP4A, MYLK2, SLC9A4, PLCB4, CAMK2A, ATP1B4, ADCY2, KCNK2, ADCY7, CFTR, MYLK	580	73	7729	2.19055	0.993591	0.187356	0.167974
KEGG_PATHWAY	oas04022	cGMP-PKG signaling pathway	1.71719	21	1.32743	0.0191784	MYLK2, NPR1, IRS4, ATP1B4, ADCY2, ATP2A1, ADRA1A, ADCY7, MYLK, SLC8A2, SLC8A3, RGS2, EDNRB, PLCB4, KCNMB1, KCNMA1, PPIF, ADORA1, PDE5A, CACNA1S, SLC25A4	580	163	7729	1.71683	0.993617	0.187356	0.167974
KEGG_PATHWAY	oas04270	Vascular smooth muscle contraction	1.71261	17	1.07459	0.0193816	PLA2G2F, MYLK2, PLA2G2E, PLA2G4D, PLA2G4E, NPR1, ADCY2, PLA2G5, ADRA1A, ADCY7, ACTG2, MYLK, ACTA2, PLCB4, KCNMB1, KCNMA1, CACNA1S	580	122	7729	1.85688	0.993953	0.187356	0.167974
KEGG_PATHWAY	oas04924	Renin secretion	1.66151	11	0.695322	0.0218015	ADCYAP1R1, PLCB4, ACE, PDE1C, NPR1, KCNMA1, ADORA1, CACNA1S, CLCA4, AGT, CTSB	580	65	7729	2.25515	0.996827	0.200602	0.17985
KEGG_PATHWAY	oas04920	Adipocytokine signaling pathway	1.63713	12	0.758534	0.0230604	ACSL1, ADIPOQ, IRS4, ACSL5, ACSBG1, SLC2A4, PCK1, RXRG, ACACB, ADIPOR2, CPT1B, PRKAG3	580	75	7729	2.13214	0.997733	0.200602	0.17985
KEGG_PATHWAY	oas04810	Regulation of actin cytoskeleton	1.6355	25	1.58028	0.0231471	CYFIP2, MYLK2, PIK3R3, IQGAP2, MYLK, PIK3R5, FGD3, FGF5, MYL10, FGF22, FGF21, ACTN3, ACTN2, LIMK2, F2, MYLPF, FGF17, MRAS, ITGAD, MYL2, FGF19, FGF18, ITGA8, ITGA7, ITGA9	580	209	7729	1.594	0.997785	0.200602	0.17985
KEGG_PATHWAY	oas04530	Tight junction	1.62294	13	0.821745	0.0238263	MYH7B, ACTN3, ACTN2, CLDN10, CLDN4, PPP2R1B, CLDN14, MYL2, CLDN8, MYH14, MYH11, CLDN17, MYH10	580	85	7729	2.03807	0.998153	0.200602	0.17985
KEGG_PATHWAY	oas00260	Glycine, serine and threonine metabolism	1.55678	9	0.5689	0.0277471	DMGDH, GATM, BHMT, MAOB, CTH, PGAM2, BPGM, GCAT, GNMT	580	49	7729	2.44761	0.999354	0.218135	0.195569
KEGG_PATHWAY	oas04910	Insulin signaling pathway	1.54765	18	1.1378	0.0283366	IRS4, PIK3R3, CBLB, PYGM, PPP1R3A, SLC2A4, SORBS1, ACACB, PRKAG3, ACACA, PIK3R5, LIPE, PHKG1, HKDC1, FASN, PCK1, FBP1, FBP2	580	138	7729	1.73816	0.999448	0.218135	0.195569
KEGG_PATHWAY	oas04611	Platelet activation	1.53647	17	1.07459	0.029076	FGA, MYLK2, PLA2G4D, PLA2G4E, FGG, PIK3R3, ADCY2, RASGRP2, ADCY7, MYLK, MAPK13, PIK3R5, COL2A1, PLCB4, STIM1, P2RY1, PLCG2	580	128	7729	1.76984	0.999548	0.218135	0.195569
KEGG_PATHWAY	oas00051	Fructose and mannose metabolism	1.53385	7	0.442478	0.0292518	PFKFB1, HKDC1, ALDOB, ALDOA, FBP1, FBP2, PFKP	580	32	7729	2.91503	0.999569	0.218135	0.195569
KEGG_PATHWAY	oas04922	Glucagon signaling pathway	1.51689	14	0.884956	0.0304165	CAMK2B, PFKFB1, GCGR, PGAM2, CAMK2A, ADCY2, PYGM, ACACB, CPT1B, PRKAG3, ACACA, PLCB4, PHKG1, PCK1	580	98	7729	1.90369	0.999685	0.22052	0.197708
KEGG_PATHWAY	oas01100	Metabolic pathways	1.43384	113	7.14286	0.0368261	DMGDH, GALNT13, ACSM3, GALNT16, ACSM1, ACSM5, ENO3, HPGDS, LIPG, ENPP3, DGAT2, ACSL1, ACSL5, MAT1A, ALDH3A1, PHOSPHO1, LAP3, ATP6V0D2, HPD, CDS1, MAOB, RPN1, AK1, AK4, PLA2G5, FUT1, ACACB, PLA2G7, ACACA, AK8, RDH12, PLCG2, ATP6V0A4, PCK1, ATP6V1C2, ST8SIA1, DHCR24, CYP3A24, ALOX15B, BST1, ACER1, HAL, BHMT, CPS1, PAH, FASN, DHCR7, DEGS2, ADA, GADL1, PYGM, SMPD3, IMPA2, NMRK2, B3GALT1, ME1, AOX1, M…	580	1280	7729	1.17642	0.999944	0.259773	0.2329
KEGG_PATHWAY	oas04966	Collecting duct acid secretion	1.38742	6	0.379267	0.0409804	ATP4A, SLC4A1, ATP6V0A4, ATP6V0D2, ATP6V1B1, ATP6V1C2	580	26	7729	3.0752	0.999982	0.281471	0.252353

## Sheet: G4-G3
Table S3. KEGG pathway of DEGs in G4/G3
Category		Term	-Log10P	Count	%	PValue	Genes	List Total	Pop Hits	Pop Total	Fold Enrichment	Bonferroni	Benjamini	FDR
KEGG_PATHWAY	oas05410	Hypertrophic cardiomyopathy (HCM)	5.38118	16	1.61128	4.15739e-06	PRKAA2, TGFB3, TPM2, TNNC1, PRKAG3, CACNG6, CACNB1, ACTC1, SGCD, SGCA, MYL2, ITGA11, CACNG1, CACNA1S, SGCG, ITGA9	368	80	7729	4.20054	0.00103466	0.00103519	0.000985302
KEGG_PATHWAY	oas05414	Dilated cardiomyopathy	4.57441	15	1.51057	2.66431e-05	TGFB3, TPM2, TNNC1, CACNG6, CACNB1, ACTC1, PLN, SGCD, SGCA, MYL2, ITGA11, CACNG1, CACNA1S, SGCG, ITGA9	368	82	7729	3.84196	0.00661227	0.00331707	0.00315721
KEGG_PATHWAY	oas04510	Focal adhesion	4.23978	25	2.51762	5.75735e-05	MYLK2, SHC2, SHC3, FLT4, COL11A2, PIK3R3, THBS4, THBS3, SPP1, FLNC, ACTN3, CAV3, ACTN2, FN1, VEGFD, MYLPF, COL3A1, COL2A1, COL5A1, MYL2, ITGA11, COL5A2, COL6A6, COL6A5, ITGA9	368	211	7729	2.48847	0.0142339	0.0047786	0.0045483
KEGG_PATHWAY	oas04260	Cardiac muscle contraction	3.33021	12	1.20846	0.000467514	CACNB1, MYL4, CACNG6, ACTC1, MYL2, TPM2, TNNC1, ATP1B4, ATP1A2, CACNG1, CACNA1S, MYH7	368	71	7729	3.54976	0.109915	0.0291027	0.0277002
KEGG_PATHWAY	oas04020	Calcium signaling pathway	3.00486	20	2.0141	0.000988866	RYR1, PTGFR, CHRM3, MYLK2, NOS2, TNNC1, TNNC2, CAMK2A, ATP2A1, ATP2B2, SLC8A3, P2RX6, PLN, PHKG1, ERBB4, PLCE1, PTK2B, CACNA1S, PLCD4, NTSR1	368	182	7729	2.30799	0.218351	0.0374188	0.0356155
KEGG_PATHWAY	oas04261	Adrenergic signaling in cardiomyocytes	2.99523	17	1.71198	0.00101103	TPM2, TNNC1, CAMK2A, ATP1B4, ATP1A2, ATP2B2, CACNG6, CACNB1, MYL4, ACTC1, PLN, PPP1R1A, MYL2, AGTR2, CACNG1, CACNA1S, MYH7	368	141	7729	2.53224	0.222658	0.0374188	0.0356155
KEGG_PATHWAY	oas04512	ECM-receptor interaction	2.97801	13	1.30916	0.00105193	COL11A2, FN1, THBS4, THBS3, COL3A1, COL2A1, COL5A1, ITGA11, COL5A2, SPP1, COL6A6, COL6A5, ITGA9	368	90	7729	3.03373	0.230543	0.0374188	0.0356155
KEGG_PATHWAY	oas03320	PPAR signaling pathway	2.79646	11	1.10775	0.00159785	FADS2, FABP3, FABP4, FABP7, ADIPOQ, LPL, ACSBG1, PLIN1, PCK1, RXRG, CPT1B	368	70	7729	3.30043	0.328461	0.0475471	0.0452557
KEGG_PATHWAY	oas04080	Neuroactive ligand-receptor interaction	2.76483	27	2.71903	0.00171857	CHRNA1, GRIA2, PTGFR, CHRM3, GABRB1, GPR83, LPAR4, MC4R, CHRND, CALCR, GRM7, P2RY1, GABRE, NTSR1, CHRNB1, P2RY13, GABBR2, GRID1, HTR1F, GABRA3, HTR1B, PTH2R, GRIN2B, P2RX6, GLRB, MC5R, AGTR2	368	296	7729	1.91579	0.348379	0.0475471	0.0452557
KEGG_PATHWAY	oas04151	PI3K-Akt signaling pathway	2.59863	30	3.02115	0.00251985	PRKAA2, FLT4, COL11A2, PIK3R3, LPAR4, THBS4, THBS3, FGF5, FGF9, SPP1, PCK1, FGF22, NGFR, FN1, VEGFD, FGF16, COL3A1, COL2A1, COL5A1, IL7, IL3RA, ITGA11, IL2RB, COL5A2, COL6A6, COL6A5, FGFR4, SGK1, TLR4, ITGA9	368	352	7729	1.79	0.466467	0.058824	0.0559891
KEGG_PATHWAY	oas05146	Amoebiasis	2.58525	14	1.40987	0.00259865	SERPINB10, NOS2, ACTN3, ACTN2, TGFB3, IL1R2, COL11A2, FN1, PIK3R3, COL3A1, COL2A1, COL5A1, COL5A2, TLR4	368	113	7729	2.60211	0.47686	0.058824	0.0559891
KEGG_PATHWAY	oas04974	Protein digestion and absorption	2.53688	15	1.51057	0.0029048	SLC15A1, COL13A1, COL11A2, SLC1A1, ATP1B4, ATP1A2, SLC8A3, COL3A1, COL2A1, COL5A1, COL5A2, COL21A1, COL6A6, COL9A3, COL6A5	368	128	7729	2.46126	0.515359	0.0595132	0.0566451
KEGG_PATHWAY	oas05164	Influenza A	2.50764	19	1.91339	0.00310711	CIITA, RSAD2, DDX58, STAT2, MX1, PIK3R3, EIF2AK2, ADAR, HSPA2, PML, IFIH1, IL1A, CXCL10, IRF7, TNFSF10, TRIM25, TLR7, TLR4, IRF9	368	186	7729	2.14544	0.539239	0.0595132	0.0566451
KEGG_PATHWAY	oas05162	Measles	2.32608	15	1.51057	0.0047198	DDX58, STAT2, MX1, PIK3R3, EIF2AK2, ADAR, HSPA2, IFIH1, IL1A, IL2RB, IRF7, TNFSF10, TLR7, TLR4, IRF9	368	135	7729	2.33364	0.69211	0.083945	0.0798995
KEGG_PATHWAY	oas04910	Insulin signaling pathway	2.24131	15	1.51057	0.00573705	SHC2, SHC3, PRKAA2, PDE3B, PIK3R3, PYGM, PPP1R3A, SLC2A4, ACACB, PRKAG3, PHKG1, HKDC1, PCK1, SH2B2, FBP2	368	138	7729	2.2829	0.761322	0.095235	0.0906453
KEGG_PATHWAY	oas05412	Arrhythmogenic right ventricular cardiomyopathy (ARVC)	1.9078	9	0.906344	0.0123653	CACNB1, CACNG6, SGCD, SGCA, ITGA11, CACNG1, CACNA1S, SGCG, ITGA9	368	66	7729	2.86401	0.954867	0.192435	0.183161
KEGG_PATHWAY	oas00512	Mucin type O-Glycan biosynthesis	1.73008	6	0.60423	0.0186174	GALNT14, ST6GALNAC1, GALNT13, GALNT16, GALNT3, GALNT15	368	33	7729	3.81868	0.990716	0.262147	0.249514
KEGG_PATHWAY	oas04976	Bile secretion	1.72238	10	1.00705	0.0189504	ABCG8, NCEH1, AQP8, AQP9, ATP1B4, AQP4, ATP1A2, SLC5A1, ABCB11, CFTR	368	85	7729	2.47091	0.991468	0.262147	0.249514
KEGG_PATHWAY	oas04060	Cytokine-cytokine receptor interaction	1.6511	19	1.91339	0.0223305	NGFR, CXCL9, TGFB3, TNFRSF18, IL1R2, MPL, IL20RA, IL20RB, EDA2R, EDAR, IL1A, CXCL10, IL7, IL3RA, IL2RB, TNFSF10, CCL19, CCR3, IL17B	368	227	7729	1.75794	0.996387	0.292646	0.278543
KEGG_PATHWAY	oas04920	Adipocytokine signaling pathway	1.5989	9	0.906344	0.0251826	PRKAA2, ADIPOQ, ACSBG1, SLC2A4, PCK1, RXRG, ACACB, CPT1B, PRKAG3	368	75	7729	2.52033	0.998255	0.313523	0.298413
KEGG_PATHWAY	oas04960	Aldosterone-regulated sodium reabsorption	1.48811	6	0.60423	0.0325006	SCNN1G, SCNN1A, ATP1B4, PIK3R3, ATP1A2, SGK1	368	38	7729	3.31622	0.999733	0.385364	0.366792
KEGG_PATHWAY	oas04810	Regulation of actin cytoskeleton	1.39912	17	1.71198	0.0398913	CHRM3, MYLK2, ACTN3, ACTN2, FN1, PIK3R3, MYLPF, FGF5, FGF16, FGF9, ITGAD, MYL2, ITGA11, ITGAX, FGFR4, FGF22, ITGA9	368	209	7729	1.70836	0.99996	0.438182	0.417065
KEGG_PATHWAY	oas04611	Platelet activation	1.39282	12	1.20846	0.0404746	P2RY12, MYLK2, COL3A1, COL2A1, COL5A1, P2RY1, COL11A2, TBXAS1, COL5A2, PRKG2, PIK3R3, RASGRP2	368	128	7729	1.969	0.999966	0.438182	0.417065
KEGG_PATHWAY	oas04922	Glucagon signaling pathway	1.37114	10	1.00705	0.0425463	PRKAA2, PHKG1, PGAM2, CAMK2A, PDE3B, PYGM, PCK1, ACACB, CPT1B, PRKAG3	368	98	7729	2.14313	0.99998	0.441418	0.420145
KEGG_PATHWAY	oas04024	cAMP signaling pathway	1.33622	17	1.71198	0.0461087	GRIA2, GABBR2, HTR1F, PDE3B, CAMK2A, PIK3R3, HTR1B, ATP1B4, ATP1A2, ATP2B2, GRIN2B, HCAR1, PLN, PLCE1, FFAR2, CACNA1S, CFTR	368	213	7729	1.67627	0.999992	0.452911	0.431084
KEGG_PATHWAY	oas05033	Nicotine addiction	1.32521	6	0.60423	0.0472919	GRIA2, GABRB1, GABRA3, SLC17A8, GABRE, GRIN2B	368	42	7729	3.00039	0.999994	0.452911	0.431084
KEGG_PATHWAY	oas04978	Mineral absorption	1.28802	6	0.60423	0.0515208	HEPH, TRPV6, ATP1B4, ATP1A2, SLC5A1, TRPM6	368	43	7729	2.93061	0.999998	0.459856	0.437694
KEGG_PATHWAY	oas05020	Prion diseases	1.28642	5	0.503525	0.0517107	C1QB, C1QA, IL1A, C7, C1QC	368	30	7729	3.50045	0.999998	0.459856	0.437694
KEGG_PATHWAY	oas04015	Rap1 signaling pathway	1.15789	16	1.61128	0.0695207	NGFR, RGS14, FLT4, PIK3R3, VEGFD, LPAR4, RASGRP2, GRIN2B, RAP1GAP, FGF5, FGF16, FGF9, P2RY1, PLCE1, FGFR4, FGF22	368	208	7729	1.61559	1	0.596919	0.568152
KEGG_PATHWAY	oas04610	Complement and coagulation cascades	1.09499	8	0.805639	0.0803552	C1QB, C1QA, SERPINA1, C7, SERPINE1, C4BPA, F3, C1QC	368	79	7729	2.12686	1	0.666948	0.634806
KEGG_PATHWAY	oas04022	cGMP-PKG signaling pathway	1.06222	13	1.30916	0.086653	MYLK2, MEF2C, PDE3B, NFATC2, ATP1B4, ATP1A2, ATP2A1, ATP2B2, SLC8A3, PLN, PRKG2, PDE5A, CACNA1S	368	163	7729	1.67506	1	0.696019	0.662476
KEGG_PATHWAY	oas04622	RIG-I-like receptor signaling pathway	1.02829	8	0.805639	0.0936945	IFIH1, CXCL10, RNF125, DDX58, DHX58, IRF7, TRIM25, ISG15	368	82	7729	2.04905	1	0.712069	0.677752
KEGG_PATHWAY	oas04066	HIF-1 signaling pathway	1.0108	9	0.906344	0.0975429	EGLN3, EDN1, NOS2, HKDC1, SERPINE1, CAMK2A, PIK3R3, ENO3, TLR4	368	99	7729	1.90934	1	0.712069	0.677752
KEGG_PATHWAY	oas05133	Pertussis	1.00701	8	0.805639	0.0983997	C1QB, C1QA, IL1A, NOS2, IRF8, C4BPA, TLR4, C1QC	368	83	7729	2.02436	1	0.712069	0.677752

## Sheet: G5-G4
Table S3. KEGG pathway of DEGs in G5/G4
Category		Term	-Log10P	Count	%	PValue	Genes	List Total	Pop Hits	Pop Total	Fold Enrichment	Bonferroni	Benjamini	FDR
KEGG_PATHWAY	oas04512	ECM-receptor interaction	4.20013	10	2.43902	6.30766e-05	COL1A1, COL3A1, COL2A1, COL1A2, ITGA4, COL24A1, LAMA1, TNC, ITGB7, THBS4	153	90	7729	5.61293	0.0127856	0.00719538	0.00694848
KEGG_PATHWAY	oas05146	Amoebiasis	4.15155	11	2.68293	7.0543e-05	IL10, COL1A1, COL3A1, COL2A1, GNAL, SERPINB13, COL1A2, COL24A1, LAMA1, ACTN2, CD14	153	113	7729	4.91752	0.0142882	0.00719538	0.00694848
KEGG_PATHWAY	oas04611	Platelet activation	3.69811	11	2.68293	0.000200397	FGB, COL1A1, GUCY1A2, PLA2G4F, COL3A1, COL2A1, COL1A2, COL24A1, PLA2G4E, FGG, ADCY8	153	128	7729	4.34125	0.0400606	0.0127493	0.0123119
KEGG_PATHWAY	oas04510	Focal adhesion	3.60208	14	3.41463	0.000249987	ITGA4, COL24A1, CAV3, LAMA1, ACTN2, TNC, VEGFC, THBS4, COL1A1, COL3A1, COL2A1, COL1A2, ITGB7, FLNC	153	211	7729	3.3518	0.0497249	0.0127493	0.0123119
KEGG_PATHWAY	oas04974	Protein digestion and absorption	2.43952	9	2.19512	0.00363482	COL1A1, ACE2, COL3A1, SLC15A1, COL2A1, COL1A2, COL24A1, COL21A1, COL9A3	153	128	7729	3.55193	0.524246	0.129218	0.124784
KEGG_PATHWAY	oas04151	PI3K-Akt signaling pathway	2.42016	16	3.90244	0.00380052	ITGA4, COL24A1, ANGPT1, LAMA1, TNC, VEGFC, LPAR4, THBS4, COL1A1, COL3A1, COL2A1, COL1A2, CCNE1, ITGB7, FGF12, FGF21	153	352	7729	2.2962	0.540117	0.129218	0.124784
KEGG_PATHWAY	oas04730	Long-term depression	2.23128	6	1.46341	0.00587116	GNAO1, RYR1, GUCY1A2, PLA2G4F, PLA2G4E, NOS1	153	59	7729	5.13725	0.699181	0.163105	0.157508
KEGG_PATHWAY	oas04921	Oxytocin signaling pathway	2.03067	9	2.19512	0.00931805	GNAO1, RYR1, GUCY1A2, PLA2G4F, PLA2G4E, FOS, CACNA1S, ADCY8, PRKAG3	153	150	7729	3.03098	0.851889	0.198812	0.19199
KEGG_PATHWAY	oas04270	Vascular smooth muscle contraction	1.99617	8	1.95122	0.0100886	PPP1R14A, GUCY1A2, PLA2G4F, KCNU1, PLA2G4E, KCNMB3, CACNA1S, ADCY8	153	122	7729	3.31255	0.873627	0.198812	0.19199
KEGG_PATHWAY	oas04010	MAPK signaling pathway	1.9698	12	2.92683	0.0107202	IL1A, PLA2G4F, PLA2G4E, RPS6KA2, NTF3, HSPA6, FOS, CD14, FLNC, CACNA1S, FGF12, FGF21	153	252	7729	2.40554	0.889056	0.198812	0.19199
KEGG_PATHWAY	oas04022	cGMP-PKG signaling pathway	1.82745	9	2.19512	0.0148783	GUCY1A2, KCNU1, KCNJ8, PPIF, KCNMB3, IRS4, ATP2B2, CACNA1S, ADCY8	153	163	7729	2.78925	0.953018	0.252932	0.244253
KEGG_PATHWAY	oas00500	Starch and sucrose metabolism	1.64955	4	0.97561	0.0224106	HKDC1, GAA, PYGM, ENPP3	153	31	7729	6.51824	0.990184	0.351674	0.339607
KEGG_PATHWAY	oas04020	Calcium signaling pathway	1.57062	9	2.19512	0.026877	RYR1, P2RX6, GNAL, PPIF, TACR3, ATP2B2, CACNA1S, NOS1, ADCY8	153	182	7729	2.49806	0.996143	0.391636	0.378197
KEGG_PATHWAY	oas04713	Circadian entrainment	1.49689	6	1.46341	0.0318503	GNAO1, RYR1, GUCY1A2, FOS, NOS1, ADCY8	153	90	7729	3.36776	0.998644	0.433164	0.4183
KEGG_PATHWAY	oas04970	Salivary secretion	1.46145	6	1.46341	0.0345583	GUCY1A2, TRPV6, ATP2B2, NOS1, ADCY8, BAC5	153	92	7729	3.29454	0.999234	0.440618	0.425499
KEGG_PATHWAY	oas00910	Nitrogen metabolism	1.36575	3	0.731707	0.0430771	CA5A, CA4, CA6	153	17	7729	8.91465	0.999874	0.516925	0.499188

## Sheet: G6-G5
Table S3. KEGG pathway of DEGs in G6/G5
Category		Term	-Log10P	Count	%	PValue	Genes	List Total	Pop Hits	Pop Total	Fold Enrichment	Bonferroni	Benjamini	FDR
KEGG_PATHWAY	oas04512	ECM-receptor interaction	8.04274	9	9	9.06284e-09	COL1A1, COL3A1, COL1A2, COL5A1, FN1, TNC, COL6A3, COL6A6, THBS3	39	90	7729	19.8179	6.88776e-07	6.88776e-07	6.88776e-07
KEGG_PATHWAY	oas04510	Focal adhesion	7.34627	11	11	4.50536e-08	COL1A1, COL3A1, COL1A2, COL5A1, FLT4, FN1, TNC, COL6A3, COL6A6, PARVB, THBS3	39	211	7729	10.3316	3.42407e-06	1.71204e-06	1.71204e-06
KEGG_PATHWAY	oas04151	PI3K-Akt signaling pathway	4.4163	10	10	3.83442e-05	COL1A1, COL3A1, COL1A2, COL5A1, FLT4, FN1, TNC, COL6A3, COL6A6, THBS3	39	352	7729	5.6301	0.00290997	0.000971386	0.000971386
KEGG_PATHWAY	oas05146	Amoebiasis	3.6803	6	6	0.000208787	COL1A1, COL3A1, COL1A2, COL5A1, IL1R2, FN1	39	113	7729	10.5228	0.0157442	0.00396695	0.00396695
KEGG_PATHWAY	oas04974	Protein digestion and absorption	3.42826	6	6	0.000373026	COL1A1, COL3A1, COL1A2, COL5A1, COL6A3, COL6A6	39	128	7729	9.28966	0.027957	0.00566999	0.00566999
KEGG_PATHWAY	oas04611	Platelet activation	2.46512	5	5	0.0034267	COL1A1, COL3A1, COL1A2, COL5A1, FGG	39	128	7729	7.74139	0.229624	0.0434049	0.0434049

## Sheet: G6-G1
Table S3. KEGG pathway of DEGs in G6/G1
Category		Term	-Log10P	Count	%	PValue	Genes	List Total	Pop Hits	Pop Total	Fold Enrichment	Bonferroni	Benjamini	FDR
KEGG_PATHWAY	oas04512	ECM-receptor interaction	12.0417	50	1.12082	9.08377e-13	ITGB1, ITGB4, LAMC3, TNC, LAMC2, TNN, ITGB8, TNR, ITGB7, ITGB6, COL27A1, ITGA4, ITGA3, COL2A1, COL6A2, COL4A3, COL6A1, ITGA8, COL4A5, COL6A3, COL6A6, ITGA6, ITGA5, ITGA9, LAMA5, SDC4, LAMA1, LAMA4, COL11A1, COL11A2, HMMR, THBS1, THBS4, THBS3, RELN, SV2B, SV2A, SPP1, LAMB3, COL24A1, FN1, LAMB1, GP5, COL1A1, COL3A1, COL1A2, COL5A1, COL5A3, ITGA11, COL5A2	1582	90	7729	2.71422	2.61615e-10	2.61613e-10	2.08018e-10
KEGG_PATHWAY	oas04510	Focal adhesion	10.2539	85	1.9054	5.57255e-11	ITGB1, MYLK2, ITGB4, LAMC3, FLT4, TNC, LAMC2, PIK3CB, MYLK, PPP1CB, TNN, KDR, ITGB8, TNR, ITGB7, ITGB6, HRAS, VAV3, PDGFRB, PDGFRA, COL27A1, ACTN3, ITGA4, ITGA3, ACTN2, ACTN1, ACTN4, COL2A1, COL6A2, MYL2, COL4A3, COL6A1, ITGA8, COL4A5, COL6A3, COL6A6, ITGA6, ITGA5, MET, ITGA9, LAMA5, SHC2, SHC3, SHC1, LAMA1, LAMA4, COL11A1, COL11A2, PIK3R3, THBS1, EGFR, THBS4, THBS3, RELN, PDGFC, ERBB2, SPP1, MYL…	1582	211	7729	1.96813	1.6049e-08	8.02448e-09	6.38058e-09
KEGG_PATHWAY	oas04151	PI3K-Akt signaling pathway	7.58979	116	2.60031	2.57162e-08	CHRM2, CSF3R, IRS1, TNC, FGF5, FGF6, FGF7, PPP2R1B, FGF9, CREB3L4, TNN, CREB3L1, MYC, CREB3L2, MYB, KDR, TNR, PDGFRB, PDGFRA, COL27A1, CCNE2, EIF4E1B, COL4A3, COL4A5, MTCP1, LPAR1, PIK3R3, LPAR3, LPAR4, FOXO3, EFNA4, PDGFC, EIF4EBP1, FGF20, THEM4, FGF22, FGF21, PCK2, NGFR, COL24A1, INSR, FN1, IGF1, GNG11, FGF17, COL1A1, EFNA1, FGF16, NR4A1, COL1A2, CDK6, COL5A1, COL5A3, ITGA11, COL5A2, GNB3, GRB2…	1582	352	7729	1.61002	7.40625e-06	2.46876e-06	1.96301e-06
KEGG_PATHWAY	oas04360	Axon guidance	6.99145	52	1.16566	1.01989e-07	ITGB1, EPHB6, ROBO2, NRP1, SEMA5B, CFL2, PLXNC1, EPHB2, EPHB1, HRAS, EPHA5, EPHA4, SEMA6C, ARHGEF12, UNC5A, EPHA8, DCC, UNC5B, SEMA6D, EPHA1, MET, EPHA3, SEMA7A, SEMA3C, SEMA3D, SEMA3A, SEMA3B, SEMA3E, NTN1, EFNA4, GNAI2, EFNB3, SLIT1, ABL1, PLXNA2, SRGAP3, PAK3, SRGAP1, PAK5, PLXNA4, PLXNA3, PAK4, NTNG1, NTNG2, SEMA4A, SEMA4D, LIMK2, SEMA4B, NFATC2, NFATC4, EFNA1, FES	1582	124	7729	2.04879	2.93724e-05	7.34322e-06	5.83888e-06
KEGG_PATHWAY	oas04514	Cell adhesion molecules (CAMs)	6.5754	62	1.38982	2.65827e-07	ITGB1, CNTNAP1, CD40, CD80, PTPRM, F11R, CLDN1, PTPRF, SPN, CDH5, CDH1, CLDN23, CTLA4, ITGB8, ITGB7, NRCAM, ITGA4, CLDN11, CLDN6, CLDN10, CLDN4, VCAN, CLDN3, CD8B, CLDN14, CLDN8, ITGA8, CLDN17, ITGA6, CLDN16, ITGA9, NLGN3, CD274, NLGN1, NLGN2, SDC4, VTCN1, GLG1, NCAM1, ICOS, JAM2, CD99, JAM3, CD276, NTNG1, NTNG2, CADM3, CADM1, SELE, SELP, OCLN, CD4, PTPRC, CD6, SELL, CNTN1, CD28, SIGLEC1, PDCD1, …	1582	162	7729	1.86979	7.65551e-05	1.35088e-05	1.07413e-05
KEGG_PATHWAY	oas04080	Neuroactive ligand-receptor interaction	6.55063	98	2.19682	2.81433e-07	CHRM2, VIPR1, VIPR2, GRPR, RXFP2, EDNRB, CYSLTR2, ADORA1, LEPR, PTGDR, GHSR, NPY1R, TRHR, APLNR, AGTR1, AGTR2, CHRNA1, GRIA2, PTGFR, CHRNA3, CALCRL, CHRNA5, LPAR1, CHRNA9, GPR83, LPAR3, LPAR4, ADRB2, GHRHR, GRIN2A, CALCR, GALR2, GALR1, HRH4, DRD1, GRIA4, HTR1E, HTR1F, HTR1B, GRIN2C, GRIN2B, GRIN3B, GRIN3A, MC1R, NMUR2, GABRB3, GLP1R, GABRB2, GRIK3, GRIK1, GRIK2, HTR2A, PTH1R, LTB4R, GHR, GABRR1, …	1582	296	7729	1.61753	8.10493e-05	1.35088e-05	1.07413e-05
KEGG_PATHWAY	oas04020	Calcium signaling pathway	6.35829	67	1.50191	4.38237e-07	RYR1, CHRM2, MYLK2, ATP2A3, ATP2A1, HTR2A, GRPR, MYLK, EDNRB, CYSLTR2, BDKRB2, PLCE1, NOS1, PDGFRB, PDGFRA, AVPR1B, TNNC1, SPHK1, TNNC2, TACR3, AVPR1A, TRHR, ITPKC, STIM1, ADORA2A, ADORA2B, ORAI3, PPIF, AGTR1, SLC25A5, CAMK2B, PTGFR, PDE1C, PDE1B, PDE1A, PTAFR, CAMK2A, CACNA1A, ITPR2, ADCY2, ADCY1, ADRB2, ADCY8, ADCY7, EGFR, GRIN2A, GNA15, PLN, ERBB3, ERBB2, PLCG2, PTK2B, CACNA1S, DRD1, NOS2, ATP…	1582	182	7729	1.79854	0.000126204	1.80303e-05	1.43366e-05
KEGG_PATHWAY	oas04015	Rap1 signaling pathway	5.98539	73	1.6364	1.03422e-06	ITGB1, FLT4, PIK3CB, SIPA1L2, SIPA1L3, FGF5, FGF6, FGF7, FGF9, CDH1, KDR, PLCE1, HRAS, PDGFRB, PDGFRA, MAGI2, NGF, APBB1IP, TIAM1, MRAS, ADORA2A, ADORA2B, PRKD1, RAPGEF5, MET, SKAP1, RAPGEF4, RALA, RGS14, LPAR1, PIK3R3, PARD6G, ADCY2, LPAR3, ADCY1, LPAR4, RASGRP2, ADCY8, THBS1, ADCY7, EFNA4, PRKCZ, EGFR, RAP1GAP, RASGRP3, GNAI2, PARD6B, GRIN2A, CNR1, PDGFC, P2RY1, FGF20, FGF22, FGF21, NGFR, ANGPT…	1582	208	7729	1.71465	0.00029781	3.72318e-05	2.96044e-05
KEGG_PATHWAY	oas05200	Pathways in cancer	5.06298	117	2.62273	8.65012e-06	CSF3R, CBLC, CBLB, FGF5, FGF6, FGF7, EDNRB, FGF9, CDH1, MYC, PDGFRB, PDGFRA, WNT5B, DAPK2, MITF, RUNX1, MSH6, CCNE2, SMO, COL4A3, AGTR1, COL4A5, EPAS1, TCF7, LPAR1, TGFA, PIK3R3, LPAR3, LPAR4, RASGRP2, RASGRP1, FOXO1, RASGRP3, PLCG2, ABL1, FGF20, WNT3, FGF22, FGF21, WNT4, FZD1, WNT10A, FZD3, SMAD3, FZD5, JUP, WNT3A, TGFB3, FZD7, PTCH2, FZD6, FN1, BRAF, IGF1, GNG11, FGF17, BMP4, NFKBIA, FGF16, BMP…	1582	394	7729	1.4508	0.00248814	0.000276804	0.000220098
KEGG_PATHWAY	oas05414	Dilated cardiomyopathy	4.95794	35	0.784577	1.1017e-05	ITGB1, ITGB4, ADCY2, ADCY1, ADCY8, ADCY7, SGCD, PLN, SGCA, LMNA, ITGB8, ITGB7, TNNI3, CACNG1, ITGB6, CACNA1S, CACNG4, SGCG, CACNG5, ITGA4, ITGA3, TGFB3, CACNA2D1, TNNC1, TPM2, CACNA2D3, IGF1, ACTC1, MYL2, ITGA11, MYL3, ITGA8, ITGA6, ITGA5, ITGA9	1582	82	7729	2.08531	0.00316787	0.000317289	0.000252288
KEGG_PATHWAY	oas04810	Regulation of actin cytoskeleton	4.64998	69	1.54674	2.23883e-05	ITGB1, CHRM2, CYFIP2, MYLK2, ITGB4, PIK3CB, MYLK, PPP1CB, FGF5, FGF6, FGF7, FGF9, CFL2, BDKRB2, ITGB8, ITGB7, PIP4K2B, PIP4K2C, ITGB6, HRAS, VAV3, PDGFRB, PDGFRA, ARHGEF12, ACTN3, ITGA4, ITGA3, ACTN2, ACTN1, ACTN4, TIAM1, MRAS, ITGAD, MYL2, ITGA8, ITGA6, ITGA5, ARHGEF6, ITGA9, PIK3R3, IQGAP2, IQGAP3, EGFR, FGD1, PDGFC, FGF20, MYL10, WASF1, PAK3, PAK5, FGF22, PAK4, FGF21, GSN, LIMK2, RDX, FN1, BRA…	1582	209	7729	1.61295	0.00642717	0.000586167	0.000466085
KEGG_PATHWAY	oas04530	Tight junction	4.5625	35	0.784577	2.73841e-05	IGSF5, PATJ, PARD6G, F11R, PRKCZ, CLDN1, PARD6B, PPP2R1B, CLDN23, MYH14, MYH11, MPDZ, MYH10, JAM2, JAM3, MYH7B, ACTN3, ACTN2, ACTN1, MYH15, ACTN4, CLDN6, CLDN11, CLDN10, OCLN, CLDN4, CLDN3, CLDN14, MYL2, CLDN8, CLDN17, CLDN16, TJP3, LLGL2, CRB3	1582	85	7729	2.01171	0.00785572	0.000608317	0.000483697
KEGG_PATHWAY	oas05146	Amoebiasis	4.56132	43	0.963909	2.74588e-05	SERPINB10, LAMA5, SERPINB13, LAMA1, LAMC3, LAMA4, COL11A1, COL11A2, PIK3R3, HSPB1, LAMC2, ADCY1, PIK3CB, GNA15, CASP3, IL10, COL27A1, NOS2, ACTN3, COL24A1, LAMB3, ACTN2, TGFB3, ARG1, IL1R2, ACTN1, FN1, LAMB1, ACTN4, SERPINB8, COL1A1, COL3A1, COL2A1, GNAL, COL1A2, COL5A1, COL5A3, GNAQ, COL4A3, COL5A2, COL4A5, RAB7B, TLR4	1582	113	7729	1.85912	0.00787705	0.000608317	0.000483697
KEGG_PATHWAY	oas05205	Proteoglycans in cancer	4.5094	68	1.52432	3.09456e-05	ITGB1, CDKN1A, WNT2B, CBLC, CBLB, PIK3CB, PPP1CB, CASP3, MYC, KDR, PLCE1, HRAS, ARHGEF12, WNT5B, MMP2, PLAUR, ANK2, ANK1, MMP9, DCN, TIAM1, MRAS, SMO, ITGA5, TLR4, MET, HBEGF, CAMK2B, SDC4, CAMK2A, TWIST2, WNT8B, PIK3R3, ITPR2, TWIST1, THBS1, EGFR, ERBB3, ERBB2, GPC3, PLCG2, FLNB, FLNC, WNT3, WNT4, FZD1, WNT10A, FZD3, CAV3, FZD5, LUM, WNT3A, CAV1, FZD7, FZD6, RDX, IGF2, FN1, BRAF, IGF1, ESR1, MAP…	1582	207	7729	1.60493	0.00887286	0.000636595	0.000506181
KEGG_PATHWAY	oas04966	Collecting duct acid secretion	4.47658	16	0.358664	3.33749e-05	ATP6V1A, ATP6V1G2, SLC4A1, ATP4A, ATP6V1B2, ATP6V0A2, ATP6V0A4, ATP6V1E1, ATP6V1G3, ATP6V0D2, ATP6V1E2, ATP6V1D, ATP6V1C1, ATP6V1B1, ATP6V1C2, ATP6V0A1	1582	26	7729	3.00652	0.00956609	0.000640798	0.000509524
KEGG_PATHWAY	oas05412	Arrhythmogenic right ventricular cardiomyopathy (ARVC)	4.40417	29	0.650078	3.94299e-05	ITGB1, ITGB4, TCF7, GJA1, SGCD, SGCA, LMNA, ITGB8, ITGB7, CACNG1, ITGB6, CACNA1S, CACNG4, SGCG, CACNG5, DSP, ITGA4, JUP, ITGA3, CACNA2D1, CACNA2D3, ITGA11, PKP2, ITGA8, DSG2, ITGA6, ITGA5, DSC2, ITGA9	1582	66	7729	2.1467	0.0112918	0.000697641	0.000554722
KEGG_PATHWAY	oas01212	Fatty acid metabolism	4.38531	24	0.537996	4.11802e-05	CPT1A, ACADVL, ECHS1, ACSL1, SCD5, ACSL5, ELOVL6, HSD17B12, CPT1C, HACD2, ACADSB, ACACA, HACD4, ACAT1, HADHB, FADS2, HADHA, ACOX1, SCD, FASN, ACSBG1, ACAA1, HADH, ACSBG2	1582	50	7729	2.34508	0.0117901	0.000697641	0.000554722
KEGG_PATHWAY	oas04014	Ras signaling pathway	4.2015	71	1.59157	6.28786e-05	RASGRF2, FLT4, PIK3CB, ETS2, FGF5, FGF6, FGF7, SYNGAP1, FGF9, KDR, PLCE1, HRAS, PDGFRB, PDGFRA, PLA2G4D, PLA2G4E, KSR2, NGF, TIAM1, MRAS, RASA3, RAPGEF5, RIN1, MET, ARF6, RALA, SHC2, SHC3, SHC1, PIK3R3, PLA2G3, RASAL1, RASGRP2, PLD1, RASAL3, EFNA4, RASGRP1, EGFR, RASGRP3, GRIN2A, GNG4, PDGFC, PLCG2, FGF20, ABL1, PAK3, PAK5, FGF22, PAK4, FGF21, PLA2G2F, NGFR, PLA2G2E, ANGPT1, INSR, VEGFC, VEGFD, I…	1582	223	7729	1.5555	0.0179466	0.00100606	0.000799955
KEGG_PATHWAY	oas05033	Nicotine addiction	4.14967	21	0.470746	7.08477e-05	GABRA2, GABRB3, GABRQ, GABRB2, GABRP, GRIA2, GABRA1, GABRA4, GABRA3, CACNA1A, GRIN2C, GRIN2B, GRIN3B, GRIN2A, GABRR1, GRIN3A, SLC17A6, SLC17A7, GABRE, GABRD, GRIA4	1582	42	7729	2.44279	0.0201981	0.0010739	0.000853901
KEGG_PATHWAY	oas04022	cGMP-PKG signaling pathway	4.04803	55	1.23291	8.95313e-05	MYLK2, IRS1, PDE3B, IRS4, ATP2A3, ATP2A1, MYLK, PPP1CB, RGS2, EDNRB, CREB3L4, CREB3L1, CREB3L2, BDKRB2, ADORA1, PRKG2, PRKG1, GUCY1A2, MEF2C, TRPC6, ATP1B4, ATP1B3, ATP1B2, ATP1B1, KCNU1, KCNMA1, PPIF, AGTR1, PDE5A, SLC25A5, NPR1, NPR2, ITPR2, ADCY2, ATP1A2, ADCY1, ADRB2, ATP1A1, ADCY8, ADCY7, GNAI2, PLN, KCNMB1, CACNA1S, KCNJ8, INSR, NFATC2, ATP2B2, ATP2B1, NFATC4, SLC8A3, GNAQ, PDE3A, MRVI1, GT…	1582	163	7729	1.64851	0.0254565	0.00128925	0.00102513
KEGG_PATHWAY	oas05032	Morphine addiction	4.02277	34	0.762161	9.48914e-05	GABRB3, GABRB2, PDE1C, PDE1B, PDE1A, PDE3B, CACNA1A, ARRB1, ADCY2, ADCY1, ADCY8, ADCY7, GNAI2, GABRR1, GNG4, ADORA1, DRD1, PDE8B, GABRE, GABRD, GABRQ, GABRA2, GABRP, GABRA1, GABBR2, KCNJ9, GABRA4, GABRA3, PDE4C, GNG11, PDE10A, PDE3A, GNB3, PDE7B	1582	86	7729	1.93151	0.0269599	0.00130137	0.00103477
KEGG_PATHWAY	oas05410	Hypertrophic cardiomyopathy (HCM)	3.90695	32	0.717328	0.000123894	ITGB1, ITGB4, SGCD, SGCA, LMNA, ITGB8, ITGB7, TNNI3, CACNG1, ITGB6, CACNA1S, CACNG4, SGCG, CACNG5, PRKAB2, ACE, ITGA4, ITGA3, TGFB3, CACNA2D1, TNNC1, TPM2, CACNA2D3, IGF1, ACTC1, MYL2, ITGA11, MYL3, ITGA8, ITGA6, ITGA5, ITGA9	1582	80	7729	1.95424	0.0350546	0.00162189	0.00128963
KEGG_PATHWAY	oas04520	Adherens junction	3.86235	29	0.650078	0.000137293	TCF7, PTPRM, PTPRJ, PTPRF, EGFR, CDH1, ERBB2, WASF1, PTPN1, SMAD3, YES1, ACTN3, ACTN2, ACTN1, INSR, CSNK2A2, SORBS1, ACTN4, BAIAP2, SNAI1, SNAI2, PTPN6, NECTIN4, MET, SSX2IP, NECTIN3, NECTIN2, NECTIN1, FGFR1	1582	70	7729	2.02403	0.0387714	0.00171914	0.00136696
KEGG_PATHWAY	oas04721	Synaptic vesicle cycle	3.80926	28	0.627662	0.000155146	ATP6V1A, NAPA, SNAP25, STXBP1, CACNA1A, ATP6V0A2, ATP6V1H, SLC17A6, SLC17A7, ATP6V0A4, ATP6V1G3, STX2, ATP6V1E1, ATP6V1E2, ATP6V1D, ATP6V1C1, SLC18A2, ATP6V1C2, ATP6V0A1, UNC13C, ATP6V0B, ATP6V1G2, UNC13A, DNM1, ATP6V1B2, ATP6V0D2, STX1A, ATP6V1B1	1582	67	7729	2.04174	0.0437017	0.00186175	0.00148035
KEGG_PATHWAY	oas04024	cAMP signaling pathway	3.30346	65	1.45707	0.000497215	GLP1R, CHRM2, VIPR2, PDE3B, PIK3CB, PPP1CB, CREB3L4, CREB3L1, CREB3L2, ADORA1, PLCE1, SOX9, VAV3, GHSR, PDE4C, NPY1R, ATP1B4, ATP1B3, ATP1B2, FOS, SSTR2, ATP1B1, TIAM1, ADORA2A, ACOX1, CFTR, RAPGEF4, CAMK2B, GRIA2, SUCNR1, NPR1, PTGER2, CAMK2A, PIK3R3, ADCY2, ATP1A2, ADCY1, ADRB2, ATP1A1, ADCY8, PLD1, ADCY7, GNAI2, GRIN2A, HCAR1, PLN, TNNI3, CACNA1S, DRD1, GRIA4, GABBR2, HTR1E, HTR1F, HTR1B, ATP2…	1582	213	7729	1.49091	0.133448	0.00572791	0.00455449
KEGG_PATHWAY	oas04611	Platelet activation	3.18397	43	0.963909	0.000654689	ITGB1, MYLK2, COL11A1, COL11A2, ITPR2, PIK3R3, ADCY2, ADCY1, PIK3CB, RASGRP2, ADCY8, ADCY7, RASGRP1, PRKCZ, MYLK, GNAI2, PPP1CB, P2RY1, PLCG2, PRKG2, PRKG1, FGB, P2RY12, GUCY1A2, ARHGEF12, FCER1G, COL27A1, COL24A1, PLA2G4D, PLA2G4E, GP5, MAPK13, COL1A1, APBB1IP, COL3A1, COL2A1, COL1A2, COL5A1, STIM1, COL5A3, GNAQ, TBXAS1, COL5A2	1582	128	7729	1.64125	0.171892	0.00725194	0.0057663
KEGG_PATHWAY	oas04670	Leukocyte transendothelial migration	3.14701	40	0.89666	0.000712837	ITGB1, ITK, TXK, PIK3R3, THY1, PIK3CB, F11R, CLDN1, GNAI2, CDH5, CLDN23, PLCG2, PTK2B, MYL10, JAM2, CD99, JAM3, VAV3, ACTN3, ITGA4, ACTN2, ACTN1, MMP2, ACTN4, MMP9, MAPK13, MYLPF, CLDN6, CLDN11, CLDN10, OCLN, CLDN4, CLDN3, CLDN14, MYL2, CLDN8, CLDN17, CLDN16, SIPA1, RAPGEF4	1582	117	7729	1.67029	0.185654	0.00760359	0.00604591
KEGG_PATHWAY	oas04723	Retrograde endocannabinoid signaling	3.00777	34	0.762161	0.000982257	GABRB3, GABRB2, GRIA2, DAGLA, CACNA1A, ITPR2, ABHD6, ADCY2, ADCY1, ADCY8, ADCY7, GNAI2, GABRR1, CNR1, GNG4, SLC17A6, SLC17A7, CACNA1S, GABRE, GABRD, GRIA4, GABRQ, GABRA2, GABRP, GABRA1, KCNJ9, GABRA4, GABRA3, GNG11, MAPK13, GNAQ, GNB3, DAGLB, MGLL	1582	96	7729	1.73031	0.246502	0.0101032	0.00803346
KEGG_PATHWAY	oas04724	Glutamatergic synapse	2.96657	36	0.806994	0.00108002	GRIA2, SLC1A1, GRIK3, CACNA1A, ITPR2, ADCY2, GRIK1, ADCY1, GRIK2, SLC1A6, ADCY8, PLD1, ADCY7, GLS, GNAI2, GRIN2A, GRM7, GNG4, SLC17A6, DLGAP1, SLC17A7, SLC38A3, GLUL, GRIA4, PLA2G4D, HOMER1, HOMER2, PLA2G4E, GRIN2C, GNG11, GRIN2B, GRIN3B, GRIN3A, DLG4, GNAQ, GNB3	1582	104	7729	1.69117	0.267443	0.0107257	0.00852843
KEGG_PATHWAY	oas05218	Melanoma	2.93659	27	0.605245	0.00115722	CDKN1A, PIK3R3, PIK3CB, EGFR, FGF5, FGF6, FGF7, FGF9, CDH1, PDGFC, FGF20, E2F2, HRAS, FGF22, FGF21, PDGFRB, PDGFRA, MITF, BRAF, IGF1, FGF17, FGF16, CDK6, MET, FGF12, FGF10, FGFR1	1582	71	7729	1.8579	0.283567	0.0111093	0.00883341
KEGG_PATHWAY	oas00071	Fatty acid degradation	2.90235	18	0.403497	0.00125214	CPT1A, ACADVL, ECHS1, ACSL1, ECI1, ECI2, ACSL5, CPT1C, ACADSB, ACAT1, HADHB, HADHA, ACOX1, ACSBG1, ACAA1, HADH, ACSBG2, ALDH9A1	1582	40	7729	2.19851	0.302911	0.0116328	0.00924966
KEGG_PATHWAY	oas04012	ErbB signaling pathway	2.81038	31	0.694911	0.00154748	CAMK2B, SHC2, CDKN1A, SHC3, SHC1, CAMK2A, CBLC, TGFA, PIK3R3, CBLB, PIK3CB, AREG, EGFR, ERBB3, MYC, ERBB2, EIF4EBP1, PLCG2, ABL1, PAK3, HRAS, PAK5, PAK4, BRAF, NRG2, EREG, BTC, NRG4, RPS6KB2, GRB2, HBEGF	1582	87	7729	1.74084	0.359828	0.0139273	0.0110741
KEGG_PATHWAY	oas04727	GABAergic synapse	2.77032	29	0.650078	0.00169698	GABRB3, GABRB2, CACNA1A, ADCY2, ADCY1, ADCY8, SLC6A1, ADCY7, GPHN, GLS, GNAI2, GABRR1, GNG4, CACNA1S, SLC38A3, GABRE, GLUL, GABRD, GABRQ, GABRA2, GABARAPL2, GABRP, GABRA1, GABBR2, PLCL1, GABRA4, GABRA3, GNG11, GNB3	1582	80	7729	1.77103	0.38685	0.01481	0.011776
KEGG_PATHWAY	oas00280	Valine, leucine and isoleucine degradation	2.67407	21	0.470746	0.00211801	BCKDHA, ACAD8, ECHS1, HMGCS1, BCKDHB, ACADSB, AACS, ACAT1, HADHB, HADHA, MCEE, PCCA, OXCT1, DBT, PCCB, AOX1, HMGCS2, ACAA1, HADH, BCAT1, ALDH9A1	1582	52	7729	1.97303	0.456994	0.0176039	0.0139975
KEGG_PATHWAY	oas03320	PPAR signaling pathway	2.66972	26	0.582829	0.00213936	DBI, FADS2, RXRA, ACAA1, PLTP, RXRG, PCK2, CPT1A, MMP1, ACSL1, SCD5, ADIPOQ, ACSL5, SORBS1, CPT1C, FABP3, FABP4, FABP5, ACOX1, SCD, FABP7, SLC27A6, ACSBG1, ACSBG2, SLC27A4, PPARD	1582	70	7729	1.81465	0.460329	0.0176039	0.0139975
KEGG_PATHWAY	oas04911	Insulin secretion	2.50244	29	0.650078	0.00314456	CAMK2B, GLP1R, SNAP25, CAMK2A, ATP1A2, ADCY2, ADCY1, ATP1A1, ADCY8, ADCY7, PCLO, CREB3L4, KCNMB1, CREB3L1, CREB3L2, KCNN1, KCNN2, CACNA1S, KCNN3, ATP1B4, ATP1B3, ATP1B2, ATP1B1, GCK, KCNU1, GNAQ, KCNMA1, STX1A, RAPGEF4	1582	83	7729	1.70701	0.59629	0.0251565	0.0200029
KEGG_PATHWAY	oas01230	Biosynthesis of amino acids	2.47943	26	0.582829	0.00331564	SHMT2, SHMT1, MTR, ENO3, MAT2A, PHGDH, GLUL, PSPH, IDH3A, TKTL1, SDS, ARG1, GPT2, MAT1A, ASS1, RPIA, PC, CPS1, PSAT1, PAH, CTH, ALDH18A1, ALDOA, TKT, BCAT1, PFKP	1582	72	7729	1.76424	0.615761	0.0257334	0.0204616
KEGG_PATHWAY	oas01130	Biosynthesis of antibiotics	2.46911	63	1.41224	0.00339538	OGDHL, ENO3, TM7SF2, HK3, DBT, PGM3, PHGDH, HMGCS2, HADH, ACAA1, PSPH, AASS, IDH3A, BCKDHA, TKTL1, G6PD, SDS, HMGCS1, ARG1, BCKDHB, NME4, AMPD3, BPGM, HADHB, HADHA, PCCA, HKDC1, CAT, PCCB, PGP, RGN, TKT, ALDOA, AGXT, BCAT1, FBP1, ALDH9A1, ISYNA1, ACSS2, ECHS1, MVK, SHMT2, SHMT1, AK1, AK3, AK4, UAP1, HMGCR, AK7, PLA2G7, ACAT1, FDFT1, PCK2, GFPT2, GFPT1, ASS1, GCK, RPIA, SQLE, PSAT1, CTH, OGDH, PFKP	1582	220	7729	1.39905	0.624514	0.0257334	0.0204616
KEGG_PATHWAY	oas04923	Regulation of lipolysis in adipocytes	2.44909	21	0.470746	0.00355556	NPR1, IRS1, INSR, PDE3B, NPY1R, IRS4, PIK3R3, ADCY2, ADRB2, ADCY1, PIK3CB, ABHD5, ADCY8, ADCY7, TSHR, GNAI2, FABP4, ADORA1, PRKG2, PRKG1, MGLL	1582	54	7729	1.89995	0.6415	0.0260154	0.0206858
KEGG_PATHWAY	oas01100	Metabolic pathways	2.4421	299	6.70253	0.00361325	AHCYL2, ACSM3, PANK1, ACSM1, XYLT2, ACSM5, ENO3, GLS, HYKK, FLAD1, ANPEP, LIPG, NDST3, PLCE1, ATP6V1E1, ATP6V1E2, GLUL, XYLB, TKTL1, ST6GAL1, SDS, ST6GAL2, ATP6V1G2, ACSL1, ACSL5, GBGT1, MTHFD1, MTHFD2L, LAP3, PLPP3, ATP6V0D2, CDS1, MTMR1, MAOB, SHMT2, SHMT1, RPN1, PLA2G3, PLA2G7, HSD11B1, UGCG, PTDSS1, INPP5A, RDH12, RDH11, HLCS, RDH10, ATP6V0A2, PLCG2, B4GALNT1, ATP6V0A4, ST3GAL1, RIMKLB, ARSB,…	1582	1280	7729	1.14124	0.647428	0.0260154	0.0206858
KEGG_PATHWAY	oas00062	Fatty acid elongation	2.38349	13	0.291414	0.00413529	ELOVL1, ECHS1, ACOT7, ELOVL4, ELOVL3, ELOVL6, HSD17B12, ELOVL7, HACD2, HACD4, HADHB, HADHA, HADH	1582	27	7729	2.35232	0.696821	0.0290479	0.0230971
KEGG_PATHWAY	oas04974	Protein digestion and absorption	2.34772	40	0.89666	0.00449039	COL17A1, KCNK5, COL13A1, KCNE3, COL14A1, COL11A1, COL11A2, COL12A1, SLC1A1, ATP1A2, SLC3A2, SLC1A5, ATP1A1, CPA3, SLC15A1, COL27A1, COL24A1, ATP1B4, SLC16A10, ATP1B3, ATP1B2, ATP1B1, COL1A1, SLC8A3, COL3A1, COL2A1, SLC7A7, COL1A2, COL5A1, SLC7A8, COL5A3, COL6A2, COL4A3, COL6A1, COL5A2, COL4A5, COL6A3, COL21A1, COL6A6, COL9A3	1582	128	7729	1.52675	0.726416	0.0307913	0.0244833
KEGG_PATHWAY	oas04261	Adrenergic signaling in cardiomyocytes	2.29024	43	0.963909	0.00512576	CAMK2B, CAMK2A, ATP1A2, ADCY2, ADCY1, ADRB2, ATP1A1, ADCY8, ADCY7, GNAI2, PPP1CB, PLN, PPP2R1B, CREB3L4, CREB3L1, CREB3L2, TNNI3, CACNG1, SCN5A, CACNA1S, SCN1B, CACNG4, CACNG5, CACNA2D1, TNNC1, TPM2, CACNA2D3, ATP1B4, ATP2B2, ATP1B3, ATP1B2, ATP2B1, ATP1B1, MAPK13, MYL4, ACTC1, MYL2, GNAQ, MYL3, AGTR1, AGTR2, RAPGEF4, MYH7	1582	141	7729	1.48993	0.772365	0.0343306	0.0272976
KEGG_PATHWAY	oas04960	Aldosterone-regulated sodium reabsorption	2.25466	16	0.358664	0.00556337	IRS1, INSR, PIK3R3, ATP1B4, ATP1A2, ATP1B3, ATP1B2, IGF1, ATP1A1, PIK3CB, ATP1B1, SCNN1G, SCNN1B, SCNN1A, SFN, SGK1	1582	38	7729	2.05709	0.799457	0.0364148	0.0289548
KEGG_PATHWAY	oas04910	Insulin signaling pathway	2.22749	42	0.941493	0.00592263	SHC2, SHC3, SHC1, IRS1, PDE3B, IRS4, CBLC, PIK3R3, CBLB, PYGM, PPP1R3A, PYGL, PIK3CB, ACACB, PRKCZ, PTPRF, FOXO1, ACACA, PPP1CB, HK3, PRKAR2B, MKNK1, MKNK2, EIF4EBP1, HRAS, PCK2, PTPN1, SREBF1, PRKAB2, INSR, BRAF, SORBS1, GCK, PPP1R3B, HKDC1, PPP1R3E, EIF4E1B, FASN, RPS6KB2, GRB2, FBP1, RHOQ	1582	138	7729	1.48692	0.819277	0.0379049	0.0301396
KEGG_PATHWAY	oas04660	T cell receptor signaling pathway	2.09285	32	0.717328	0.00807517	ITK, PIK3R3, CD3G, PIK3CB, CD3D, RASGRP1, GRAP2, CTLA4, MAP3K8, ICOS, PAK3, HRAS, PAK5, PAK4, VAV3, IL10, NFATC2, FOS, MAPK13, NFKBIA, CD4, PTPRC, IL5, TEC, CD8B, CD28, GRB2, PTPN6, PDCD1, LAT, CARD11, NFKBIB	1582	100	7729	1.56339	0.903198	0.0496015	0.0394401
KEGG_PATHWAY	oas04931	Insulin resistance	2.09026	35	0.784577	0.00812351	IRS1, PIK3R3, PYGM, PPP1R3A, PYGL, PIK3CB, ACACB, PRKCZ, PTPRF, FOXO1, PPP1CB, RPS6KA3, CREB3L4, CREB3L1, RPS6KA2, CREB3L2, RPS6KA1, PCK2, PTPN1, SREBF1, PRKAB2, CPT1A, INSR, GFPT2, GFPT1, PRKCD, NFKBIA, MLXIPL, TBC1D4, PPP1R3B, PPP1R3E, RPS6KB2, SLC27A6, TRIB3, SLC27A4	1582	112	7729	1.52675	0.904547	0.0496015	0.0394401
KEGG_PATHWAY	oas04978	Mineral absorption	2.08266	17	0.38108	0.00826691	SLC31A1, VDR, SLC40A1, ATP1B4, ATP1A2, SLC30A1, ATP1B3, ATP1B2, SLC5A1, ATP1A1, ATP1B1, TF, HEPH, TRPV6, SLC26A9, TRPM6, HMOX2	1582	43	7729	1.93151	0.908441	0.0496015	0.0394401
KEGG_PATHWAY	oas00512	Mucin type O-Glycan biosynthesis	2.00981	14	0.313831	0.00977657	GALNT7, GALNT6, GALNT5, GALNT14, ST6GALNAC1, GALNT13, GALNT16, GALNT3, GCNT3, GCNT4, ST3GAL1, ST3GAL2, B4GALT5, GALNT8	1582	33	7729	2.07267	0.940958	0.0574623	0.0456905
KEGG_PATHWAY	oas04115	p53 signaling pathway	1.98803	25	0.560412	0.0102794	STEAP3, CDKN1A, RRM2, CD82, APAF1, GADD45B, SERPINE1, IGF1, PPM1D, THBS1, SERPINB5, GADD45G, CDK6, CCNE2, CASP3, PERP, SESN2, ADGRB1, CCNG1, CDK1, PMAIP1, SFN, TP73, RPRM	1582	74	7729	1.65054	0.948993	0.0592096	0.0470798
KEGG_PATHWAY	oas00600	Sphingolipid metabolism	1.94197	18	0.403497	0.0114295	CERS4, ASAH1, CERS5, CERS6, CERK, SPHK1, SGPP2, NEU2, SMPD3, UGCG, SMPD2, ACER1, SPTLC3, SMPD1, ACER3, DEGS2, PLPP3, B4GALT6	1582	48	7729	1.8321	0.963508	0.064543	0.0513207
KEGG_PATHWAY	oas01200	Carbon metabolism	1.84692	35	0.784577	0.0142259	ACSS2, ECHS1, SHMT2, SHMT1, OGDHL, ENO3, ACAT1, HK3, MCEE, ME1, PHGDH, PSPH, IDH3A, TKTL1, G6PD, SDS, GPT2, GCK, RPIA, HADHA, PC, CPS1, PCCA, PSAT1, HKDC1, PCCB, CAT, PGP, OGDH, RGN, ALDOA, AGXT, TKT, FBP1, PFKP	1582	116	7729	1.4741	0.983861	0.0787898	0.0626489
KEGG_PATHWAY	oas04010	MAPK signaling pathway	1.81873	67	1.50191	0.0151799	RASGRF2, HSPB1, ARRB1, FGF5, RPS6KA3, FGF6, FGF7, DUSP10, FGF9, CASP3, RPS6KA2, MYC, RPS6KA1, MAP3K8, MAP3K6, HRAS, MAP3K5, DUSP4, MAP4K1, PDGFRB, MAP4K2, PDGFRA, DUSP2, MEF2C, PLA2G4D, DUSP1, PLA2G4E, CACNA2D1, CACNA2D3, FOS, NGF, DUSP6, DUSP7, MRAS, MAPKAPK3, CACNA1A, RASGRP2, RASGRP1, EGFR, RASGRP3, MKNK1, MKNK2, FGF20, FLNB, FLNC, CACNA1S, CACNG1, CACNG4, FGF22, FGF21, CACNG5, GADD45B, TGFB3,…	1582	252	7729	1.29895	0.987788	0.0824868	0.0655884
KEGG_PATHWAY	oas04964	Proximal tubule bicarbonate reclamation	1.78184	10	0.224165	0.0165256	CA4, ATP1B4, ATP1A2, ATP1B3, ATP1A1, ATP1B2, SLC38A3, ATP1B1, GLS, PCK2	1582	21	7729	2.32647	0.991763	0.0872392	0.0693673
KEGG_PATHWAY	oas04918	Thyroid hormone synthesis	1.77551	23	0.515579	0.0167684	GPX2, GPX8, ITPR2, ATP1B4, GPX7, ATP1A2, ADCY2, ATP1B3, ATP1B2, ADCY1, LRP2, ATP1A1, ATP1B1, ADCY8, ADCY7, TSHR, ASGR2, PDIA4, SLC5A5, CREB3L4, GNAQ, CREB3L1, CREB3L2	1582	69	7729	1.62853	0.992329	0.0872392	0.0693673
KEGG_PATHWAY	oas04916	Melanogenesis	1.77049	31	0.694911	0.0169632	CAMK2B, WNT2B, TCF7, CAMK2A, WNT8B, ADCY2, ADCY1, ADCY8, ADCY7, GNAI2, EDNRB, CREB3L4, CREB3L1, CREB3L2, HRAS, WNT3, WNT4, FZD1, FZD3, EDN1, WNT10A, WNT5B, FZD5, WNT3A, FZD7, FZD6, MITF, TYR, MC1R, DCT, GNAQ	1582	101	7729	1.49954	0.992754	0.0872392	0.0693673
KEGG_PATHWAY	oas04270	Vascular smooth muscle contraction	1.74125	36	0.806994	0.0181446	MYLK2, RAMP3, CALCRL, NPR1, NPR2, PLA2G3, ITPR2, ADCY2, ADCY1, ADCY8, ADCY7, ACTG2, MYLK, PPP1CB, KCNMB1, CACNA1S, PRKG1, PLA2G2F, GUCY1A2, ARHGEF12, PLA2G2E, PRKCH, AVPR1B, PLA2G4D, PLA2G4E, PRKCD, BRAF, AVPR1A, ACTA2, KCNU1, ADORA2A, ADORA2B, GNAQ, KCNMA1, AGTR1, MRVI1	1582	122	7729	1.44165	0.994875	0.0916778	0.0728966
KEGG_PATHWAY	oas05323	Rheumatoid arthritis	1.65268	31	0.694911	0.0222493	ATP6V1A, CD80, ATP6V0A2, TNFSF11, ACP5, CTLA4, ATP6V1H, ATP6V0A4, ATP6V1G3, ATP6V1E1, ATP6V1E2, ATP6V1D, ATP6V1C1, ATP6V1C2, ATP6V0A1, ATP6V0B, ATP6V1G2, ATP6AP1, ANGPT1, TGFB3, MMP1, CCL20, IL15, MMP3, IL18, FOS, CD28, ATP6V1B2, TLR4, ATP6V0D2, ATP6V1B1	1582	103	7729	1.47042	0.998466	0.110479	0.0878465
KEGG_PATHWAY	oas00650	Butanoate metabolism	1.64039	12	0.268998	0.022888	HADHA, ECHS1, HMGCS1, BDH1, ACSM3, OXCT1, ACSM1, ACSM5, HMGCS2, HADH, AACS, ACAT1	1582	29	7729	2.02162	0.99873	0.111383	0.0885651
KEGG_PATHWAY	oas05222	Small cell lung cancer	1.63442	27	0.605245	0.0232048	ITGB1, LAMA5, LAMA1, LAMC3, LAMA4, PIK3R3, LAMC2, PIK3CB, CKS1B, RXRA, MYC, E2F2, RXRG, NOS2, LAMB3, APAF1, ITGA3, FN1, LAMB1, NFKBIA, CDK6, CCNE2, COL4A3, TRAF5, COL4A5, RARB, ITGA6	1582	87	7729	1.51622	0.998843	0.111383	0.0885651
KEGG_PATHWAY	oas04390	Hippo signaling pathway	1.59885	42	0.941493	0.0251853	CRB1, PATJ, WNT2B, WWC1, TCF7, SERPINE1, WNT8B, PARD6G, AREG, PRKCZ, AMOT, CTGF, PPP1CB, PARD6B, PPP2R1B, CDH1, MYC, RASSF6, WNT3, YWHAH, WNT4, FZD1, FZD3, WNT10A, SMAD3, WNT5B, FZD5, TGFB3, WNT3A, FZD7, FZD6, GDF6, BMP7, BMP5, BMP4, BMP2, DLG4, ID1, SNAI2, BIRC5, LLGL2, TP73	1582	150	7729	1.36796	0.999355	0.117351	0.0933105
KEGG_PATHWAY	oas05030	Cocaine addiction	1.59751	17	0.38108	0.0252631	GRIA2, MAOB, GRIN2C, GRIN2B, GNAI2, GRIN3B, GRIN2A, GRIN3A, TH, DLG4, CREB3L4, CREB3L1, CREB3L2, FOSB, DRD1, SLC18A2, CDK5R1	1582	48	7729	1.73031	0.99937	0.117351	0.0933105
KEGG_PATHWAY	oas01040	Biosynthesis of unsaturated fatty acids	1.57358	11	0.246581	0.0266946	FADS2, HADHA, ACOT7, ACOX1, SCD, SCD5, ELOVL6, HSD17B12, ACAA1, HACD2, HACD4	1582	26	7729	2.06698	0.999587	0.122032	0.0970326
KEGG_PATHWAY	oas05230	Central carbon metabolism in cancer	1.56527	21	0.470746	0.02721	RET, PDGFRB, PDGFRA, G6PD, TIGAR, FLT3, PIK3R3, SLC1A5, PIK3CB, GCK, EGFR, GLS, HK3, SLC7A5, HKDC1, MYC, ERBB2, MET, HRAS, PFKP, FGFR1	1582	64	7729	1.60308	0.999646	0.122445	0.0973609
KEGG_PATHWAY	oas05202	Transcriptional misregulation in cancer	1.55714	46	1.03116	0.0277244	CD40, CDKN1A, SLC45A3, BCL2A1, KMT2A, FLT3, TMPRSS2, SIX1, PLAT, AFF1, FOXO1, RXRA, SIX4, MYC, NFKBIZ, ITGB7, PROM1, RXRG, RUNX1T1, NGFR, ARNT2, MEF2C, CDKN2C, JUP, IL1R2, MMP3, ETV1, IGF1, ETV4, MMP9, FLI1, PBX1, ETV6, RUNX1, MEIS1, NR4A3, MAF, MYCN, BCL6, SPINT1, IL2RB, REL, NUPR1, ERG, MET, CDK14	1582	168	7729	1.33772	0.999696	0.12284	0.0976752
KEGG_PATHWAY	oas04971	Gastric acid secretion	1.49698	23	0.515579	0.0318436	CAMK2B, MYLK2, KCNK10, CAMK2A, KCNJ15, ITPR2, ATP1B4, ATP1A2, ADCY2, ATP1B3, ATP1B2, ADCY1, ATP1A1, SSTR2, ATP1B1, ADCY8, ADCY7, MYLK, GNAI2, ATP4A, GNAQ, SLC26A7, CFTR	1582	73	7729	1.53929	0.99991	0.138954	0.110488
KEGG_PATHWAY	oas00061	Fatty acid biosynthesis	1.47916	7	0.156915	0.0331776	ACSL1, FASN, ACSL5, ACSBG1, ACACB, ACSBG2, ACACA	1582	13	7729	2.6307	0.99994	0.142614	0.113398
KEGG_PATHWAY	oas04320	Dorso-ventral axis formation	1.4579	11	0.246581	0.0348415	NOTCH3, PIWIL4, PIWIL3, NOTCH1, SPIRE2, GRB2, CPEB3, ETS2, EGFR, CPEB4, ETV6	1582	27	7729	1.99042	0.999963	0.145426	0.115634
KEGG_PATHWAY	oas00640	Propanoate metabolism	1.4579	11	0.246581	0.0348415	HADHA, MCEE, ACSS3, ECHS1, ACSS2, PCCA, PCCB, ECHDC1, ACACB, ACACA, ACAT1	1582	27	7729	1.99042	0.999963	0.145426	0.115634
KEGG_PATHWAY	oas00564	Glycerophospholipid metabolism	1.41777	29	0.650078	0.0382145	CDS1, DGKG, ACHE, LPGAT1, LPCAT1, PLA2G3, PLD4, PLD1, AGPAT2, AGPAT3, AGPAT4, PTDSS1, PLA2G2F, LYPLA1, PCYT1B, PLA2G2E, PLA2G4D, PLA2G4E, MBOAT7, MBOAT2, DGKZ, ETNPPL, GPAM, LPCAT3, GPD1, LPIN1, PLPP3, ADPRM, LPIN3	1582	99	7729	1.43113	0.999987	0.157225	0.125016
KEGG_PATHWAY	oas04640	Hematopoietic cell lineage	1.33779	26	0.582829	0.0459423	CSF3R, TFRC, FLT3, IL5RA, CD3G, CD1E, CD3D, ANPEP, CD37, CD55, CR2, ITGA4, ITGA3, IL11RA, IL1R2, GP5, FCER2, CD4, IL5, CD8B, IL2RA, IL3RA, CD9, ITGA6, ITGA5, IL7R	1582	88	7729	1.44347	0.999999	0.183769	0.146122
KEGG_PATHWAY	oas04540	Gap junction	1.33779	26	0.582829	0.0459423	LPAR1, ITPR2, ADCY2, ADCY1, HTR2A, ADCY8, ADCY7, EGFR, GNAI2, GJA1, PDGFC, PRKG2, DRD1, HRAS, PRKG1, PDGFRB, GUCY1A2, PDGFRA, TUBB, TUBB4A, TUBA4A, GNAQ, CDK1, GRB2, TUBA8	1582	88	7729	1.44347	0.999999	0.183769	0.146122
KEGG_PATHWAY	oas05031	Amphetamine addiction	1.23404	20	0.44833	0.0583388	CAMK2B, GRIA2, MAOB, CAMK2A, FOS, GRIN2C, GRIN2B, PPP1CB, GRIN3B, GRIN2A, GRIN3A, TH, CREB3L4, CREB3L1, CREB3L2, FOSB, DRD1, SLC18A2, STX1A, GRIA4	1582	65	7729	1.50326	1	0.22397	0.178087
KEGG_PATHWAY	oas04924	Renin secretion	1.23404	20	0.44833	0.0583388	GUCY1A2, ACE, PDE1C, NPR1, PDE1B, PTGER2, PDE1A, PDE3B, ITPR2, ADRB2, GNAI2, GNAQ, KCNMA1, CLCA2, AGTR1, PDE3A, ADORA1, PRKG2, CACNA1S, CTSB	1582	65	7729	1.50326	1	0.22397	0.178087
KEGG_PATHWAY	oas04062	Chemokine signaling pathway	1.23145	45	1.00874	0.0586878	ITK, SHC2, SHC3, SHC1, PIK3R3, ARRB1, ADCY2, ADCY1, CXCR6, PIK3CB, RASGRP2, ADCY8, FOXO3, ADCY7, PRKCZ, CX3CL1, CXCL16, GNAI2, PREX1, GNG4, GRK7, CCR8, PTK2B, CCR7, CCL19, CCR5, JAK2, HRAS, CCR3, VAV3, CCL25, CCL22, CCL21, CCL20, BRAF, GNG11, FGR, NFKBIA, CXCL10, TIAM1, CXCL11, GNB3, GRB2, NFKBIB, CCL26	1582	172	7729	1.27821	1	0.22397	0.178087
KEGG_PATHWAY	oas05219	Bladder cancer	1.21942	14	0.313831	0.0603366	CDKN1A, MMP1, MMP2, DAPK2, BRAF, THBS1, MMP9, EGFR, CDH1, MYC, ERBB2, E2F2, HRAS, HBEGF	1582	41	7729	1.66825	1	0.22397	0.178087
KEGG_PATHWAY	oas04961	Endocrine and other factor-regulated calcium reabsorption	1.21942	14	0.313831	0.0603366	KL, VDR, ATP1B4, ATP1A2, ATP1B3, ATP1B2, PTH1R, ATP1A1, ATP1B1, ESR1, DNM1, RAB11A, GNAQ, BDKRB2	1582	41	7729	1.66825	1	0.22397	0.178087
KEGG_PATHWAY	oas00260	Glycine, serine and threonine metabolism	1.21711	16	0.358664	0.0606585	ALAS2, SDS, MAOB, SHMT2, SHMT1, BPGM, GCAT, GNMT, GATM, BHMT, PSAT1, CTH, SARDH, PHGDH, AGXT, PSPH	1582	49	7729	1.59529	1	0.22397	0.178087
KEGG_PATHWAY	oas04915	Estrogen signaling pathway	1.20721	28	0.627662	0.0620563	SHC2, SHC3, SHC1, ITPR2, PIK3R3, ADCY2, ADCY1, PIK3CB, ADCY8, ADCY7, EGFR, GNAI2, CREB3L4, CREB3L1, CREB3L2, HRAS, GABBR2, KCNJ9, MMP2, PRKCD, HSPA6, FOS, HSPA2, ESR1, MMP9, GNAQ, GRB2, HBEGF	1582	99	7729	1.38178	1	0.226231	0.179885
KEGG_PATHWAY	oas04610	Complement and coagulation cascades	1.14974	23	0.515579	0.0708376	FGB, C1QB, CFD, CR2, SERPINA1, SERPINC1, PROS1, F12, SERPINE1, CFI, PLAUR, C4BPA, PLAT, TFPI, F3, F5, SERPINA5, THBD, C5, PROC, BDKRB2, SERPING1, CD55	1582	79	7729	1.42239	1	0.255015	0.202773
KEGG_PATHWAY	oas04550	Signaling pathways regulating pluripotency of stem cells	1.11871	37	0.82941	0.0760841	WNT2B, WNT8B, PIK3R3, PIK3CB, ACVR1B, ACVR1C, ZIC3, MYC, JARID2, JAK2, SKIL, HRAS, WNT3, WNT4, FZD1, FZD3, WNT10A, SMAD3, WNT5B, FZD5, WNT3A, PCGF5, PCGF2, FZD7, FZD6, IGF1, KLF4, ISL1, TBX3, MAPK13, BMP4, MEIS1, BMP2, ID1, GRB2, FGFR1, MYF5	1582	140	7729	1.29119	1	0.270521	0.215102
KEGG_PATHWAY	oas04919	Thyroid hormone signaling pathway	1.11319	31	0.694911	0.0770566	NOTCH3, NOTCH1, PIK3R3, ATP1A2, ATP1A1, PIK3CB, FOXO1, RXRA, PLN, MYC, PLCG2, PLCE1, SLC16A2, HRAS, RXRG, WNT4, NCOA1, DIO2, ATP1B4, SLC16A10, ATP1B3, ATP1B2, ATP1B1, ESR1, SLCO1C1, RCAN1, TBC1D4, RCAN2, PLCD3, PLCD4, PLCD1	1582	114	7729	1.32854	1	0.270638	0.215195
KEGG_PATHWAY	oas04152	AMPK signaling pathway	1.10049	33	0.739744	0.0793427	CAB39, IRS1, IRS4, PIK3R3, HMGCR, PIK3CB, FOXO3, ADIPOR2, FOXO1, ACACA, PPP2R1B, CREB3L4, CREB3L1, CREB3L2, EIF4EBP1, LEPR, PCK2, SREBF1, PRKAB2, CPT1A, INSR, SCD5, ADIPOQ, IGF1, CPT1C, CCNA2, TBC1D1, SCD, FASN, RPS6KB2, FBP1, CFTR, PFKP	1582	123	7729	1.31077	1	0.27531	0.218909
KEGG_PATHWAY	oas05217	Basal cell carcinoma	1.033	17	0.38108	0.0926822	FZD1, FZD3, WNT10A, WNT2B, WNT5B, FZD5, WNT3A, FZD7, FZD6, PTCH2, TCF7, WNT8B, BMP4, BMP2, SMO, WNT3, WNT4	1582	56	7729	1.48312	1	0.309986	0.246482
KEGG_PATHWAY	oas00330	Arginine and proline metabolism	1.033	17	0.38108	0.0926822	NOS2, MAOB, CKM, SMOX, ARG1, AZIN2, SAT1, CNDP1, CNDP2, ALDH4A1, GATM, P4HA1, P4HA2, ALDH18A1, LAP3, NOS1, ALDH9A1	1582	56	7729	1.48312	1	0.309986	0.246482
KEGG_PATHWAY	oas04713	Circadian entrainment	1.03072	25	0.560412	0.0931711	RYR1, CAMK2B, GRIA2, CAMK2A, ADCY2, ADCY1, ADCY8, ADCY7, GNAI2, GRIN2A, RASD1, GNG4, PRKG2, NOS1, PRKG1, GRIA4, GUCY1A2, KCNJ9, FOS, GRIN2C, GNG11, GRIN2B, PER3, GNAQ, GNB3	1582	90	7729	1.35711	1	0.309986	0.246482
KEGG_PATHWAY	oas05206	MicroRNAs in cancer	1.02853	47	1.05358	0.0936415	NOTCH3, CDKN1A, NOTCH1, SLC45A3, SHC1, IRS1, TNC, BRCA1, THBS1, EGFR, GLS, ERBB3, TNN, CASP3, MYC, ERBB2, PLCG2, IGF2BP1, ABL1, E2F2, TNR, HRAS, TP63, WNT3, PAK4, PDGFRB, PDGFRA, ST14, FZD3, WNT3A, DNMT3A, RDX, KIF23, MMP9, SERPINB5, ZEB2, CDK6, ZEB1, CCNE2, CCNG1, PDCD4, GRB2, ITGA5, VIM, ZFPM2, MET, RECK	1582	187	7729	1.22793	1	0.309986	0.246482
KEGG_PATHWAY	oas00220	Arginine biosynthesis	1.02053	8	0.179332	0.0953827	NOS2, CPS1, ARG1, GPT2, NOS1, GLUL, ASS1, GLS	1582	20	7729	1.95424	1	0.311669	0.24782
KEGG_PATHWAY	oas04068	FoxO signaling pathway	1.01631	35	0.784577	0.0963143	CDKN1A, IRS1, IRS4, AGAP2, PIK3R3, FOXO6, PIK3CB, FOXO3, FOXO1, EGFR, TNFSF10, HRAS, S1PR4, PCK2, CDKN2D, IL10, GABARAPL2, PLK3, PRKAB2, SMAD3, HOMER1, GADD45B, HOMER2, TGFB3, INSR, BRAF, IGF1, FBXO32, GADD45G, MAPK13, BCL6, CAT, GRB2, IL7R, SGK1	1582	134	7729	1.27609	1	0.311669	0.24782
KEGG_PATHWAY	oas00514	Other types of O-glycan biosynthesis	1.00516	9	0.201748	0.0988193	LFNG, POFUT2, ST6GAL1, COLGALT2, ST6GAL2, GXYLT1, B3GLCT, PLOD3, ST3GAL3	1582	24	7729	1.8321	1	0.316222	0.25144
KEGG_PATHWAY	oas05214	Glioma	1.00029	19	0.425913	0.0999332	CAMK2B, PDGFRB, PDGFRA, SHC2, CDKN1A, SHC3, SHC1, CAMK2A, PIK3R3, TGFA, BRAF, IGF1, PIK3CB, EGFR, CDK6, PLCG2, E2F2, GRB2, HRAS	1582	65	7729	1.42809	1	0.316272	0.25148
