# Supplementary material for: Gene network analysis reveals candidate genes related with the hair follicle development in sheep
Source: BMC Genomics. 2022 Jun 8;23:428. doi: 10.1186/s12864-022-08552-2 (PMC9175362; doi:10.1186/s12864-022-08552-2)
Supplement: Supplementary file 9 — Additional file 9: Table S5. GO analysis of module in WGCNA. [file 12864_2022_8552_MOESM9_ESM.xlsx]

## Sheet: Guide
Table S5 GO analysis of module in WGCNA
Guide
rad:	GO analysis of rad
yellow:	GO analysis of yellow
brown:	GO analysis of brown
green:	GO analysis of green
blue:	GO analysis of blue
turquoise:	GO analysis of turquoise
pink:	GO analysis of pink
magenta:	GO analysis of magenta
black:	GO analysis of black

## Sheet: rad
Table S5. GO analysis of rad
Category	Term	Count	%	PValue	Genes	List Total	Pop Hits	Pop Total	Fold Enrichment	Bonferroni	Benjamini	FDR
GOTERM_BP_DIRECT	GO:0006412~translation	31	7.56098	1.91806e-15	ENSOARG00000005925, ENSOARG00000010819, ENSOARG00000005549, ENSOARG00000004877, ENSOARG00000007328, ENSOARG00000016489, ENSOARG00000018519, ENSOARG00000010435, ENSOARG00000011986, ENSOARG00000011605, ENSOARG00000008765, ENSOARG00000000241, ENSOARG00000010977, ENSOARG00000004460, ENSOARG00000008003, ENSOARG00000020231, ENSOARG00000004349, ENSOARG00000007855, ENSOARG00000016577, ENSOARG00000019688,…	282	191	10659	6.13473	1.58351e-12	1.60925e-12	1.60925e-12
GOTERM_BP_DIRECT	GO:0030900~forebrain development	5	1.21951	0.00667899	ENSOARG00000003966, ENSOARG00000007393, ENSOARG00000009732, ENSOARG00000001037, ENSOARG00000020580	282	29	10659	6.51687	0.996384	1	1
GOTERM_BP_DIRECT	GO:1902527~positive regulation of protein monoubiquitination	2	0.487805	0.0520328	ENSOARG00000006491, ENSOARG00000004399	282	2	10659	37.7979	1	1	1
GOTERM_BP_DIRECT	GO:2001044~regulation of integrin-mediated signaling pathway	2	0.487805	0.0520328	ENSOARG00000013157, ENSOARG00000015010	282	2	10659	37.7979	1	1	1
GOTERM_BP_DIRECT	GO:0000398~mRNA splicing, via spliceosome	4	0.97561	0.0638855	ENSOARG00000012223, ENSOARG00000020552, ENSOARG00000009316, ENSOARG00000019950	282	35	10659	4.31976	1	1	1
GOTERM_BP_DIRECT	GO:0034394~protein localization to cell surface	3	0.731707	0.0882616	ENSOARG00000002229, ENSOARG00000000110, ENSOARG00000008576	282	19	10659	5.96809	1	1	1
Category	Term	Count	%	PValue	Genes	List Total	Pop Hits	Pop Total	Fold Enrichment	Bonferroni	Benjamini	FDR
GOTERM_CC_DIRECT	GO:0005840~ribosome	20	4.87805	5.94195e-11	ENSOARG00000005925, ENSOARG00000010819, ENSOARG00000004877, ENSOARG00000007328, ENSOARG00000007855, ENSOARG00000016577, ENSOARG00000016489, ENSOARG00000009101, ENSOARG00000007383, ENSOARG00000004370, ENSOARG00000012211, ENSOARG00000019935, ENSOARG00000010029, ENSOARG00000011605, ENSOARG00000008765, ENSOARG00000000241, ENSOARG00000010977, ENSOARG00000003480, ENSOARG00000008003, ENSOARG00000001382	327	116	13162	6.93979	1.59244e-08	1.59244e-08	1.59244e-08
GOTERM_CC_DIRECT	GO:0022627~cytosolic small ribosomal subunit	6	1.46341	0.000260733	ENSOARG00000020231, ENSOARG00000014889, ENSOARG00000015615, ENSOARG00000005549, ENSOARG00000019935, ENSOARG00000004460	327	24	13162	10.0627	0.0674996	0.0349383	0.0349383
GOTERM_CC_DIRECT	GO:0005654~nucleoplasm	47	11.4634	0.00150312	ENSOARG00000017271, ENSOARG00000003966, ENSOARG00000020540, ENSOARG00000004797, ENSOARG00000001642, ENSOARG00000001809, ENSOARG00000019950, ENSOARG00000016560, ENSOARG00000013984, ENSOARG00000012213, ENSOARG00000015826, ENSOARG00000011887, ENSOARG00000015347, ENSOARG00000013603, ENSOARG00000012018, ENSOARG00000014655, ENSOARG00000008469, ENSOARG00000000362, ENSOARG00000004125, ENSOARG00000012759,…	327	1187	13162	1.59375	0.331781	0.133267	0.133267
GOTERM_CC_DIRECT	GO:0071013~catalytic step 2 spliceosome	8	1.95122	0.00198906	ENSOARG00000013984, ENSOARG00000016703, ENSOARG00000012223, ENSOARG00000001712, ENSOARG00000009316, ENSOARG00000006235, ENSOARG00000019950, ENSOARG00000016905	327	72	13162	4.47231	0.413509	0.133267	0.133267
GOTERM_CC_DIRECT	GO:0000922~spindle pole	6	1.46341	0.0123053	ENSOARG00000018272, ENSOARG00000005759, ENSOARG00000020355, ENSOARG00000009745, ENSOARG00000012759, ENSOARG00000014849	327	56	13162	4.31258	0.963785	0.659563	0.659563
GOTERM_CC_DIRECT	GO:0015629~actin cytoskeleton	8	1.95122	0.0222142	ENSOARG00000003966, ENSOARG00000014017, ENSOARG00000008582, ENSOARG00000012139, ENSOARG00000011016, ENSOARG00000012948, ENSOARG00000016399, ENSOARG00000008576	327	113	13162	2.84961	0.997572	0.929577	0.929577
GOTERM_CC_DIRECT	GO:0005604~basement membrane	5	1.21951	0.0248144	ENSOARG00000013157, ENSOARG00000002735, ENSOARG00000014898, ENSOARG00000005106, ENSOARG00000007872	327	45	13162	4.47231	0.99881	0.929577	0.929577
GOTERM_CC_DIRECT	GO:0015934~large ribosomal subunit	4	0.97561	0.0312171	ENSOARG00000010435, ENSOARG00000011986, ENSOARG00000004349, ENSOARG00000013442	327	28	13162	5.75011	0.999796	0.929577	0.929577
GOTERM_CC_DIRECT	GO:0031966~mitochondrial membrane	4	0.97561	0.0312171	ENSOARG00000008905, ENSOARG00000016393, ENSOARG00000018193, ENSOARG00000021193	327	28	13162	5.75011	0.999796	0.929577	0.929577
GOTERM_CC_DIRECT	GO:0016592~mediator complex	4	0.97561	0.0439886	ENSOARG00000006064, ENSOARG00000005789, ENSOARG00000018801, ENSOARG00000003545	327	32	13162	5.03135	0.999994	1	1
GOTERM_CC_DIRECT	GO:0005925~focal adhesion	13	3.17073	0.0462841	ENSOARG00000020231, ENSOARG00000003836, ENSOARG00000017053, ENSOARG00000002735, ENSOARG00000016272, ENSOARG00000016366, ENSOARG00000015184, ENSOARG00000013465, ENSOARG00000019935, ENSOARG00000018737, ENSOARG00000012948, ENSOARG00000010912, ENSOARG00000008576	327	280	13162	1.86879	0.999997	1	1
GOTERM_CC_DIRECT	GO:0005689~U12-type spliceosomal complex	3	0.731707	0.072107	ENSOARG00000013984, ENSOARG00000020447, ENSOARG00000002617	327	18	13162	6.70846	1	1	1
GOTERM_CC_DIRECT	GO:0070062~extracellular exosome	60	14.6341	0.0775953	ENSOARG00000008878, ENSOARG00000001489, ENSOARG00000020447, ENSOARG00000017631, ENSOARG00000016302, ENSOARG00000017230, ENSOARG00000015010, ENSOARG00000018519, ENSOARG00000013984, ENSOARG00000013465, ENSOARG00000013624, ENSOARG00000007711, ENSOARG00000010912, ENSOARG00000001039, ENSOARG00000020132, ENSOARG00000001037, ENSOARG00000019688, ENSOARG00000014590, ENSOARG00000017582, ENSOARG00000012445,…	327	1991	13162	1.21298	1	1	1
GOTERM_CC_DIRECT	GO:0005730~nucleolus	18	4.39024	0.0921599	ENSOARG00000020231, ENSOARG00000000106, ENSOARG00000018395, ENSOARG00000005637, ENSOARG00000002735, ENSOARG00000019038, ENSOARG00000013574, ENSOARG00000020958, ENSOARG00000019101, ENSOARG00000012388, ENSOARG00000012223, ENSOARG00000010645, ENSOARG00000009415, ENSOARG00000010136, ENSOARG00000009966, ENSOARG00000012759, ENSOARG00000008113, ENSOARG00000014817	327	484	13162	1.49693	1	1	1
Category	Term	Count	%	PValue	Genes	List Total	Pop Hits	Pop Total	Fold Enrichment	Bonferroni	Benjamini	FDR
GOTERM_MF_DIRECT	GO:0003735~structural constituent of ribosome	30	7.31707	2.85676e-15	ENSOARG00000005925, ENSOARG00000010819, ENSOARG00000005549, ENSOARG00000004877, ENSOARG00000007328, ENSOARG00000016489, ENSOARG00000010435, ENSOARG00000011986, ENSOARG00000011605, ENSOARG00000008765, ENSOARG00000000241, ENSOARG00000010977, ENSOARG00000004460, ENSOARG00000008003, ENSOARG00000020231, ENSOARG00000004349, ENSOARG00000007855, ENSOARG00000016577, ENSOARG00000019688, ENSOARG00000013442,…	264	189	10488	6.30592	6.40821e-13	6.342e-13	6.342e-13
GOTERM_MF_DIRECT	GO:0044822~poly(A) RNA binding	38	9.26829	0.000130245	ENSOARG00000015290, ENSOARG00000017271, ENSOARG00000001702, ENSOARG00000003604, ENSOARG00000020447, ENSOARG00000015771, ENSOARG00000015652, ENSOARG00000017974, ENSOARG00000001809, ENSOARG00000002616, ENSOARG00000019950, ENSOARG00000018519, ENSOARG00000013984, ENSOARG00000011887, ENSOARG00000010435, ENSOARG00000015347, ENSOARG00000010912, ENSOARG00000008469, ENSOARG00000004460, ENSOARG00000008003,…	264	783	10488	1.92802	0.0285022	0.0144572	0.0144572
GOTERM_MF_DIRECT	GO:0019843~rRNA binding	5	1.21951	0.00322726	ENSOARG00000005925, ENSOARG00000004877, ENSOARG00000011605, ENSOARG00000000241, ENSOARG00000001382	264	25	10488	7.94545	0.512083	0.238817	0.238817
GOTERM_MF_DIRECT	GO:0000166~nucleotide binding	13	3.17073	0.0284592	ENSOARG00000006924, ENSOARG00000020552, ENSOARG00000020367, ENSOARG00000007989, ENSOARG00000015652, ENSOARG00000001809, ENSOARG00000017582, ENSOARG00000002616, ENSOARG00000012223, ENSOARG00000011887, ENSOARG00000012975, ENSOARG00000003480, ENSOARG00000008771	264	257	10488	2.00955	0.998354	1	1
GOTERM_MF_DIRECT	GO:0004065~arylsulfatase activity	2	0.487805	0.073365	ENSOARG00000010080, ENSOARG00000015185	264	3	10488	26.4848	1	1	1
GOTERM_MF_DIRECT	GO:0003723~RNA binding	8	1.95122	0.0809978	ENSOARG00000009101, ENSOARG00000011986, ENSOARG00000010136, ENSOARG00000012975, ENSOARG00000016366, ENSOARG00000007764, ENSOARG00000016905, ENSOARG00000014817	264	149	10488	2.13301	1	1	1
GOTERM_MF_DIRECT	GO:0003677~DNA binding	18	4.39024	0.0888774	ENSOARG00000002954, ENSOARG00000004215, ENSOARG00000003886, ENSOARG00000020447, ENSOARG00000009857, ENSOARG00000019038, ENSOARG00000004181, ENSOARG00000008120, ENSOARG00000018801, ENSOARG00000000809, ENSOARG00000009535, ENSOARG00000013955, ENSOARG00000009415, ENSOARG00000017955, ENSOARG00000013425, ENSOARG00000014918, ENSOARG00000004125, ENSOARG00000004245	264	475	10488	1.50545	1	1	1
GOTERM_MF_DIRECT	GO:0008565~protein transporter activity	4	0.97561	0.0975447	ENSOARG00000019274, ENSOARG00000015347, ENSOARG00000008469, ENSOARG00000015010	264	44	10488	3.61157	1	1	1
GOTERM_MF_DIRECT	GO:0003713~transcription coactivator activity	6	1.46341	0.099697	ENSOARG00000002954, ENSOARG00000006491, ENSOARG00000017943, ENSOARG00000004797, ENSOARG00000002809, ENSOARG00000020827	264	98	10488	2.43228	1	1	1

## Sheet: yellow
Table S5. GO analysis of yellow
Category	Term	Count	%	PValue	Genes	List Total	Pop Hits	Pop Total	Fold Enrichment	Bonferroni	Benjamini	FDR
GOTERM_BP_DIRECT	GO:0007059~chromosome segregation	9	1.36364	0.000112206	ENSOARG00000014845, ENSOARG00000009851, ENSOARG00000004835, ENSOARG00000017998, ENSOARG00000004104, ENSOARG00000008748, ENSOARG00000007744, ENSOARG00000008206, ENSOARG00000014321	472	35	10659	5.80696	0.144804	0.154607	0.154607
GOTERM_BP_DIRECT	GO:0006284~base-excision repair	7	1.06061	0.000221818	ENSOARG00000005725, ENSOARG00000015633, ENSOARG00000014479, ENSOARG00000006852, ENSOARG00000019777, ENSOARG00000020009, ENSOARG00000005076	472	21	10659	7.52754	0.266001	0.154607	0.154607
GOTERM_BP_DIRECT	GO:0006260~DNA replication	10	1.51515	0.000401455	ENSOARG00000005725, ENSOARG00000004835, ENSOARG00000005416, ENSOARG00000010224, ENSOARG00000001301, ENSOARG00000014479, ENSOARG00000020009, ENSOARG00000008532, ENSOARG00000014045, ENSOARG00000017133	472	52	10659	4.34281	0.428643	0.186543	0.186543
GOTERM_BP_DIRECT	GO:0000910~cytokinesis	7	1.06061	0.000779762	ENSOARG00000011179, ENSOARG00000005184, ENSOARG00000001689, ENSOARG00000013038, ENSOARG00000009209, ENSOARG00000017660, ENSOARG00000019441	472	26	10659	6.07994	0.662912	0.271747	0.271747
GOTERM_BP_DIRECT	GO:0000722~telomere maintenance via recombination	4	0.606061	0.0026263	ENSOARG00000011179, ENSOARG00000020254, ENSOARG00000012914, ENSOARG00000008238	472	7	10659	12.9044	0.974418	0.732211	0.732211
GOTERM_BP_DIRECT	GO:0000724~double-strand break repair via homologous recombination	8	1.21212	0.00675406	ENSOARG00000011179, ENSOARG00000005725, ENSOARG00000020254, ENSOARG00000004835, ENSOARG00000014479, ENSOARG00000012914, ENSOARG00000008238, ENSOARG00000008532	472	51	10659	3.54237	0.999921	1	1
GOTERM_BP_DIRECT	GO:0051225~spindle assembly	5	0.757576	0.0085951	ENSOARG00000002975, ENSOARG00000014181, ENSOARG00000011626, ENSOARG00000007398, ENSOARG00000000836	472	19	10659	5.9428	0.999994	1	1
GOTERM_BP_DIRECT	GO:0007076~mitotic chromosome condensation	4	0.606061	0.0108468	ENSOARG00000002047, ENSOARG00000004016, ENSOARG00000007399, ENSOARG00000013908	472	11	10659	8.21186	1	1	1
GOTERM_BP_DIRECT	GO:0045944~positive regulation of transcription from RNA polymerase II promoter	31	4.69697	0.0138006	ENSOARG00000000698, ENSOARG00000004835, ENSOARG00000007428, ENSOARG00000005568, ENSOARG00000015630, ENSOARG00000014321, ENSOARG00000001208, ENSOARG00000003508, ENSOARG00000016065, ENSOARG00000013331, ENSOARG00000000836, ENSOARG00000011130, ENSOARG00000009530, ENSOARG00000013565, ENSOARG00000012255, ENSOARG00000003572, ENSOARG00000007556, ENSOARG00000012912, ENSOARG00000008807, ENSOARG00000018238,…	472	445	10659	1.57317	1	1	1
GOTERM_BP_DIRECT	GO:0071479~cellular response to ionizing radiation	5	0.757576	0.0198058	ENSOARG00000011102, ENSOARG00000020254, ENSOARG00000010626, ENSOARG00000013030, ENSOARG00000019441	472	24	10659	4.70471	1	1	1
GOTERM_BP_DIRECT	GO:0007018~microtubule-based movement	7	1.06061	0.0310112	ENSOARG00000011950, ENSOARG00000011059, ENSOARG00000001102, ENSOARG00000015211, ENSOARG00000015873, ENSOARG00000000647, ENSOARG00000018463	472	54	10659	2.92738	1	1	1
GOTERM_BP_DIRECT	GO:0031572~G2 DNA damage checkpoint	4	0.606061	0.0312579	ENSOARG00000004835, ENSOARG00000011655, ENSOARG00000019542, ENSOARG00000017343	472	16	10659	5.64566	1	1	1
GOTERM_BP_DIRECT	GO:0006298~mismatch repair	4	0.606061	0.0367432	ENSOARG00000005725, ENSOARG00000014479, ENSOARG00000007232, ENSOARG00000017133	472	17	10659	5.31356	1	1	1
GOTERM_BP_DIRECT	GO:0006289~nucleotide-excision repair	4	0.606061	0.0367432	ENSOARG00000011179, ENSOARG00000005725, ENSOARG00000014479, ENSOARG00000006852	472	17	10659	5.31356	1	1	1
GOTERM_BP_DIRECT	GO:0048333~mesodermal cell differentiation	3	0.454545	0.0457116	ENSOARG00000017638, ENSOARG00000009764, ENSOARG00000008389	472	8	10659	8.46849	1	1	1
GOTERM_BP_DIRECT	GO:0007009~plasma membrane organization	3	0.454545	0.0457116	ENSOARG00000000258, ENSOARG00000008715, ENSOARG00000007488	472	8	10659	8.46849	1	1	1
GOTERM_BP_DIRECT	GO:0060394~negative regulation of pathway-restricted SMAD protein phosphorylation	3	0.454545	0.0457116	ENSOARG00000004941, ENSOARG00000018258, ENSOARG00000002144	472	8	10659	8.46849	1	1	1
GOTERM_BP_DIRECT	GO:0045739~positive regulation of DNA repair	4	0.606061	0.0490787	ENSOARG00000013753, ENSOARG00000004835, ENSOARG00000014556, ENSOARG00000017133	472	19	10659	4.75424	1	1	1
GOTERM_BP_DIRECT	GO:0007229~integrin-mediated signaling pathway	7	1.06061	0.0516925	ENSOARG00000017638, ENSOARG00000013521, ENSOARG00000009764, ENSOARG00000006967, ENSOARG00000018034, ENSOARG00000008389, ENSOARG00000009000	472	61	10659	2.59145	1	1	1
GOTERM_BP_DIRECT	GO:0051297~centrosome organization	4	0.606061	0.0559086	ENSOARG00000002975, ENSOARG00000014181, ENSOARG00000013977, ENSOARG00000017343	472	20	10659	4.51653	1	1	1
GOTERM_BP_DIRECT	GO:0007094~mitotic spindle assembly checkpoint	3	0.454545	0.0570867	ENSOARG00000015665, ENSOARG00000020126, ENSOARG00000017343	472	9	10659	7.52754	1	1	1
GOTERM_BP_DIRECT	GO:0007346~regulation of mitotic cell cycle	4	0.606061	0.0631636	ENSOARG00000005725, ENSOARG00000015568, ENSOARG00000015833, ENSOARG00000005456	472	21	10659	4.30145	1	1	1
GOTERM_BP_DIRECT	GO:0035066~positive regulation of histone acetylation	3	0.454545	0.0693201	ENSOARG00000012568, ENSOARG00000013030, ENSOARG00000003572	472	10	10659	6.77479	1	1	1
GOTERM_BP_DIRECT	GO:0000281~mitotic cytokinesis	4	0.606061	0.0708295	ENSOARG00000003158, ENSOARG00000015873, ENSOARG00000004361, ENSOARG00000017343	472	22	10659	4.10593	1	1	1
GOTERM_BP_DIRECT	GO:0016192~vesicle-mediated transport	7	1.06061	0.0836601	ENSOARG00000006938, ENSOARG00000007072, ENSOARG00000006349, ENSOARG00000005884, ENSOARG00000010725, ENSOARG00000020615, ENSOARG00000016220	472	69	10659	2.29099	1	1	1
GOTERM_BP_DIRECT	GO:0043137~DNA replication, removal of RNA primer	2	0.30303	0.0864274	ENSOARG00000015633, ENSOARG00000005076	472	2	10659	22.5826	1	1	1
GOTERM_BP_DIRECT	GO:0061469~regulation of type B pancreatic cell proliferation	2	0.30303	0.0864274	ENSOARG00000013027, ENSOARG00000005456	472	2	10659	22.5826	1	1	1
GOTERM_BP_DIRECT	GO:1990426~mitotic recombination-dependent replication fork processing	2	0.30303	0.0864274	ENSOARG00000011179, ENSOARG00000020254	472	2	10659	22.5826	1	1	1
GOTERM_BP_DIRECT	GO:0007091~metaphase/anaphase transition of mitotic cell cycle	2	0.30303	0.0864274	ENSOARG00000020126, ENSOARG00000011644	472	2	10659	22.5826	1	1	1
GOTERM_BP_DIRECT	GO:0051383~kinetochore organization	2	0.30303	0.0864274	ENSOARG00000002047, ENSOARG00000007399	472	2	10659	22.5826	1	1	1
GOTERM_BP_DIRECT	GO:0007160~cell-matrix adhesion	6	0.909091	0.089054	ENSOARG00000017638, ENSOARG00000014016, ENSOARG00000009764, ENSOARG00000006967, ENSOARG00000018034, ENSOARG00000008389	472	54	10659	2.50918	1	1	1
GOTERM_BP_DIRECT	GO:0016180~snRNA processing	3	0.454545	0.095978	ENSOARG00000011102, ENSOARG00000006512, ENSOARG00000010172	472	12	10659	5.64566	1	1	1
GOTERM_BP_DIRECT	GO:0051865~protein autoubiquitination	5	0.757576	0.0987345	ENSOARG00000011992, ENSOARG00000004835, ENSOARG00000011139, ENSOARG00000014556, ENSOARG00000005980	472	40	10659	2.82283	1	1	1
Category	Term	Count	%	PValue	Genes	List Total	Pop Hits	Pop Total	Fold Enrichment	Bonferroni	Benjamini	FDR
GOTERM_CC_DIRECT	GO:0005654~nucleoplasm	80	12.1212	6.10869e-06	ENSOARG00000019052, ENSOARG00000001563, ENSOARG00000003621, ENSOARG00000007428, ENSOARG00000019777, ENSOARG00000017158, ENSOARG00000014321, ENSOARG00000016466, ENSOARG00000018325, ENSOARG00000001967, ENSOARG00000016065, ENSOARG00000000836, ENSOARG00000014045, ENSOARG00000012137, ENSOARG00000009851, ENSOARG00000015643, ENSOARG00000017029, ENSOARG00000011569, ENSOARG00000015689, ENSOARG00000011644,…	534	1187	13162	1.66119	0.00215405	0.00215637	0.00212582
GOTERM_CC_DIRECT	GO:0031262~Ndc80 complex	4	0.606061	0.000256216	ENSOARG00000011189, ENSOARG00000004104, ENSOARG00000017725, ENSOARG00000009604	534	4	13162	24.6479	0.0864852	0.0375454	0.0370136
GOTERM_CC_DIRECT	GO:0005730~nucleolus	37	5.60606	0.000319083	ENSOARG00000019777, ENSOARG00000014341, ENSOARG00000014321, ENSOARG00000019830, ENSOARG00000013474, ENSOARG00000017296, ENSOARG00000015691, ENSOARG00000011766, ENSOARG00000017029, ENSOARG00000017725, ENSOARG00000001570, ENSOARG00000007556, ENSOARG00000021060, ENSOARG00000011504, ENSOARG00000005211, ENSOARG00000006840, ENSOARG00000007399, ENSOARG00000007619, ENSOARG00000000787, ENSOARG00000020254,…	534	484	13162	1.88424	0.10654	0.0375454	0.0370136
GOTERM_CC_DIRECT	GO:0005925~focal adhesion	25	3.78788	0.000443644	ENSOARG00000020960, ENSOARG00000012180, ENSOARG00000005941, ENSOARG00000016466, ENSOARG00000001908, ENSOARG00000009530, ENSOARG00000012531, ENSOARG00000017329, ENSOARG00000016878, ENSOARG00000013645, ENSOARG00000008389, ENSOARG00000001497, ENSOARG00000006967, ENSOARG00000018038, ENSOARG00000017424, ENSOARG00000017660, ENSOARG00000018034, ENSOARG00000019441, ENSOARG00000009068, ENSOARG00000017638,…	534	280	13162	2.20071	0.144989	0.0391516	0.038597
GOTERM_CC_DIRECT	GO:0000796~condensin complex	4	0.606061	0.000621229	ENSOARG00000002047, ENSOARG00000004016, ENSOARG00000007399, ENSOARG00000013908	534	5	13162	19.7184	0.196969	0.0438588	0.0432375
GOTERM_CC_DIRECT	GO:0005737~cytoplasm	107	16.2121	0.000859474	ENSOARG00000020088, ENSOARG00000004835, ENSOARG00000001563, ENSOARG00000007428, ENSOARG00000013030, ENSOARG00000015211, ENSOARG00000003508, ENSOARG00000013027, ENSOARG00000014911, ENSOARG00000009851, ENSOARG00000011766, ENSOARG00000015568, ENSOARG00000011644, ENSOARG00000004167, ENSOARG00000000483, ENSOARG00000007399, ENSOARG00000007398, ENSOARG00000020894, ENSOARG00000008748, ENSOARG00000020654,…	534	1960	13162	1.34558	0.261788	0.0505657	0.0498495
GOTERM_CC_DIRECT	GO:0030173~integral component of Golgi membrane	6	0.909091	0.00346835	ENSOARG00000019076, ENSOARG00000012855, ENSOARG00000017765, ENSOARG00000011928, ENSOARG00000018066, ENSOARG00000010518	534	26	13162	5.68799	0.70667	0.174904	0.172427
GOTERM_CC_DIRECT	GO:0000784~nuclear chromosome, telomeric region	9	1.36364	0.00599154	ENSOARG00000005282, ENSOARG00000012797, ENSOARG00000011179, ENSOARG00000020254, ENSOARG00000015633, ENSOARG00000014479, ENSOARG00000009781, ENSOARG00000005076, ENSOARG00000017133	534	68	13162	3.26223	0.880133	0.251138	0.24758
GOTERM_CC_DIRECT	GO:0010369~chromocenter	4	0.606061	0.00640294	ENSOARG00000014845, ENSOARG00000020342, ENSOARG00000019052, ENSOARG00000019830	534	10	13162	9.85918	0.89643	0.251138	0.24758
GOTERM_CC_DIRECT	GO:0005813~centrosome	21	3.18182	0.0100622	ENSOARG00000002975, ENSOARG00000001689, ENSOARG00000014181, ENSOARG00000018460, ENSOARG00000004016, ENSOARG00000008319, ENSOARG00000003158, ENSOARG00000020887, ENSOARG00000009209, ENSOARG00000018435, ENSOARG00000020836, ENSOARG00000005908, ENSOARG00000017343, ENSOARG00000017133, ENSOARG00000011179, ENSOARG00000009985, ENSOARG00000011655, ENSOARG00000011644, ENSOARG00000001274, ENSOARG00000008840,…	534	280	13162	1.8486	0.971843	0.338092	0.333303
GOTERM_CC_DIRECT	GO:0008305~integrin complex	5	0.757576	0.0108796	ENSOARG00000017638, ENSOARG00000009764, ENSOARG00000006967, ENSOARG00000008389, ENSOARG00000009000	534	22	13162	5.6018	0.978965	0.338092	0.333303
GOTERM_CC_DIRECT	GO:0000776~kinetochore	7	1.06061	0.0124222	ENSOARG00000011059, ENSOARG00000019052, ENSOARG00000015665, ENSOARG00000001102, ENSOARG00000007967, ENSOARG00000007744, ENSOARG00000015211	534	48	13162	3.59449	0.987875	0.338092	0.333303
GOTERM_CC_DIRECT	GO:0005876~spindle microtubule	5	0.757576	0.0127572	ENSOARG00000001689, ENSOARG00000011644, ENSOARG00000001001, ENSOARG00000000836, ENSOARG00000017343	534	23	13162	5.35825	0.989244	0.338092	0.333303
GOTERM_CC_DIRECT	GO:0005634~nucleus	91	13.7879	0.0134087	ENSOARG00000001765, ENSOARG00000001689, ENSOARG00000020088, ENSOARG00000015211, ENSOARG00000015333, ENSOARG00000013150, ENSOARG00000019652, ENSOARG00000003508, ENSOARG00000018088, ENSOARG00000011492, ENSOARG00000007472, ENSOARG00000013027, ENSOARG00000014911, ENSOARG00000009697, ENSOARG00000009653, ENSOARG00000013301, ENSOARG00000016931, ENSOARG00000009018, ENSOARG00000014556, ENSOARG00000012336,…	534	1778	13162	1.26151	0.99148	0.338092	0.333303
GOTERM_CC_DIRECT	GO:0005794~Golgi apparatus	27	4.09091	0.0282842	ENSOARG00000001689, ENSOARG00000002835, ENSOARG00000012062, ENSOARG00000015630, ENSOARG00000014882, ENSOARG00000015477, ENSOARG00000015873, ENSOARG00000000836, ENSOARG00000009530, ENSOARG00000011103, ENSOARG00000015505, ENSOARG00000013565, ENSOARG00000006664, ENSOARG00000008840, ENSOARG00000020475, ENSOARG00000004786, ENSOARG00000005799, ENSOARG00000016803, ENSOARG00000014845, ENSOARG00000017517,…	534	432	13162	1.5405	0.99996	0.665622	0.656194
GOTERM_CC_DIRECT	GO:0070062~extracellular exosome	97	14.697	0.0355344	ENSOARG00000001689, ENSOARG00000005920, ENSOARG00000015574, ENSOARG00000015212, ENSOARG00000014882, ENSOARG00000003508, ENSOARG00000003629, ENSOARG00000009970, ENSOARG00000010035, ENSOARG00000011246, ENSOARG00000014911, ENSOARG00000012855, ENSOARG00000012337, ENSOARG00000015568, ENSOARG00000007675, ENSOARG00000007312, ENSOARG00000007399, ENSOARG00000001170, ENSOARG00000016250, ENSOARG00000006967,…	534	1991	13162	1.20083	0.999997	0.733449	0.72306
GOTERM_CC_DIRECT	GO:0030126~COPI vesicle coat	3	0.454545	0.0389716	ENSOARG00000006938, ENSOARG00000010605, ENSOARG00000016220	534	8	13162	9.24298	0.999999	0.733449	0.72306
GOTERM_CC_DIRECT	GO:0000139~Golgi membrane	9	1.36364	0.0427991	ENSOARG00000013049, ENSOARG00000006938, ENSOARG00000004865, ENSOARG00000010725, ENSOARG00000003881, ENSOARG00000017143, ENSOARG00000018880, ENSOARG00000006046, ENSOARG00000011492	534	97	13162	2.28692	1	0.733449	0.72306
GOTERM_CC_DIRECT	GO:0030496~midbody	8	1.21212	0.0429944	ENSOARG00000005184, ENSOARG00000001689, ENSOARG00000011059, ENSOARG00000019052, ENSOARG00000003158, ENSOARG00000019830, ENSOARG00000015873, ENSOARG00000017343	534	80	13162	2.46479	1	0.733449	0.72306
GOTERM_CC_DIRECT	GO:0032154~cleavage furrow	4	0.606061	0.0450978	ENSOARG00000017839, ENSOARG00000020201, ENSOARG00000017660, ENSOARG00000019441	534	20	13162	4.92959	1	0.733449	0.72306
GOTERM_CC_DIRECT	GO:0005680~anaphase-promoting complex	4	0.606061	0.0450978	ENSOARG00000020542, ENSOARG00000011644, ENSOARG00000006520, ENSOARG00000016608	534	20	13162	4.92959	1	0.733449	0.72306
GOTERM_CC_DIRECT	GO:0043197~dendritic spine	5	0.757576	0.0472267	ENSOARG00000017638, ENSOARG00000013027, ENSOARG00000013565, ENSOARG00000010183, ENSOARG00000008331	534	34	13162	3.6247	1	0.733449	0.72306
GOTERM_CC_DIRECT	GO:0036513~Derlin-1 retrotranslocation complex	3	0.454545	0.0487864	ENSOARG00000012951, ENSOARG00000000501, ENSOARG00000003001	534	9	13162	8.21598	1	0.733449	0.72306
GOTERM_CC_DIRECT	GO:0016020~membrane	41	6.21212	0.0498662	ENSOARG00000001563, ENSOARG00000001102, ENSOARG00000004016, ENSOARG00000002015, ENSOARG00000005941, ENSOARG00000005568, ENSOARG00000009604, ENSOARG00000014341, ENSOARG00000016466, ENSOARG00000002936, ENSOARG00000003629, ENSOARG00000019034, ENSOARG00000012797, ENSOARG00000007151, ENSOARG00000012531, ENSOARG00000015309, ENSOARG00000011189, ENSOARG00000005356, ENSOARG00000007995, ENSOARG00000005850,…	534	756	13162	1.33673	1	0.733449	0.72306
GOTERM_CC_DIRECT	GO:0035861~site of double-strand break	4	0.606061	0.0711743	ENSOARG00000014845, ENSOARG00000020254, ENSOARG00000014556, ENSOARG00000012914	534	24	13162	4.10799	1	1	0.988636
GOTERM_CC_DIRECT	GO:0000922~spindle pole	6	0.909091	0.0754934	ENSOARG00000015665, ENSOARG00000009985, ENSOARG00000009349, ENSOARG00000001274, ENSOARG00000017343, ENSOARG00000006352	534	56	13162	2.64085	1	1	0.988636
GOTERM_CC_DIRECT	GO:0005662~DNA replication factor A complex	3	0.454545	0.0826059	ENSOARG00000005725, ENSOARG00000014479, ENSOARG00000000768	534	12	13162	6.16199	1	1	0.988636
GOTERM_CC_DIRECT	GO:0032039~integrator complex	3	0.454545	0.0826059	ENSOARG00000011102, ENSOARG00000006512, ENSOARG00000010172	534	12	13162	6.16199	1	1	0.988636
GOTERM_CC_DIRECT	GO:0016581~NuRD complex	3	0.454545	0.0950906	ENSOARG00000020917, ENSOARG00000013301, ENSOARG00000007398	534	13	13162	5.68799	1	1	0.988636
Category	Term	Count	%	PValue	Genes	List Total	Pop Hits	Pop Total	Fold Enrichment	Bonferroni	Benjamini	FDR
GOTERM_MF_DIRECT	GO:0005524~ATP binding	80	12.1212	4.67926e-07	ENSOARG00000019052, ENSOARG00000020201, ENSOARG00000012180, ENSOARG00000020126, ENSOARG00000005920, ENSOARG00000005568, ENSOARG00000015211, ENSOARG00000020009, ENSOARG00000014321, ENSOARG00000011093, ENSOARG00000003508, ENSOARG00000015691, ENSOARG00000013501, ENSOARG00000009530, ENSOARG00000011441, ENSOARG00000012531, ENSOARG00000007151, ENSOARG00000003390, ENSOARG00000007399, ENSOARG00000007398,…	420	1137	10488	1.757	0.000152065	0.000152076	0.000152076
GOTERM_MF_DIRECT	GO:0004674~protein serine/threonine kinase activity	17	2.57576	0.00317209	ENSOARG00000020143, ENSOARG00000019183, ENSOARG00000007657, ENSOARG00000015630, ENSOARG00000020746, ENSOARG00000015691, ENSOARG00000017296, ENSOARG00000017343, ENSOARG00000013655, ENSOARG00000013501, ENSOARG00000006095, ENSOARG00000008052, ENSOARG00000014858, ENSOARG00000011541, ENSOARG00000003572, ENSOARG00000003583, ENSOARG00000008315	420	186	10488	2.28233	0.643909	0.400303	0.400303
GOTERM_MF_DIRECT	GO:0003697~single-stranded DNA binding	7	1.06061	0.00475286	ENSOARG00000012797, ENSOARG00000011179, ENSOARG00000005725, ENSOARG00000020254, ENSOARG00000014479, ENSOARG00000006852, ENSOARG00000012154	420	40	10488	4.37	0.787404	0.400303	0.400303
GOTERM_MF_DIRECT	GO:0044822~poly(A) RNA binding	47	7.12121	0.00512128	ENSOARG00000003503, ENSOARG00000002835, ENSOARG00000005568, ENSOARG00000014341, ENSOARG00000014321, ENSOARG00000016466, ENSOARG00000019652, ENSOARG00000003508, ENSOARG00000005927, ENSOARG00000018300, ENSOARG00000008164, ENSOARG00000015643, ENSOARG00000009018, ENSOARG00000011504, ENSOARG00000010911, ENSOARG00000000187, ENSOARG00000006840, ENSOARG00000010779, ENSOARG00000004440, ENSOARG00000000787,…	420	783	10488	1.49892	0.811507	0.400303	0.400303
GOTERM_MF_DIRECT	GO:0030515~snoRNA binding	4	0.606061	0.00615851	ENSOARG00000005314, ENSOARG00000007556, ENSOARG00000013474, ENSOARG00000007693	420	10	10488	9.98857	0.865703	0.400303	0.400303
GOTERM_MF_DIRECT	GO:0003684~damaged DNA binding	6	0.909091	0.00936216	ENSOARG00000005725, ENSOARG00000004835, ENSOARG00000014479, ENSOARG00000006852, ENSOARG00000017133, ENSOARG00000013252	420	33	10488	4.54026	0.952973	0.507117	0.507117
GOTERM_MF_DIRECT	GO:0003677~DNA binding	29	4.39394	0.0253498	ENSOARG00000005568, ENSOARG00000020028, ENSOARG00000020009, ENSOARG00000013331, ENSOARG00000014045, ENSOARG00000009575, ENSOARG00000009236, ENSOARG00000012255, ENSOARG00000015643, ENSOARG00000009018, ENSOARG00000014699, ENSOARG00000007314, ENSOARG00000010779, ENSOARG00000009196, ENSOARG00000007232, ENSOARG00000005076, ENSOARG00000001832, ENSOARG00000000787, ENSOARG00000019342, ENSOARG00000012126,…	420	475	10488	1.52457	0.999762	1	1
GOTERM_MF_DIRECT	GO:0008270~zinc ion binding	47	7.12121	0.0336976	ENSOARG00000000698, ENSOARG00000000412, ENSOARG00000004835, ENSOARG00000008319, ENSOARG00000015212, ENSOARG00000018006, ENSOARG00000015730, ENSOARG00000017054, ENSOARG00000018880, ENSOARG00000012951, ENSOARG00000013886, ENSOARG00000013027, ENSOARG00000012255, ENSOARG00000015423, ENSOARG00000016931, ENSOARG00000014556, ENSOARG00000019427, ENSOARG00000021060, ENSOARG00000011504, ENSOARG00000005673,…	420	878	10488	1.33674	0.999985	1	1
GOTERM_MF_DIRECT	GO:0004842~ubiquitin-protein transferase activity	11	1.66667	0.03523	ENSOARG00000017958, ENSOARG00000000501, ENSOARG00000003835, ENSOARG00000004835, ENSOARG00000011139, ENSOARG00000014556, ENSOARG00000005268, ENSOARG00000008238, ENSOARG00000007674, ENSOARG00000005980, ENSOARG00000018057	420	130	10488	2.11297	0.999991	1	1
GOTERM_MF_DIRECT	GO:0008301~DNA binding, bending	3	0.454545	0.0475883	ENSOARG00000004269, ENSOARG00000014321, ENSOARG00000011916	420	9	10488	8.32381	1	1	1
GOTERM_MF_DIRECT	GO:0043142~single-stranded DNA-dependent ATPase activity	3	0.454545	0.0475883	ENSOARG00000020254, ENSOARG00000020009, ENSOARG00000005076	420	9	10488	8.32381	1	1	1
GOTERM_MF_DIRECT	GO:0003682~chromatin binding	16	2.42424	0.062898	ENSOARG00000020254, ENSOARG00000004269, ENSOARG00000018258, ENSOARG00000013030, ENSOARG00000020009, ENSOARG00000014321, ENSOARG00000000836, ENSOARG00000017133, ENSOARG00000005282, ENSOARG00000013753, ENSOARG00000009018, ENSOARG00000014556, ENSOARG00000012336, ENSOARG00000004320, ENSOARG00000007232, ENSOARG00000004495	420	243	10488	1.64421	1	1	1
GOTERM_MF_DIRECT	GO:0000287~magnesium ion binding	11	1.66667	0.0650224	ENSOARG00000013655, ENSOARG00000013501, ENSOARG00000011246, ENSOARG00000012620, ENSOARG00000006504, ENSOARG00000019183, ENSOARG00000015633, ENSOARG00000019768, ENSOARG00000003572, ENSOARG00000014321, ENSOARG00000007693	420	145	10488	1.89438	1	1	1
GOTERM_MF_DIRECT	GO:0003918~DNA topoisomerase type II (ATP-hydrolyzing) activity	2	0.30303	0.0783085	ENSOARG00000004269, ENSOARG00000014321	420	2	10488	24.9714	1	1	1

## Sheet: brown
Table S5. GO analysis of brown
Category	Term	Count	%	PValue	Genes	List Total	Pop Hits	Pop Total	Fold Enrichment	Bonferroni	Benjamini	FDR
GOTERM_BP_DIRECT	GO:0048705~skeletal system morphogenesis	7	0.937082	0.00106884	ENSOARG00000015834, ENSOARG00000010036, ENSOARG00000007580, ENSOARG00000012740, ENSOARG00000002923, ENSOARG00000001408, ENSOARG00000006286	523	25	10659	5.70654	0.825777	0.512463	0.512463
GOTERM_BP_DIRECT	GO:0006107~oxaloacetate metabolic process	4	0.535475	0.00108443	ENSOARG00000012426, ENSOARG00000018964, ENSOARG00000017829, ENSOARG00000001717	523	5	10659	16.3044	0.830164	0.512463	0.512463
GOTERM_BP_DIRECT	GO:0060325~face morphogenesis	7	0.937082	0.00133278	ENSOARG00000007580, ENSOARG00000002923, ENSOARG00000007468, ENSOARG00000004871, ENSOARG00000002050, ENSOARG00000011583, ENSOARG00000006286	523	26	10659	5.48706	0.88687	0.512463	0.512463
GOTERM_BP_DIRECT	GO:0006511~ubiquitin-dependent protein catabolic process	13	1.74029	0.00154518	ENSOARG00000000996, ENSOARG00000019082, ENSOARG00000020988, ENSOARG00000021109, ENSOARG00000017038, ENSOARG00000017342, ENSOARG00000009587, ENSOARG00000014528, ENSOARG00000013648, ENSOARG00000010875, ENSOARG00000004565, ENSOARG00000009076, ENSOARG00000008364	523	91	10659	2.9115	0.920084	0.512463	0.512463
GOTERM_BP_DIRECT	GO:0071230~cellular response to amino acid stimulus	8	1.07095	0.00156812	ENSOARG00000008891, ENSOARG00000004357, ENSOARG00000012810, ENSOARG00000006115, ENSOARG00000008644, ENSOARG00000004871, ENSOARG00000019157, ENSOARG00000001508	523	36	10659	4.529	0.923029	0.512463	0.512463
GOTERM_BP_DIRECT	GO:0010718~positive regulation of epithelial to mesenchymal transition	6	0.803213	0.00292496	ENSOARG00000007468, ENSOARG00000009529, ENSOARG00000004871, ENSOARG00000018276, ENSOARG00000002050, ENSOARG00000011583	523	21	10659	5.823	0.991657	0.784652	0.784652
GOTERM_BP_DIRECT	GO:0008210~estrogen metabolic process	4	0.535475	0.00352494	ENSOARG00000007580, ENSOARG00000000722, ENSOARG00000002923, ENSOARG00000006286	523	7	10659	11.646	0.99688	0.784652	0.784652
GOTERM_BP_DIRECT	GO:0000132~establishment of mitotic spindle orientation	5	0.669344	0.00384163	ENSOARG00000005093, ENSOARG00000003626, ENSOARG00000017093, ENSOARG00000008545, ENSOARG00000018981	523	14	10659	7.27875	0.998144	0.784652	0.784652
GOTERM_BP_DIRECT	GO:0008209~androgen metabolic process	4	0.535475	0.00543593	ENSOARG00000007580, ENSOARG00000000722, ENSOARG00000002923, ENSOARG00000006286	523	8	10659	10.1902	0.999864	0.986923	0.986923
GOTERM_BP_DIRECT	GO:0043932~ossification involved in bone remodeling	3	0.401606	0.00694824	ENSOARG00000007468, ENSOARG00000016509, ENSOARG00000002050	523	3	10659	20.3805	0.999989	1	1
GOTERM_BP_DIRECT	GO:0008217~regulation of blood pressure	6	0.803213	0.00772751	ENSOARG00000008297, ENSOARG00000015214, ENSOARG00000013714, ENSOARG00000015354, ENSOARG00000004301, ENSOARG00000001508	523	26	10659	4.70319	0.999997	1	1
GOTERM_BP_DIRECT	GO:0035556~intracellular signal transduction	20	2.67738	0.0101449	ENSOARG00000015160, ENSOARG00000008706, ENSOARG00000019182, ENSOARG00000000078, ENSOARG00000008858, ENSOARG00000019102, ENSOARG00000015372, ENSOARG00000018077, ENSOARG00000013330, ENSOARG00000016012, ENSOARG00000008919, ENSOARG00000014448, ENSOARG00000005093, ENSOARG00000018779, ENSOARG00000006643, ENSOARG00000012903, ENSOARG00000002299, ENSOARG00000004301, ENSOARG00000001381, ENSOARG00000001195	523	217	10659	1.87839	1	1	1
GOTERM_BP_DIRECT	GO:0045669~positive regulation of osteoblast differentiation	7	0.937082	0.0124562	ENSOARG00000009750, ENSOARG00000005464, ENSOARG00000016509, ENSOARG00000006178, ENSOARG00000001408, ENSOARG00000017420, ENSOARG00000017992	523	40	10659	3.56659	1	1	1
GOTERM_BP_DIRECT	GO:0045657~positive regulation of monocyte differentiation	3	0.401606	0.0134463	ENSOARG00000004764, ENSOARG00000019349, ENSOARG00000019368	523	4	10659	15.2854	1	1	1
GOTERM_BP_DIRECT	GO:0001822~kidney development	7	0.937082	0.017497	ENSOARG00000014844, ENSOARG00000002923, ENSOARG00000004702, ENSOARG00000005657, ENSOARG00000018779, ENSOARG00000001408, ENSOARG00000006286	523	43	10659	3.31776	1	1	1
GOTERM_BP_DIRECT	GO:0034314~Arp2/3 complex-mediated actin nucleation	4	0.535475	0.0184476	ENSOARG00000019990, ENSOARG00000011780, ENSOARG00000006145, ENSOARG00000018781	523	12	10659	6.7935	1	1	1
GOTERM_BP_DIRECT	GO:0006457~protein folding	10	1.33869	0.0198612	ENSOARG00000020154, ENSOARG00000010011, ENSOARG00000015557, ENSOARG00000014259, ENSOARG00000020314, ENSOARG00000018587, ENSOARG00000011826, ENSOARG00000004476, ENSOARG00000002704, ENSOARG00000003185	523	83	10659	2.45548	1	1	1
GOTERM_BP_DIRECT	GO:0010936~negative regulation of macrophage cytokine production	3	0.401606	0.0216876	ENSOARG00000007468, ENSOARG00000002050, ENSOARG00000011583	523	5	10659	12.2283	1	1	1
GOTERM_BP_DIRECT	GO:0006101~citrate metabolic process	3	0.401606	0.0216876	ENSOARG00000009418, ENSOARG00000018964, ENSOARG00000017829	523	5	10659	12.2283	1	1	1
GOTERM_BP_DIRECT	GO:0045216~cell-cell junction organization	4	0.535475	0.0231259	ENSOARG00000007468, ENSOARG00000018276, ENSOARG00000002050, ENSOARG00000011583	523	13	10659	6.27092	1	1	1
GOTERM_BP_DIRECT	GO:0009791~post-embryonic development	8	1.07095	0.0244397	ENSOARG00000007580, ENSOARG00000002923, ENSOARG00000012068, ENSOARG00000004523, ENSOARG00000016304, ENSOARG00000003496, ENSOARG00000001408, ENSOARG00000006286	523	59	10659	2.76346	1	1	1
GOTERM_BP_DIRECT	GO:0051603~proteolysis involved in cellular protein catabolic process	5	0.669344	0.0277041	ENSOARG00000013597, ENSOARG00000020997, ENSOARG00000019520, ENSOARG00000012928, ENSOARG00000005131	523	24	10659	4.24594	1	1	1
GOTERM_BP_DIRECT	GO:0032570~response to progesterone	3	0.401606	0.0314863	ENSOARG00000007468, ENSOARG00000002050, ENSOARG00000011583	523	6	10659	10.1902	1	1	1
GOTERM_BP_DIRECT	GO:0001553~luteinization	3	0.401606	0.0314863	ENSOARG00000007580, ENSOARG00000018964, ENSOARG00000006286	523	6	10659	10.1902	1	1	1
GOTERM_BP_DIRECT	GO:0043303~mast cell degranulation	3	0.401606	0.0314863	ENSOARG00000013347, ENSOARG00000000078, ENSOARG00000014870	523	6	10659	10.1902	1	1	1
GOTERM_BP_DIRECT	GO:1904851~positive regulation of establishment of protein localization to telomere	3	0.401606	0.0314863	ENSOARG00000014259, ENSOARG00000011826, ENSOARG00000003047	523	6	10659	10.1902	1	1	1
GOTERM_BP_DIRECT	GO:0030501~positive regulation of bone mineralization	5	0.669344	0.0361099	ENSOARG00000007468, ENSOARG00000002050, ENSOARG00000006178, ENSOARG00000001408, ENSOARG00000017992	523	26	10659	3.91933	1	1	1
GOTERM_BP_DIRECT	GO:0045184~establishment of protein localization	5	0.669344	0.0361099	ENSOARG00000009750, ENSOARG00000007580, ENSOARG00000017927, ENSOARG00000010039, ENSOARG00000003984	523	26	10659	3.91933	1	1	1
GOTERM_BP_DIRECT	GO:0030199~collagen fibril organization	5	0.669344	0.0408055	ENSOARG00000020821, ENSOARG00000004871, ENSOARG00000000317, ENSOARG00000011583, ENSOARG00000001508	523	27	10659	3.77417	1	1	1
GOTERM_BP_DIRECT	GO:0045599~negative regulation of fat cell differentiation	5	0.669344	0.0408055	ENSOARG00000004523, ENSOARG00000001796, ENSOARG00000007468, ENSOARG00000014188, ENSOARG00000018276	523	27	10659	3.77417	1	1	1
GOTERM_BP_DIRECT	GO:0000244~spliceosomal tri-snRNP complex assembly	3	0.401606	0.0426709	ENSOARG00000018082, ENSOARG00000003033, ENSOARG00000008776	523	7	10659	8.7345	1	1	1
GOTERM_BP_DIRECT	GO:0007435~salivary gland morphogenesis	3	0.401606	0.0426709	ENSOARG00000007468, ENSOARG00000002050, ENSOARG00000011583	523	7	10659	8.7345	1	1	1
GOTERM_BP_DIRECT	GO:0007169~transmembrane receptor protein tyrosine kinase signaling pathway	5	0.669344	0.0511846	ENSOARG00000008891, ENSOARG00000009860, ENSOARG00000000078, ENSOARG00000016322, ENSOARG00000019349	523	29	10659	3.51388	1	1	1
GOTERM_BP_DIRECT	GO:0007184~SMAD protein import into nucleus	3	0.401606	0.0550825	ENSOARG00000003474, ENSOARG00000007468, ENSOARG00000011583	523	8	10659	7.64269	1	1	1
GOTERM_BP_DIRECT	GO:0035721~intraciliary retrograde transport	3	0.401606	0.0550825	ENSOARG00000015834, ENSOARG00000017021, ENSOARG00000014470	523	8	10659	7.64269	1	1	1
GOTERM_BP_DIRECT	GO:0015031~protein transport	6	0.803213	0.0675761	ENSOARG00000016728, ENSOARG00000006227, ENSOARG00000016933, ENSOARG00000016125, ENSOARG00000004871, ENSOARG00000013793	523	45	10659	2.7174	1	1	1
GOTERM_BP_DIRECT	GO:0048745~smooth muscle tissue development	3	0.401606	0.0685748	ENSOARG00000012740, ENSOARG00000002923, ENSOARG00000011387	523	9	10659	6.7935	1	1	1
GOTERM_BP_DIRECT	GO:0070306~lens fiber cell differentiation	3	0.401606	0.0685748	ENSOARG00000012501, ENSOARG00000007468, ENSOARG00000018276	523	9	10659	6.7935	1	1	1
GOTERM_BP_DIRECT	GO:0070208~protein heterotrimerization	3	0.401606	0.0685748	ENSOARG00000012810, ENSOARG00000004871, ENSOARG00000001508	523	9	10659	6.7935	1	1	1
GOTERM_BP_DIRECT	GO:0048008~platelet-derived growth factor receptor signaling pathway	4	0.535475	0.0716775	ENSOARG00000007580, ENSOARG00000012740, ENSOARG00000002923, ENSOARG00000006286	523	20	10659	4.0761	1	1	1
GOTERM_BP_DIRECT	GO:0051881~regulation of mitochondrial membrane potential	4	0.535475	0.0716775	ENSOARG00000016370, ENSOARG00000004523, ENSOARG00000005464, ENSOARG00000018563	523	20	10659	4.0761	1	1	1
GOTERM_BP_DIRECT	GO:0048589~developmental growth	4	0.535475	0.0716775	ENSOARG00000014774, ENSOARG00000003496, ENSOARG00000018276, ENSOARG00000017420	523	20	10659	4.0761	1	1	1
GOTERM_BP_DIRECT	GO:0007179~transforming growth factor beta receptor signaling pathway	6	0.803213	0.0784803	ENSOARG00000007468, ENSOARG00000004565, ENSOARG00000018276, ENSOARG00000002050, ENSOARG00000011583, ENSOARG00000001508	523	47	10659	2.60177	1	1	1
GOTERM_BP_DIRECT	GO:0010629~negative regulation of gene expression	7	0.937082	0.0819104	ENSOARG00000013446, ENSOARG00000002923, ENSOARG00000013377, ENSOARG00000001299, ENSOARG00000013714, ENSOARG00000007468, ENSOARG00000011583	523	62	10659	2.30102	1	1	1
GOTERM_BP_DIRECT	GO:0001649~osteoblast differentiation	8	1.07095	0.0822835	ENSOARG00000000722, ENSOARG00000006923, ENSOARG00000012810, ENSOARG00000008306, ENSOARG00000008328, ENSOARG00000019082, ENSOARG00000004871, ENSOARG00000017992	523	77	10659	2.11745	1	1	1
GOTERM_BP_DIRECT	GO:0042384~cilium assembly	8	1.07095	0.0822835	ENSOARG00000015834, ENSOARG00000019990, ENSOARG00000015160, ENSOARG00000021101, ENSOARG00000018779, ENSOARG00000019338, ENSOARG00000017021, ENSOARG00000007672	523	77	10659	2.11745	1	1	1
GOTERM_BP_DIRECT	GO:0060389~pathway-restricted SMAD protein phosphorylation	3	0.401606	0.0830124	ENSOARG00000007468, ENSOARG00000004565, ENSOARG00000011583	523	10	10659	6.11415	1	1	1
GOTERM_BP_DIRECT	GO:0006044~N-acetylglucosamine metabolic process	3	0.401606	0.0830124	ENSOARG00000001558, ENSOARG00000016996, ENSOARG00000015046	523	10	10659	6.11415	1	1	1
GOTERM_BP_DIRECT	GO:0033206~meiotic cytokinesis	2	0.267738	0.0955514	ENSOARG00000019990, ENSOARG00000011780	523	2	10659	20.3805	1	1	1
GOTERM_BP_DIRECT	GO:0019551~glutamate catabolic process to 2-oxoglutarate	2	0.267738	0.0955514	ENSOARG00000012426, ENSOARG00000001717	523	2	10659	20.3805	1	1	1
GOTERM_BP_DIRECT	GO:0006532~aspartate biosynthetic process	2	0.267738	0.0955514	ENSOARG00000012426, ENSOARG00000001717	523	2	10659	20.3805	1	1	1
GOTERM_BP_DIRECT	GO:0016344~meiotic chromosome movement towards spindle pole	2	0.267738	0.0955514	ENSOARG00000019990, ENSOARG00000011780	523	2	10659	20.3805	1	1	1
GOTERM_BP_DIRECT	GO:0006533~aspartate catabolic process	2	0.267738	0.0955514	ENSOARG00000012426, ENSOARG00000001717	523	2	10659	20.3805	1	1	1
GOTERM_BP_DIRECT	GO:0019550~glutamate catabolic process to aspartate	2	0.267738	0.0955514	ENSOARG00000012426, ENSOARG00000001717	523	2	10659	20.3805	1	1	1
GOTERM_BP_DIRECT	GO:0008356~asymmetric cell division	2	0.267738	0.0955514	ENSOARG00000019990, ENSOARG00000011780	523	2	10659	20.3805	1	1	1
GOTERM_BP_DIRECT	GO:0002551~mast cell chemotaxis	2	0.267738	0.0955514	ENSOARG00000013347, ENSOARG00000000078	523	2	10659	20.3805	1	1	1
GOTERM_BP_DIRECT	GO:0019049~evasion or tolerance of host defenses by virus	2	0.267738	0.0955514	ENSOARG00000007468, ENSOARG00000018276	523	2	10659	20.3805	1	1	1
GOTERM_BP_DIRECT	GO:0032762~mast cell cytokine production	2	0.267738	0.0955514	ENSOARG00000013347, ENSOARG00000000078	523	2	10659	20.3805	1	1	1
GOTERM_BP_DIRECT	GO:0042482~positive regulation of odontogenesis	2	0.267738	0.0955514	ENSOARG00000013714, ENSOARG00000007468	523	2	10659	20.3805	1	1	1
GOTERM_BP_DIRECT	GO:0017015~regulation of transforming growth factor beta receptor signaling pathway	3	0.401606	0.0982709	ENSOARG00000011387, ENSOARG00000007468, ENSOARG00000018276	523	11	10659	5.55832	1	1	1
GOTERM_BP_DIRECT	GO:0033690~positive regulation of osteoblast proliferation	3	0.401606	0.0982709	ENSOARG00000015354, ENSOARG00000016509, ENSOARG00000017992	523	11	10659	5.55832	1	1	1
GOTERM_BP_DIRECT	GO:0071157~negative regulation of cell cycle arrest	3	0.401606	0.0982709	ENSOARG00000013821, ENSOARG00000008545, ENSOARG00000008566	523	11	10659	5.55832	1	1	1
Category	Term	Count	%	PValue	Genes	List Total	Pop Hits	Pop Total	Fold Enrichment	Bonferroni	Benjamini	FDR
GOTERM_CC_DIRECT	GO:0016020~membrane	62	8.29987	1.1369e-05	ENSOARG00000000038, ENSOARG00000002779, ENSOARG00000000078, ENSOARG00000018640, ENSOARG00000015328, ENSOARG00000014439, ENSOARG00000017706, ENSOARG00000011568, ENSOARG00000014557, ENSOARG00000002145, ENSOARG00000001572, ENSOARG00000006541, ENSOARG00000003658, ENSOARG00000002845, ENSOARG00000006923, ENSOARG00000006448, ENSOARG00000019082, ENSOARG00000015045, ENSOARG00000009714, ENSOARG00000015288,…	606	756	13162	1.78123	0.00417508	0.0041838	0.00410421
GOTERM_CC_DIRECT	GO:0070062~extracellular exosome	126	16.8675	0.000113401	ENSOARG00000000996, ENSOARG00000003626, ENSOARG00000002812, ENSOARG00000003984, ENSOARG00000004954, ENSOARG00000005922, ENSOARG00000009332, ENSOARG00000011122, ENSOARG00000012970, ENSOARG00000003474, ENSOARG00000013705, ENSOARG00000004444, ENSOARG00000006740, ENSOARG00000006981, ENSOARG00000010837, ENSOARG00000005131, ENSOARG00000001558, ENSOARG00000015045, ENSOARG00000021109, ENSOARG00000014476,…	606	1991	13162	1.37451	0.040875	0.0145214	0.0142451
GOTERM_CC_DIRECT	GO:0043209~myelin sheath	17	2.27577	0.000118381	ENSOARG00000002910, ENSOARG00000015094, ENSOARG00000002812, ENSOARG00000004523, ENSOARG00000008306, ENSOARG00000018675, ENSOARG00000020639, ENSOARG00000018563, ENSOARG00000001717, ENSOARG00000008297, ENSOARG00000012970, ENSOARG00000014259, ENSOARG00000010049, ENSOARG00000013705, ENSOARG00000003021, ENSOARG00000012928, ENSOARG00000003185	606	120	13162	3.07693	0.0426313	0.0145214	0.0142451
GOTERM_CC_DIRECT	GO:0005730~nucleolus	40	5.35475	0.000462109	ENSOARG00000004539, ENSOARG00000020325, ENSOARG00000011392, ENSOARG00000012040, ENSOARG00000009673, ENSOARG00000011386, ENSOARG00000012970, ENSOARG00000017569, ENSOARG00000014259, ENSOARG00000016999, ENSOARG00000017945, ENSOARG00000013327, ENSOARG00000007557, ENSOARG00000002165, ENSOARG00000003474, ENSOARG00000000384, ENSOARG00000007332, ENSOARG00000013906, ENSOARG00000004329, ENSOARG00000006923,…	606	484	13162	1.795	0.156416	0.042514	0.0417053
GOTERM_CC_DIRECT	GO:0005839~proteasome core complex	5	0.669344	0.000743389	ENSOARG00000013597, ENSOARG00000019380, ENSOARG00000020997, ENSOARG00000019520, ENSOARG00000005131	606	10	13162	10.8597	0.239416	0.0547134	0.0536727
GOTERM_CC_DIRECT	GO:0005654~nucleoplasm	76	10.174	0.0027121	ENSOARG00000003504, ENSOARG00000015094, ENSOARG00000003626, ENSOARG00000001123, ENSOARG00000008682, ENSOARG00000019607, ENSOARG00000014439, ENSOARG00000019769, ENSOARG00000019604, ENSOARG00000014557, ENSOARG00000020290, ENSOARG00000005375, ENSOARG00000006541, ENSOARG00000017829, ENSOARG00000008364, ENSOARG00000013829, ENSOARG00000001677, ENSOARG00000006448, ENSOARG00000006569, ENSOARG00000015045,…	606	1187	13162	1.39063	0.631903	0.143396	0.140669
GOTERM_CC_DIRECT	GO:0019773~proteasome core complex, alpha-subunit complex	4	0.535475	0.00294357	ENSOARG00000000996, ENSOARG00000019203, ENSOARG00000021109, ENSOARG00000017342	606	7	13162	12.4111	0.662042	0.143396	0.140669
GOTERM_CC_DIRECT	GO:0005739~mitochondrion	53	7.09505	0.00311731	ENSOARG00000007827, ENSOARG00000006218, ENSOARG00000001123, ENSOARG00000001528, ENSOARG00000013500, ENSOARG00000008086, ENSOARG00000017706, ENSOARG00000015921, ENSOARG00000014557, ENSOARG00000015602, ENSOARG00000001011, ENSOARG00000005178, ENSOARG00000006981, ENSOARG00000004242, ENSOARG00000008364, ENSOARG00000006341, ENSOARG00000003658, ENSOARG00000001677, ENSOARG00000019561, ENSOARG00000000028,…	606	768	13162	1.49887	0.683035	0.143396	0.140669
GOTERM_CC_DIRECT	GO:0005885~Arp2/3 protein complex	4	0.535475	0.00454963	ENSOARG00000019990, ENSOARG00000011780, ENSOARG00000006145, ENSOARG00000018781	606	8	13162	10.8597	0.813269	0.186029	0.182491
GOTERM_CC_DIRECT	GO:0005743~mitochondrial inner membrane	15	2.00803	0.00507974	ENSOARG00000020582, ENSOARG00000000016, ENSOARG00000002812, ENSOARG00000004523, ENSOARG00000020796, ENSOARG00000015762, ENSOARG00000001717, ENSOARG00000012394, ENSOARG00000013226, ENSOARG00000013048, ENSOARG00000012970, ENSOARG00000019429, ENSOARG00000000032, ENSOARG00000013705, ENSOARG00000004471	606	140	13162	2.32709	0.846508	0.186934	0.183379
GOTERM_CC_DIRECT	GO:0022624~proteasome accessory complex	3	0.401606	0.00613521	ENSOARG00000011302, ENSOARG00000006448, ENSOARG00000006642	606	3	13162	21.7195	0.89614	0.205251	0.201346
GOTERM_CC_DIRECT	GO:0015030~Cajal body	6	0.803213	0.0110747	ENSOARG00000005659, ENSOARG00000017569, ENSOARG00000000694, ENSOARG00000018082, ENSOARG00000003033, ENSOARG00000003047	606	30	13162	4.34389	0.983398	0.339625	0.333164
GOTERM_CC_DIRECT	GO:0046540~U4/U6 x U5 tri-snRNP complex	3	0.401606	0.0192274	ENSOARG00000018082, ENSOARG00000003033, ENSOARG00000008776	606	5	13162	13.0317	0.999211	0.544284	0.533931
GOTERM_CC_DIRECT	GO:0005747~mitochondrial respiratory chain complex I	6	0.803213	0.0209178	ENSOARG00000000028, ENSOARG00000009435, ENSOARG00000018675, ENSOARG00000000032, ENSOARG00000018374, ENSOARG00000018563	606	35	13162	3.72334	0.999582	0.549839	0.53938
GOTERM_CC_DIRECT	GO:0005732~small nucleolar ribonucleoprotein complex	3	0.401606	0.0279705	ENSOARG00000006470, ENSOARG00000015989, ENSOARG00000017569	606	6	13162	10.8597	0.999971	0.686209	0.673156
GOTERM_CC_DIRECT	GO:0005925~focal adhesion	21	2.81124	0.034331	ENSOARG00000019990, ENSOARG00000010280, ENSOARG00000009529, ENSOARG00000015785, ENSOARG00000011780, ENSOARG00000020803, ENSOARG00000008692, ENSOARG00000012048, ENSOARG00000005093, ENSOARG00000017927, ENSOARG00000003182, ENSOARG00000011387, ENSOARG00000014369, ENSOARG00000018506, ENSOARG00000011947, ENSOARG00000011746, ENSOARG00000012648, ENSOARG00000007332, ENSOARG00000003021, ENSOARG00000001040,…	606	280	13162	1.62896	0.999997	0.753251	0.738923
GOTERM_CC_DIRECT	GO:0030991~intraciliary transport particle A	3	0.401606	0.0379812	ENSOARG00000015834, ENSOARG00000017021, ENSOARG00000014470	606	7	13162	9.30835	0.999999	0.753251	0.738923
GOTERM_CC_DIRECT	GO:0005845~mRNA cap binding complex	3	0.401606	0.0379812	ENSOARG00000015785, ENSOARG00000015905, ENSOARG00000002195	606	7	13162	9.30835	0.999999	0.753251	0.738923
GOTERM_CC_DIRECT	GO:0005578~proteinaceous extracellular matrix	11	1.47256	0.0472602	ENSOARG00000014877, ENSOARG00000004292, ENSOARG00000012810, ENSOARG00000010962, ENSOARG00000018324, ENSOARG00000021190, ENSOARG00000008249, ENSOARG00000019080, ENSOARG00000007468, ENSOARG00000000317, ENSOARG00000010519	606	119	13162	2.00768	1	0.753251	0.738923
GOTERM_CC_DIRECT	GO:0034709~methylosome	3	0.401606	0.0491251	ENSOARG00000019392, ENSOARG00000019604, ENSOARG00000006740	606	8	13162	8.1448	1	0.753251	0.738923
GOTERM_CC_DIRECT	GO:0042629~mast cell granule	3	0.401606	0.0491251	ENSOARG00000013347, ENSOARG00000000078, ENSOARG00000014870	606	8	13162	8.1448	1	0.753251	0.738923
GOTERM_CC_DIRECT	GO:0097038~perinuclear endoplasmic reticulum	3	0.401606	0.0491251	ENSOARG00000010496, ENSOARG00000017335, ENSOARG00000008101	606	8	13162	8.1448	1	0.753251	0.738923
GOTERM_CC_DIRECT	GO:0061617~MICOS complex	3	0.401606	0.0491251	ENSOARG00000020639, ENSOARG00000007562, ENSOARG00000014483	606	8	13162	8.1448	1	0.753251	0.738923
GOTERM_CC_DIRECT	GO:0005838~proteasome regulatory particle	3	0.401606	0.0491251	ENSOARG00000003637, ENSOARG00000012513, ENSOARG00000008674	606	8	13162	8.1448	1	0.753251	0.738923
GOTERM_CC_DIRECT	GO:0042645~mitochondrial nucleoid	5	0.669344	0.0630492	ENSOARG00000008306, ENSOARG00000005389, ENSOARG00000017730, ENSOARG00000013705, ENSOARG00000006541	606	33	13162	3.29083	1	0.928084	0.91043
GOTERM_CC_DIRECT	GO:0005581~collagen trimer	5	0.669344	0.0689741	ENSOARG00000012810, ENSOARG00000019080, ENSOARG00000004871, ENSOARG00000000317, ENSOARG00000001508	606	34	13162	3.19404	1	0.946969	0.928956
GOTERM_CC_DIRECT	GO:0005844~polysome	4	0.535475	0.0694787	ENSOARG00000009673, ENSOARG00000008692, ENSOARG00000010326, ENSOARG00000009548	606	21	13162	4.13704	1	0.946969	0.928956
GOTERM_CC_DIRECT	GO:0005584~collagen type I trimer	2	0.267738	0.0898218	ENSOARG00000004871, ENSOARG00000001508	606	2	13162	21.7195	1	1	0.983651
GOTERM_CC_DIRECT	GO:0005794~Golgi apparatus	27	3.61446	0.0959716	ENSOARG00000000694, ENSOARG00000019392, ENSOARG00000017093, ENSOARG00000005623, ENSOARG00000014661, ENSOARG00000020988, ENSOARG00000015279, ENSOARG00000013793, ENSOARG00000009831, ENSOARG00000017945, ENSOARG00000019604, ENSOARG00000009636, ENSOARG00000005950, ENSOARG00000002461, ENSOARG00000008644, ENSOARG00000006343, ENSOARG00000002448, ENSOARG00000020374, ENSOARG00000001299, ENSOARG00000014231,…	606	432	13162	1.35747	1	1	0.983651
Category	Term	Count	%	PValue	Genes	List Total	Pop Hits	Pop Total	Fold Enrichment	Bonferroni	Benjamini	FDR
GOTERM_MF_DIRECT	GO:0044822~poly(A) RNA binding	91	12.1821	6.09787e-16	ENSOARG00000007827, ENSOARG00000006218, ENSOARG00000002698, ENSOARG00000020325, ENSOARG00000018082, ENSOARG00000010483, ENSOARG00000014439, ENSOARG00000017348, ENSOARG00000013107, ENSOARG00000019769, ENSOARG00000015602, ENSOARG00000007557, ENSOARG00000003474, ENSOARG00000003033, ENSOARG00000006740, ENSOARG00000005178, ENSOARG00000004086, ENSOARG00000015849, ENSOARG00000006343, ENSOARG00000001677,…	495	783	10488	2.46245	2.32592e-13	2.55501e-13	2.55501e-13
GOTERM_MF_DIRECT	GO:0004298~threonine-type endopeptidase activity	10	1.33869	1.12019e-07	ENSOARG00000000996, ENSOARG00000013597, ENSOARG00000009831, ENSOARG00000019380, ENSOARG00000020997, ENSOARG00000019203, ENSOARG00000021109, ENSOARG00000019520, ENSOARG00000017342, ENSOARG00000005131	495	20	10488	10.5939	4.69348e-05	2.34679e-05	2.34679e-05
GOTERM_MF_DIRECT	GO:0034714~type III transforming growth factor beta receptor binding	3	0.401606	0.00643501	ENSOARG00000007468, ENSOARG00000002050, ENSOARG00000011583	495	3	10488	21.1879	0.933129	0.629308	0.629308
GOTERM_MF_DIRECT	GO:0005114~type II transforming growth factor beta receptor binding	3	0.401606	0.00643501	ENSOARG00000007468, ENSOARG00000002050, ENSOARG00000011583	495	3	10488	21.1879	0.933129	0.629308	0.629308
GOTERM_MF_DIRECT	GO:0005524~ATP binding	72	9.63855	0.00750965	ENSOARG00000007827, ENSOARG00000000078, ENSOARG00000017114, ENSOARG00000010281, ENSOARG00000001408, ENSOARG00000016617, ENSOARG00000014557, ENSOARG00000002461, ENSOARG00000001770, ENSOARG00000013869, ENSOARG00000002782, ENSOARG00000005375, ENSOARG00000006541, ENSOARG00000017829, ENSOARG00000013829, ENSOARG00000002448, ENSOARG00000003658, ENSOARG00000015160, ENSOARG00000008706, ENSOARG00000018471,…	495	1137	10488	1.34171	0.957507	0.629308	0.629308
GOTERM_MF_DIRECT	GO:0004843~thiol-dependent ubiquitin-specific protease activity	9	1.20482	0.0129884	ENSOARG00000009587, ENSOARG00000014528, ENSOARG00000012303, ENSOARG00000004565, ENSOARG00000020988, ENSOARG00000017038, ENSOARG00000009076, ENSOARG00000000428, ENSOARG00000008364	495	67	10488	2.84613	0.995821	0.907021	0.907021
GOTERM_MF_DIRECT	GO:0043021~ribonucleoprotein complex binding	4	0.535475	0.0500507	ENSOARG00000019392, ENSOARG00000006227, ENSOARG00000008776, ENSOARG00000017781	495	18	10488	4.70842	1	1	1
GOTERM_MF_DIRECT	GO:0005200~structural constituent of cytoskeleton	5	0.669344	0.0559628	ENSOARG00000019990, ENSOARG00000003474, ENSOARG00000001174, ENSOARG00000011780, ENSOARG00000020803	495	31	10488	3.4174	1	1	1
GOTERM_MF_DIRECT	GO:0016887~ATPase activity	8	1.07095	0.0699622	ENSOARG00000003658, ENSOARG00000005659, ENSOARG00000019607, ENSOARG00000005744, ENSOARG00000019082, ENSOARG00000009714, ENSOARG00000011392, ENSOARG00000012928	495	77	10488	2.20134	1	1	1
GOTERM_MF_DIRECT	GO:0008137~NADH dehydrogenase (ubiquinone) activity	4	0.535475	0.0736015	ENSOARG00000000028, ENSOARG00000018675, ENSOARG00000000032, ENSOARG00000018563	495	21	10488	4.03579	1	1	1
GOTERM_MF_DIRECT	GO:0004016~adenylate cyclase activity	3	0.401606	0.0775544	ENSOARG00000019182, ENSOARG00000019102, ENSOARG00000018077	495	10	10488	6.35636	1	1	1
GOTERM_MF_DIRECT	GO:0004069~L-aspartate:2-oxoglutarate aminotransferase activity	2	0.267738	0.0919886	ENSOARG00000012426, ENSOARG00000001717	495	2	10488	21.1879	1	1	1
GOTERM_MF_DIRECT	GO:0080130~L-phenylalanine:2-oxoglutarate aminotransferase activity	2	0.267738	0.0919886	ENSOARG00000012426, ENSOARG00000001717	495	2	10488	21.1879	1	1	1
GOTERM_MF_DIRECT	GO:0034713~type I transforming growth factor beta receptor binding	2	0.267738	0.0919886	ENSOARG00000007468, ENSOARG00000002050	495	2	10488	21.1879	1	1	1

## Sheet: green
Table S5. GO analysis of green
Category	Term	Count	%	PValue	Genes	List Total	Pop Hits	Pop Total	Fold Enrichment	Bonferroni	Benjamini	FDR
GOTERM_BP_DIRECT	GO:0006412~translation	28	4.5977	4.38e-09	ENSOARG00000007548, ENSOARG00000014242, ENSOARG00000001428, ENSOARG00000017330, ENSOARG00000010582, ENSOARG00000013571, ENSOARG00000014536, ENSOARG00000012610, ENSOARG00000011540, ENSOARG00000019826, ENSOARG00000017744, ENSOARG00000014457, ENSOARG00000014191, ENSOARG00000004920, ENSOARG00000001136, ENSOARG00000000706, ENSOARG00000020910, ENSOARG00000001638, ENSOARG00000016495, ENSOARG00000012691,…	412	191	10659	3.79266	6.31e-06	6.31e-06	6.31e-06
GOTERM_BP_DIRECT	GO:0007507~heart development	10	1.64204	0.00772224	ENSOARG00000003237, ENSOARG00000009812, ENSOARG00000017537, ENSOARG00000010978, ENSOARG00000013052, ENSOARG00000012463, ENSOARG00000009251, ENSOARG00000008169, ENSOARG00000013089, ENSOARG00000018079	412	90	10659	2.8746	0.999986	1	1
GOTERM_BP_DIRECT	GO:1903146~regulation of mitophagy	5	0.821018	0.0107772	ENSOARG00000019340, ENSOARG00000004977, ENSOARG00000018523, ENSOARG00000001428, ENSOARG00000003393	412	23	10659	5.62421	1	1	1
GOTERM_BP_DIRECT	GO:0015986~ATP synthesis coupled proton transport	4	0.656814	0.0150868	ENSOARG00000012773, ENSOARG00000011397, ENSOARG00000000170, ENSOARG00000015187	412	14	10659	7.39182	1	1	1
GOTERM_BP_DIRECT	GO:0035234~ectopic germ cell programmed cell death	3	0.492611	0.0273867	ENSOARG00000012444, ENSOARG00000020877, ENSOARG00000015592	412	7	10659	11.0877	1	1	1
GOTERM_BP_DIRECT	GO:0060068~vagina development	3	0.492611	0.0355965	ENSOARG00000012444, ENSOARG00000007525, ENSOARG00000015400	412	8	10659	9.70176	1	1	1
GOTERM_BP_DIRECT	GO:0043653~mitochondrial fragmentation involved in apoptotic process	3	0.492611	0.0355965	ENSOARG00000019340, ENSOARG00000012444, ENSOARG00000020554	412	8	10659	9.70176	1	1	1
GOTERM_BP_DIRECT	GO:0097192~extrinsic apoptotic signaling pathway in absence of ligand	4	0.656814	0.0398602	ENSOARG00000012444, ENSOARG00000016607, ENSOARG00000020877, ENSOARG00000015592	412	20	10659	5.17427	1	1	1
GOTERM_BP_DIRECT	GO:0006457~protein folding	8	1.31363	0.0406789	ENSOARG00000013940, ENSOARG00000017471, ENSOARG00000010908, ENSOARG00000020530, ENSOARG00000005845, ENSOARG00000020444, ENSOARG00000006289, ENSOARG00000004554	412	83	10659	2.49362	1	1	1
GOTERM_BP_DIRECT	GO:0006120~mitochondrial electron transport, NADH to ubiquinone	3	0.492611	0.0446188	ENSOARG00000000010, ENSOARG00000015378, ENSOARG00000006694	412	9	10659	8.62379	1	1	1
GOTERM_BP_DIRECT	GO:0006402~mRNA catabolic process	3	0.492611	0.0446188	ENSOARG00000020165, ENSOARG00000006648, ENSOARG00000019624	412	9	10659	8.62379	1	1	1
GOTERM_BP_DIRECT	GO:0060413~atrial septum morphogenesis	3	0.492611	0.0446188	ENSOARG00000007915, ENSOARG00000020442, ENSOARG00000014336	412	9	10659	8.62379	1	1	1
GOTERM_BP_DIRECT	GO:0045740~positive regulation of DNA replication	4	0.656814	0.0452137	ENSOARG00000019110, ENSOARG00000013052, ENSOARG00000006674, ENSOARG00000015592	412	21	10659	4.92788	1	1	1
GOTERM_BP_DIRECT	GO:0043066~negative regulation of apoptotic process	14	2.29885	0.0609159	ENSOARG00000008935, ENSOARG00000004689, ENSOARG00000013052, ENSOARG00000015476, ENSOARG00000018853, ENSOARG00000015400, ENSOARG00000011074, ENSOARG00000011481, ENSOARG00000014153, ENSOARG00000016727, ENSOARG00000010235, ENSOARG00000012128, ENSOARG00000014336, ENSOARG00000003792	412	209	10659	1.73301	1	1	1
GOTERM_BP_DIRECT	GO:2001244~positive regulation of intrinsic apoptotic signaling pathway	4	0.656814	0.0632621	ENSOARG00000019340, ENSOARG00000012444, ENSOARG00000004052, ENSOARG00000007288	412	24	10659	4.31189	1	1	1
GOTERM_BP_DIRECT	GO:0090141~positive regulation of mitochondrial fission	3	0.492611	0.0648074	ENSOARG00000019340, ENSOARG00000020554, ENSOARG00000000082	412	11	10659	7.05583	1	1	1
GOTERM_BP_DIRECT	GO:0032402~melanosome transport	3	0.492611	0.0648074	ENSOARG00000006304, ENSOARG00000020941, ENSOARG00000019997	412	11	10659	7.05583	1	1	1
GOTERM_BP_DIRECT	GO:0090090~negative regulation of canonical Wnt signaling pathway	7	1.14943	0.065349	ENSOARG00000011893, ENSOARG00000012668, ENSOARG00000020951, ENSOARG00000010390, ENSOARG00000013051, ENSOARG00000006674, ENSOARG00000015400	412	74	10659	2.44729	1	1	1
GOTERM_BP_DIRECT	GO:0045454~cell redox homeostasis	6	0.985222	0.0679046	ENSOARG00000013687, ENSOARG00000010908, ENSOARG00000015135, ENSOARG00000001540, ENSOARG00000017431, ENSOARG00000017585	412	57	10659	2.7233	1	1	1
GOTERM_BP_DIRECT	GO:0007049~cell cycle	4	0.656814	0.0699124	ENSOARG00000015406, ENSOARG00000015281, ENSOARG00000012128, ENSOARG00000005029	412	25	10659	4.13942	1	1	1
GOTERM_BP_DIRECT	GO:0060032~notochord regression	2	0.328407	0.0756346	ENSOARG00000013052, ENSOARG00000006674	412	2	10659	25.8714	1	1	1
GOTERM_BP_DIRECT	GO:0007113~endomitotic cell cycle	2	0.328407	0.0756346	ENSOARG00000012128, ENSOARG00000010086	412	2	10659	25.8714	1	1	1
GOTERM_BP_DIRECT	GO:0033599~regulation of mammary gland epithelial cell proliferation	2	0.328407	0.0756346	ENSOARG00000012444, ENSOARG00000006285	412	2	10659	25.8714	1	1	1
GOTERM_BP_DIRECT	GO:1904874~positive regulation of telomerase RNA localization to Cajal body	3	0.492611	0.0758379	ENSOARG00000004977, ENSOARG00000005845, ENSOARG00000004554	412	12	10659	6.46784	1	1	1
GOTERM_BP_DIRECT	GO:0001836~release of cytochrome c from mitochondria	3	0.492611	0.0758379	ENSOARG00000019340, ENSOARG00000012444, ENSOARG00000020554	412	12	10659	6.46784	1	1	1
GOTERM_BP_DIRECT	GO:0001649~osteoblast differentiation	7	1.14943	0.0761477	ENSOARG00000019042, ENSOARG00000014336, ENSOARG00000002673, ENSOARG00000006674, ENSOARG00000005784, ENSOARG00000006032, ENSOARG00000013186	412	77	10659	2.35194	1	1	1
GOTERM_BP_DIRECT	GO:0045665~negative regulation of neuron differentiation	5	0.821018	0.0827584	ENSOARG00000020165, ENSOARG00000015406, ENSOARG00000001317, ENSOARG00000019377, ENSOARG00000011074	412	43	10659	3.0083	1	1	1
GOTERM_BP_DIRECT	GO:0001843~neural tube closure	6	0.985222	0.0854191	ENSOARG00000019806, ENSOARG00000002971, ENSOARG00000008578, ENSOARG00000018523, ENSOARG00000006285, ENSOARG00000004275	412	61	10659	2.54472	1	1	1
GOTERM_BP_DIRECT	GO:0008053~mitochondrial fusion	3	0.492611	0.0874089	ENSOARG00000012444, ENSOARG00000006757, ENSOARG00000020554	412	13	10659	5.97031	1	1	1
GOTERM_BP_DIRECT	GO:0030307~positive regulation of cell growth	5	0.821018	0.0884065	ENSOARG00000002433, ENSOARG00000012128, ENSOARG00000004689, ENSOARG00000018853, ENSOARG00000003570	412	44	10659	2.93993	1	1	1
GOTERM_BP_DIRECT	GO:0006888~ER to Golgi vesicle-mediated transport	4	0.656814	0.0916261	ENSOARG00000014438, ENSOARG00000010758, ENSOARG00000016234, ENSOARG00000005784	412	28	10659	3.69591	1	1	1
Category	Term	Count	%	PValue	Genes	List Total	Pop Hits	Pop Total	Fold Enrichment	Bonferroni	Benjamini	FDR
GOTERM_CC_DIRECT		12	1.97044	2.34e-08	ENSOARG00000019904, ENSOARG00000016876, ENSOARG00000016831, ENSOARG00000010106, ENSOARG00000015952, ENSOARG00000014760, ENSOARG00000000010, ENSOARG00000015378, ENSOARG00000020690, ENSOARG00000003076, ENSOARG00000007122, ENSOARG00000009782	477	35	13162	9.46056	7.46e-06	5.07e-06	4.99e-06
GOTERM_CC_DIRECT	GO:0005840~ribosome	20	3.28407	3.19e-08	ENSOARG00000014191, ENSOARG00000004920, ENSOARG00000001136, ENSOARG00000014242, ENSOARG00000020910, ENSOARG00000018666, ENSOARG00000001638, ENSOARG00000010582, ENSOARG00000016495, ENSOARG00000013571, ENSOARG00000012691, ENSOARG00000014536, ENSOARG00000012610, ENSOARG00000013423, ENSOARG00000011540, ENSOARG00000019826, ENSOARG00000011932, ENSOARG00000004651, ENSOARG00000005542, ENSOARG00000006351	477	116	13162	4.75746	1.01e-05	5.07e-06	4.99e-06
GOTERM_CC_DIRECT	GO:0016020~membrane	52	8.53859	1.19e-05	ENSOARG00000001883, ENSOARG00000020403, ENSOARG00000013591, ENSOARG00000020845, ENSOARG00000015532, ENSOARG00000020329, ENSOARG00000012463, ENSOARG00000017430, ENSOARG00000012773, ENSOARG00000017744, ENSOARG00000011049, ENSOARG00000003653, ENSOARG00000007658, ENSOARG00000014034, ENSOARG00000017585, ENSOARG00000013186, ENSOARG00000004390, ENSOARG00000011477, ENSOARG00000014306, ENSOARG00000012323,…	477	756	13162	1.89795	0.00377274	0.00125995	0.00124014
GOTERM_CC_DIRECT	GO:0005739~mitochondrion	51	8.37438	3.74e-05	ENSOARG00000007948, ENSOARG00000000035, ENSOARG00000018565, ENSOARG00000017996, ENSOARG00000013672, ENSOARG00000015053, ENSOARG00000015296, ENSOARG00000005095, ENSOARG00000012773, ENSOARG00000015848, ENSOARG00000014753, ENSOARG00000010433, ENSOARG00000006265, ENSOARG00000008122, ENSOARG00000004946, ENSOARG00000016529, ENSOARG00000010865, ENSOARG00000017813, ENSOARG00000014942, ENSOARG00000000033,…	477	768	13162	1.83237	0.0118124	0.00250305	0.00246369
GOTERM_CC_DIRECT	GO:0022625~cytosolic large ribosomal subunit	7	1.14943	3.94e-05	ENSOARG00000011932, ENSOARG00000014457, ENSOARG00000012645, ENSOARG00000006456, ENSOARG00000005542, ENSOARG00000001428, ENSOARG00000010582	477	19	13162	10.1659	0.0124375	0.00250305	0.00246369
GOTERM_CC_DIRECT	GO:0005730~nucleolus	35	5.74713	0.000165	ENSOARG00000003900, ENSOARG00000005629, ENSOARG00000001883, ENSOARG00000011150, ENSOARG00000009803, ENSOARG00000020845, ENSOARG00000002919, ENSOARG00000019377, ENSOARG00000017594, ENSOARG00000010582, ENSOARG00000011074, ENSOARG00000014163, ENSOARG00000018222, ENSOARG00000013867, ENSOARG00000015920, ENSOARG00000012413, ENSOARG00000002442, ENSOARG00000020093, ENSOARG00000003393, ENSOARG00000007277,…	477	484	13162	1.99538	0.0510883	0.00873919	0.00860179
GOTERM_CC_DIRECT	GO:0070062~extracellular exosome	98	16.092	0.0010327	ENSOARG00000007948, ENSOARG00000001845, ENSOARG00000020004, ENSOARG00000008758, ENSOARG00000020889, ENSOARG00000017996, ENSOARG00000013940, ENSOARG00000019806, ENSOARG00000017744, ENSOARG00000011764, ENSOARG00000020093, ENSOARG00000003730, ENSOARG00000007658, ENSOARG00000014232, ENSOARG00000015201, ENSOARG00000011000, ENSOARG00000011484, ENSOARG00000004390, ENSOARG00000011477, ENSOARG00000012444,…	477	1991	13162	1.35818	0.280047	0.0469142	0.0461765
GOTERM_CC_DIRECT	GO:0005925~focal adhesion	22	3.61248	0.00130644	ENSOARG00000002206, ENSOARG00000014092, ENSOARG00000000446, ENSOARG00000005814, ENSOARG00000005944, ENSOARG00000008935, ENSOARG00000001136, ENSOARG00000020336, ENSOARG00000010390, ENSOARG00000018661, ENSOARG00000015097, ENSOARG00000010582, ENSOARG00000019661, ENSOARG00000014316, ENSOARG00000008098, ENSOARG00000016607, ENSOARG00000018107, ENSOARG00000017744, ENSOARG00000011932, ENSOARG00000012645,…	477	280	13162	2.16804	0.340135	0.0470949	0.0463544
GOTERM_CC_DIRECT	GO:0043209~myelin sheath	13	2.13465	0.00133287	ENSOARG00000005845, ENSOARG00000008758, ENSOARG00000001500, ENSOARG00000004502, ENSOARG00000001115, ENSOARG00000015476, ENSOARG00000008098, ENSOARG00000011540, ENSOARG00000012773, ENSOARG00000009995, ENSOARG00000013249, ENSOARG00000004554, ENSOARG00000007122	477	120	13162	2.98927	0.345665	0.0470949	0.0463544
GOTERM_CC_DIRECT	GO:0000785~chromatin	7	1.14943	0.0118118	ENSOARG00000003411, ENSOARG00000010106, ENSOARG00000020889, ENSOARG00000012221, ENSOARG00000015097, ENSOARG00000017431, ENSOARG00000003240	477	53	13162	3.6444	0.977143	0.375614	0.369708
GOTERM_CC_DIRECT	GO:0031258~lamellipodium membrane	3	0.492611	0.0177727	ENSOARG00000016607, ENSOARG00000011893, ENSOARG00000018107	477	6	13162	13.7966	0.996663	0.513792	0.505713
GOTERM_CC_DIRECT	GO:0009986~cell surface	18	2.95567	0.02287	ENSOARG00000003922, ENSOARG00000020442, ENSOARG00000010908, ENSOARG00000020004, ENSOARG00000007525, ENSOARG00000004689, ENSOARG00000015476, ENSOARG00000015400, ENSOARG00000015132, ENSOARG00000010462, ENSOARG00000013652, ENSOARG00000019806, ENSOARG00000014874, ENSOARG00000017537, ENSOARG00000006435, ENSOARG00000012439, ENSOARG00000006032, ENSOARG00000010639	477	276	13162	1.79956	0.999362	0.594209	0.584866
GOTERM_CC_DIRECT	GO:0005852~eukaryotic translation initiation factor 3 complex	3	0.492611	0.0242916	ENSOARG00000015095, ENSOARG00000002433, ENSOARG00000005760	477	7	13162	11.8257	0.999598	0.594209	0.584866
GOTERM_CC_DIRECT	GO:0005741~mitochondrial outer membrane	6	0.985222	0.0266837	ENSOARG00000019340, ENSOARG00000012444, ENSOARG00000020264, ENSOARG00000020554, ENSOARG00000008758, ENSOARG00000000082	477	47	13162	3.52255	0.999816	0.596906	0.587521
GOTERM_CC_DIRECT	GO:0005765~lysosomal membrane	11	1.80624	0.0281559	ENSOARG00000006936, ENSOARG00000015518, ENSOARG00000018768, ENSOARG00000015655, ENSOARG00000010246, ENSOARG00000005226, ENSOARG00000006206, ENSOARG00000010901, ENSOARG00000007247, ENSOARG00000017742, ENSOARG00000005993	477	138	13162	2.19947	0.999886	0.596906	0.587521
GOTERM_CC_DIRECT	GO:0005847~mRNA cleavage and polyadenylation specificity factor complex	3	0.492611	0.0316229	ENSOARG00000015073, ENSOARG00000012889, ENSOARG00000000808	477	8	13162	10.3475	0.999964	0.628505	0.618623
GOTERM_CC_DIRECT	GO:0016607~nuclear speck	7	1.14943	0.0430595	ENSOARG00000006905, ENSOARG00000003978, ENSOARG00000003411, ENSOARG00000020444, ENSOARG00000018246, ENSOARG00000013052, ENSOARG00000009078	477	71	13162	2.72047	0.999999	0.7692	0.757106
GOTERM_CC_DIRECT	GO:0032587~ruffle membrane	5	0.821018	0.0435396	ENSOARG00000016607, ENSOARG00000018107, ENSOARG00000012128, ENSOARG00000019661, ENSOARG00000010639	477	37	13162	3.72882	0.999999	0.7692	0.757106
GOTERM_CC_DIRECT	GO:0033276~transcription factor TFTC complex	3	0.492611	0.0578398	ENSOARG00000017656, ENSOARG00000018853, ENSOARG00000018523	477	11	13162	7.52544	1	0.949856	0.934921
GOTERM_CC_DIRECT	GO:0000932~cytoplasmic mRNA processing body	5	0.821018	0.0597394	ENSOARG00000012005, ENSOARG00000001317, ENSOARG00000020740, ENSOARG00000010390, ENSOARG00000019624	477	41	13162	3.36504	1	0.949856	0.934921
GOTERM_CC_DIRECT	GO:0044297~cell body	4	0.656814	0.0660529	ENSOARG00000005845, ENSOARG00000010106, ENSOARG00000004554, ENSOARG00000001428	477	26	13162	4.24512	1	0.976832	0.961473
GOTERM_CC_DIRECT	GO:0005743~mitochondrial inner membrane	10	1.64204	0.0675796	ENSOARG00000013236, ENSOARG00000012685, ENSOARG00000000035, ENSOARG00000008758, ENSOARG00000008832, ENSOARG00000000010, ENSOARG00000015476, ENSOARG00000006694, ENSOARG00000011000, ENSOARG00000006032	477	140	13162	1.97095	1	0.976832	0.961473
GOTERM_CC_DIRECT	GO:0016363~nuclear matrix	5	0.821018	0.0787026	ENSOARG00000003411, ENSOARG00000018107, ENSOARG00000002819, ENSOARG00000018246, ENSOARG00000006435	477	45	13162	3.06592	1	1	0.987382
GOTERM_CC_DIRECT	GO:0005777~peroxisome	5	0.821018	0.0838601	ENSOARG00000019340, ENSOARG00000020554, ENSOARG00000020941, ENSOARG00000011869, ENSOARG00000005586	477	46	13162	2.99927	1	1	0.987382
GOTERM_CC_DIRECT	GO:0005789~endoplasmic reticulum membrane	11	1.80624	0.0840465	ENSOARG00000012444, ENSOARG00000014438, ENSOARG00000010908, ENSOARG00000016887, ENSOARG00000019292, ENSOARG00000016402, ENSOARG00000015655, ENSOARG00000004689, ENSOARG00000020318, ENSOARG00000000082, ENSOARG00000008288	477	168	13162	1.8067	1	1	0.987382
GOTERM_CC_DIRECT	GO:0000151~ubiquitin ligase complex	4	0.656814	0.085851	ENSOARG00000020662, ENSOARG00000017820, ENSOARG00000020889, ENSOARG00000020093	477	29	13162	3.80597	1	1	0.987382
Category	Term	Count	%	PValue	Genes	List Total	Pop Hits	Pop Total	Fold Enrichment	Bonferroni	Benjamini	FDR
GOTERM_MF_DIRECT	GO:0044822~poly(A) RNA binding	72	11.8227	2.25e-12	ENSOARG00000003900, ENSOARG00000015095, ENSOARG00000003225, ENSOARG00000001883, ENSOARG00000005845, ENSOARG00000018246, ENSOARG00000018565, ENSOARG00000015135, ENSOARG00000020845, ENSOARG00000015053, ENSOARG00000015373, ENSOARG00000014163, ENSOARG00000015296, ENSOARG00000006819, ENSOARG00000005928, ENSOARG00000005095, ENSOARG00000015247, ENSOARG00000013867, ENSOARG00000017744, ENSOARG00000011049,…	398	783	10488	2.42315	7.16e-10	7.16e-10	7.14e-10
GOTERM_MF_DIRECT	GO:0003735~structural constituent of ribosome	29	4.7619	4.9e-10	ENSOARG00000007548, ENSOARG00000014242, ENSOARG00000018666, ENSOARG00000001428, ENSOARG00000017330, ENSOARG00000010582, ENSOARG00000013571, ENSOARG00000014536, ENSOARG00000012610, ENSOARG00000011540, ENSOARG00000019826, ENSOARG00000017744, ENSOARG00000014457, ENSOARG00000014191, ENSOARG00000004920, ENSOARG00000001136, ENSOARG00000000706, ENSOARG00000020910, ENSOARG00000001638, ENSOARG00000016495,…	398	189	10488	4.04339	1.56e-07	7.79e-08	7.76e-08
GOTERM_MF_DIRECT	GO:0008137~NADH dehydrogenase (ubiquinone) activity	7	1.14943	9.47e-05	ENSOARG00000019904, ENSOARG00000015952, ENSOARG00000000010, ENSOARG00000015378, ENSOARG00000000033, ENSOARG00000006694, ENSOARG00000007122	398	21	10488	8.78392	0.0296762	0.0100414	0.0100098
GOTERM_MF_DIRECT	GO:0050840~extracellular matrix binding	5	0.821018	0.00325113	ENSOARG00000016607, ENSOARG00000014336, ENSOARG00000007029, ENSOARG00000013298, ENSOARG00000015132	398	17	10488	7.75052	0.644966	0.258465	0.257652
GOTERM_MF_DIRECT	GO:0004181~metallocarboxypeptidase activity	5	0.821018	0.00725468	ENSOARG00000005666, ENSOARG00000012439, ENSOARG00000013193, ENSOARG00000007487, ENSOARG00000008035	398	21	10488	6.27423	0.901273	0.461397	0.459947
GOTERM_MF_DIRECT	GO:0009055~electron carrier activity	5	0.821018	0.0283737	ENSOARG00000015848, ENSOARG00000000035, ENSOARG00000015952, ENSOARG00000015135, ENSOARG00000001540	398	31	10488	4.25028	0.999894	1	1
GOTERM_MF_DIRECT	GO:0003887~DNA-directed DNA polymerase activity	4	0.656814	0.0332432	ENSOARG00000007825, ENSOARG00000009822, ENSOARG00000016553, ENSOARG00000011484	398	19	10488	5.54774	0.999979	1	1
GOTERM_MF_DIRECT	GO:0015035~protein disulfide oxidoreductase activity	4	0.656814	0.0431731	ENSOARG00000001227, ENSOARG00000015135, ENSOARG00000001540, ENSOARG00000017585	398	21	10488	5.01938	0.999999	1	1
GOTERM_MF_DIRECT	GO:0003899~DNA-directed RNA polymerase activity	4	0.656814	0.0604981	ENSOARG00000015995, ENSOARG00000007503, ENSOARG00000009803, ENSOARG00000010407	398	24	10488	4.39196	1	1	1
GOTERM_MF_DIRECT	GO:0003682~chromatin binding	15	2.46305	0.0778686	ENSOARG00000013052, ENSOARG00000018523, ENSOARG00000011484, ENSOARG00000011074, ENSOARG00000018751, ENSOARG00000013974, ENSOARG00000008890, ENSOARG00000006174, ENSOARG00000015698, ENSOARG00000002484, ENSOARG00000007985, ENSOARG00000006674, ENSOARG00000003487, ENSOARG00000008038, ENSOARG00000006631	398	243	10488	1.62665	1	1	1
GOTERM_MF_DIRECT	GO:0003755~peptidyl-prolyl cis-trans isomerase activity	4	0.656814	0.0805504	ENSOARG00000013940, ENSOARG00000020444, ENSOARG00000017735, ENSOARG00000006289	398	27	10488	3.90396	1	1	1
GOTERM_MF_DIRECT	GO:0003924~GTPase activity	10	1.64204	0.0811419	ENSOARG00000019340, ENSOARG00000018768, ENSOARG00000015368, ENSOARG00000002433, ENSOARG00000007160, ENSOARG00000020403, ENSOARG00000019997, ENSOARG00000006149, ENSOARG00000001739, ENSOARG00000009078	398	139	10488	1.89581	1	1	1
GOTERM_MF_DIRECT	GO:0004129~cytochrome-c oxidase activity	3	0.492611	0.0963832	ENSOARG00000004946, ENSOARG00000012685, ENSOARG00000003420	398	14	10488	5.64681	1	1	1

## Sheet: blue
Table S5. GO analysis of blue
Category	Term	Count	%	PValue	Genes	List Total	Pop Hits	Pop Total	Fold Enrichment	Bonferroni	Benjamini	FDR
GOTERM_BP_DIRECT	GO:0030521~androgen receptor signaling pathway	10	0.30553	0.000914009	ENSOARG00000010177, ENSOARG00000016238, ENSOARG00000020664, ENSOARG00000011357, ENSOARG00000001621, ENSOARG00000002077, ENSOARG00000009094, ENSOARG00000019668, ENSOARG00000009519, ENSOARG00000009839	2178	15	10659	3.26263	0.977057	1	1
GOTERM_BP_DIRECT	GO:0070936~protein K48-linked ubiquitination	18	0.549954	0.00123999	ENSOARG00000019021, ENSOARG00000000569, ENSOARG00000015370, ENSOARG00000020025, ENSOARG00000002775, ENSOARG00000014266, ENSOARG00000014491, ENSOARG00000018465, ENSOARG00000013582, ENSOARG00000001519, ENSOARG00000009345, ENSOARG00000015984, ENSOARG00000013921, ENSOARG00000011435, ENSOARG00000009094, ENSOARG00000005399, ENSOARG00000004571, ENSOARG00000008672	2178	40	10659	2.20227	0.994035	1	1
GOTERM_BP_DIRECT	GO:0006878~cellular copper ion homeostasis	7	0.213871	0.00137806	ENSOARG00000018349, ENSOARG00000020414, ENSOARG00000010428, ENSOARG00000015056, ENSOARG00000006345, ENSOARG00000006395, ENSOARG00000009056	2178	8	10659	4.2822	0.996629	1	1
GOTERM_BP_DIRECT	GO:0006355~regulation of transcription, DNA-templated	87	2.65811	0.00265592	ENSOARG00000003308, ENSOARG00000017790, ENSOARG00000003901, ENSOARG00000006933, ENSOARG00000000310, ENSOARG00000020687, ENSOARG00000003623, ENSOARG00000002776, ENSOARG00000007701, ENSOARG00000017279, ENSOARG00000015968, ENSOARG00000003071, ENSOARG00000015645, ENSOARG00000013304, ENSOARG00000007237, ENSOARG00000009052, ENSOARG00000002221, ENSOARG00000005374, ENSOARG00000007353, ENSOARG00000005296,…	2178	319	10659	1.33471	0.999983	1	1
GOTERM_BP_DIRECT	GO:0005977~glycogen metabolic process	9	0.274977	0.00274117	ENSOARG00000007507, ENSOARG00000020686, ENSOARG00000016405, ENSOARG00000017889, ENSOARG00000019835, ENSOARG00000014223, ENSOARG00000019699, ENSOARG00000004792, ENSOARG00000001606	2178	14	10659	3.1461	0.999988	1	1
GOTERM_BP_DIRECT	GO:0030199~collagen fibril organization	13	0.397189	0.00409833	ENSOARG00000018591, ENSOARG00000015057, ENSOARG00000016476, ENSOARG00000001637, ENSOARG00000016440, ENSOARG00000010971, ENSOARG00000015727, ENSOARG00000010852, ENSOARG00000001680, ENSOARG00000007348, ENSOARG00000011824, ENSOARG00000009230, ENSOARG00000006156	2178	27	10659	2.35634	1	1	1
GOTERM_BP_DIRECT	GO:0006511~ubiquitin-dependent protein catabolic process	30	0.91659	0.00664963	ENSOARG00000005706, ENSOARG00000020221, ENSOARG00000018560, ENSOARG00000007429, ENSOARG00000020687, ENSOARG00000004753, ENSOARG00000016442, ENSOARG00000009505, ENSOARG00000014266, ENSOARG00000009628, ENSOARG00000020967, ENSOARG00000009607, ENSOARG00000016027, ENSOARG00000011010, ENSOARG00000001803, ENSOARG00000010476, ENSOARG00000018958, ENSOARG00000017905, ENSOARG00000005094, ENSOARG00000009094,…	2178	91	10659	1.61339	1	1	1
GOTERM_BP_DIRECT	GO:0043330~response to exogenous dsRNA	9	0.274977	0.00794683	ENSOARG00000013335, ENSOARG00000002799, ENSOARG00000005307, ENSOARG00000008707, ENSOARG00000015529, ENSOARG00000015621, ENSOARG00000020278, ENSOARG00000008057, ENSOARG00000003718	2178	16	10659	2.75284	1	1	1
GOTERM_BP_DIRECT	GO:0043116~negative regulation of vascular permeability	6	0.183318	0.0113835	ENSOARG00000011444, ENSOARG00000005656, ENSOARG00000004787, ENSOARG00000015100, ENSOARG00000003452, ENSOARG00000010829	2178	8	10659	3.67045	1	1	1
GOTERM_BP_DIRECT	GO:0043161~proteasome-mediated ubiquitin-dependent protein catabolic process	21	0.641613	0.0131646	ENSOARG00000004826, ENSOARG00000001602, ENSOARG00000005902, ENSOARG00000020347, ENSOARG00000002775, ENSOARG00000016467, ENSOARG00000017572, ENSOARG00000014491, ENSOARG00000012372, ENSOARG00000001519, ENSOARG00000010266, ENSOARG00000007073, ENSOARG00000009866, ENSOARG00000013921, ENSOARG00000007797, ENSOARG00000013737, ENSOARG00000005883, ENSOARG00000005399, ENSOARG00000007188, ENSOARG00000020691,…	2178	60	10659	1.71288	1	1	1
GOTERM_BP_DIRECT	GO:0031398~positive regulation of protein ubiquitination	15	0.458295	0.0142706	ENSOARG00000008707, ENSOARG00000020025, ENSOARG00000000420, ENSOARG00000005413, ENSOARG00000020137, ENSOARG00000004645, ENSOARG00000015100, ENSOARG00000020839, ENSOARG00000012316, ENSOARG00000019738, ENSOARG00000003265, ENSOARG00000009094, ENSOARG00000007797, ENSOARG00000009010, ENSOARG00000010948	2178	38	10659	1.93182	1	1	1
GOTERM_BP_DIRECT	GO:0046777~protein autophosphorylation	34	1.0388	0.0185288	ENSOARG00000002799, ENSOARG00000020761, ENSOARG00000020387, ENSOARG00000006538, ENSOARG00000019070, ENSOARG00000017279, ENSOARG00000014586, ENSOARG00000019970, ENSOARG00000003949, ENSOARG00000010179, ENSOARG00000010578, ENSOARG00000017668, ENSOARG00000015821, ENSOARG00000010852, ENSOARG00000007238, ENSOARG00000002088, ENSOARG00000005177, ENSOARG00000021166, ENSOARG00000003418, ENSOARG00000001750,…	2178	114	10659	1.4596	1	1	1
GOTERM_BP_DIRECT	GO:0006974~cellular response to DNA damage stimulus	23	0.702719	0.0196623	ENSOARG00000000358, ENSOARG00000001955, ENSOARG00000020347, ENSOARG00000017554, ENSOARG00000017741, ENSOARG00000020547, ENSOARG00000020614, ENSOARG00000012181, ENSOARG00000010271, ENSOARG00000010580, ENSOARG00000010343, ENSOARG00000010365, ENSOARG00000006195, ENSOARG00000008054, ENSOARG00000010584, ENSOARG00000015529, ENSOARG00000011987, ENSOARG00000010147, ENSOARG00000014710, ENSOARG00000003443,…	2178	70	10659	1.60801	1	1	1
GOTERM_BP_DIRECT	GO:0007179~transforming growth factor beta receptor signaling pathway	17	0.519401	0.0204588	ENSOARG00000003418, ENSOARG00000003654, ENSOARG00000017279, ENSOARG00000016047, ENSOARG00000016476, ENSOARG00000017940, ENSOARG00000013550, ENSOARG00000010293, ENSOARG00000001849, ENSOARG00000010971, ENSOARG00000010546, ENSOARG00000016603, ENSOARG00000004662, ENSOARG00000007733, ENSOARG00000007797, ENSOARG00000021160, ENSOARG00000009089	2178	47	10659	1.77015	1	1	1
GOTERM_BP_DIRECT	GO:0000042~protein targeting to Golgi	6	0.183318	0.0213398	ENSOARG00000000336, ENSOARG00000005206, ENSOARG00000013170, ENSOARG00000013460, ENSOARG00000012626, ENSOARG00000002815	2178	9	10659	3.26263	1	1	1
GOTERM_BP_DIRECT	GO:0015937~coenzyme A biosynthetic process	6	0.183318	0.0213398	ENSOARG00000012566, ENSOARG00000015307, ENSOARG00000002732, ENSOARG00000002259, ENSOARG00000002726, ENSOARG00000018112	2178	9	10659	3.26263	1	1	1
GOTERM_BP_DIRECT	GO:0006979~response to oxidative stress	19	0.580507	0.0219231	ENSOARG00000005518, ENSOARG00000000358, ENSOARG00000021057, ENSOARG00000003601, ENSOARG00000007965, ENSOARG00000018566, ENSOARG00000015056, ENSOARG00000019896, ENSOARG00000018854, ENSOARG00000017445, ENSOARG00000018980, ENSOARG00000018014, ENSOARG00000017012, ENSOARG00000011740, ENSOARG00000007592, ENSOARG00000007493, ENSOARG00000007073, ENSOARG00000011207, ENSOARG00000005275	2178	55	10659	1.69063	1	1	1
GOTERM_BP_DIRECT	GO:0006606~protein import into nucleus	10	0.30553	0.0228297	ENSOARG00000012687, ENSOARG00000000622, ENSOARG00000009014, ENSOARG00000012316, ENSOARG00000019738, ENSOARG00000001511, ENSOARG00000001991, ENSOARG00000002386, ENSOARG00000001978, ENSOARG00000007056	2178	22	10659	2.22452	1	1	1
GOTERM_BP_DIRECT	GO:0006897~endocytosis	14	0.427742	0.0268846	ENSOARG00000003416, ENSOARG00000019184, ENSOARG00000008209, ENSOARG00000004577, ENSOARG00000004654, ENSOARG00000011391, ENSOARG00000015056, ENSOARG00000019970, ENSOARG00000013787, ENSOARG00000010447, ENSOARG00000015811, ENSOARG00000001650, ENSOARG00000011923, ENSOARG00000004372	2178	37	10659	1.85176	1	1	1
GOTERM_BP_DIRECT	GO:0006359~regulation of transcription from RNA polymerase III promoter	4	0.122212	0.0288328	ENSOARG00000016291, ENSOARG00000000315, ENSOARG00000020644, ENSOARG00000014221	2178	4	10659	4.89394	1	1	1
GOTERM_BP_DIRECT	GO:0000209~protein polyubiquitination	16	0.488848	0.0294765	ENSOARG00000004516, ENSOARG00000019010, ENSOARG00000001322, ENSOARG00000007768, ENSOARG00000005601, ENSOARG00000017554, ENSOARG00000009505, ENSOARG00000016467, ENSOARG00000010142, ENSOARG00000020839, ENSOARG00000007073, ENSOARG00000005852, ENSOARG00000007489, ENSOARG00000011812, ENSOARG00000007377, ENSOARG00000002073	2178	45	10659	1.74007	1	1	1
GOTERM_BP_DIRECT	GO:0043542~endothelial cell migration	8	0.244424	0.0295895	ENSOARG00000014779, ENSOARG00000010971, ENSOARG00000003418, ENSOARG00000010770, ENSOARG00000000851, ENSOARG00000005478, ENSOARG00000006454, ENSOARG00000006246	2178	16	10659	2.44697	1	1	1
GOTERM_BP_DIRECT	GO:0006486~protein glycosylation	18	0.549954	0.0309286	ENSOARG00000000358, ENSOARG00000007945, ENSOARG00000005931, ENSOARG00000019676, ENSOARG00000000515, ENSOARG00000016847, ENSOARG00000005371, ENSOARG00000014923, ENSOARG00000016716, ENSOARG00000015936, ENSOARG00000015402, ENSOARG00000011116, ENSOARG00000004993, ENSOARG00000011307, ENSOARG00000004498, ENSOARG00000012626, ENSOARG00000008100, ENSOARG00000005098	2178	53	10659	1.66209	1	1	1
GOTERM_BP_DIRECT	GO:0043393~regulation of protein binding	7	0.213871	0.032979	ENSOARG00000010971, ENSOARG00000000358, ENSOARG00000015100, ENSOARG00000015056, ENSOARG00000017940, ENSOARG00000000758, ENSOARG00000003916	2178	13	10659	2.6352	1	1	1
GOTERM_BP_DIRECT	GO:0000245~spliceosomal complex assembly	6	0.183318	0.0356062	ENSOARG00000010923, ENSOARG00000020546, ENSOARG00000015596, ENSOARG00000008787, ENSOARG00000001034, ENSOARG00000002150	2178	10	10659	2.93636	1	1	1
GOTERM_BP_DIRECT	GO:0051893~regulation of focal adhesion assembly	6	0.183318	0.0356062	ENSOARG00000020065, ENSOARG00000011595, ENSOARG00000003418, ENSOARG00000017427, ENSOARG00000005177, ENSOARG00000017153	2178	10	10659	2.93636	1	1	1
GOTERM_BP_DIRECT	GO:1902236~negative regulation of endoplasmic reticulum stress-induced intrinsic apoptotic signaling pathway	6	0.183318	0.0356062	ENSOARG00000018807, ENSOARG00000011833, ENSOARG00000020426, ENSOARG00000015553, ENSOARG00000018336, ENSOARG00000019970	2178	10	10659	2.93636	1	1	1
GOTERM_BP_DIRECT	GO:0016188~synaptic vesicle maturation	5	0.152765	0.035784	ENSOARG00000018250, ENSOARG00000010397, ENSOARG00000004654, ENSOARG00000011825, ENSOARG00000000758	2178	7	10659	3.49567	1	1	1
GOTERM_BP_DIRECT	GO:0060346~bone trabecula formation	5	0.152765	0.035784	ENSOARG00000002359, ENSOARG00000005658, ENSOARG00000003894, ENSOARG00000017189, ENSOARG00000018035	2178	7	10659	3.49567	1	1	1
GOTERM_BP_DIRECT	GO:0032436~positive regulation of proteasomal ubiquitin-dependent protein catabolic process	12	0.366636	0.0374037	ENSOARG00000009431, ENSOARG00000018393, ENSOARG00000000358, ENSOARG00000001322, ENSOARG00000019738, ENSOARG00000019835, ENSOARG00000016168, ENSOARG00000000938, ENSOARG00000005531, ENSOARG00000018369, ENSOARG00000005440, ENSOARG00000019970	2178	31	10659	1.89443	1	1	1
GOTERM_BP_DIRECT	GO:0031397~negative regulation of protein ubiquitination	12	0.366636	0.0374037	ENSOARG00000010266, ENSOARG00000016957, ENSOARG00000008231, ENSOARG00000011199, ENSOARG00000019140, ENSOARG00000000569, ENSOARG00000005847, ENSOARG00000017339, ENSOARG00000015047, ENSOARG00000009518, ENSOARG00000007797, ENSOARG00000017776	2178	31	10659	1.89443	1	1	1
GOTERM_BP_DIRECT	GO:1903955~positive regulation of protein targeting to mitochondrion	18	0.549954	0.0434794	ENSOARG00000020011, ENSOARG00000005604, ENSOARG00000003219, ENSOARG00000001684, ENSOARG00000007768, ENSOARG00000004753, ENSOARG00000015950, ENSOARG00000020869, ENSOARG00000018717, ENSOARG00000009215, ENSOARG00000012801, ENSOARG00000015984, ENSOARG00000009656, ENSOARG00000013997, ENSOARG00000005014, ENSOARG00000006584, ENSOARG00000001260, ENSOARG00000008684	2178	55	10659	1.60165	1	1	1
GOTERM_BP_DIRECT	GO:0009267~cellular response to starvation	12	0.366636	0.046809	ENSOARG00000018717, ENSOARG00000004826, ENSOARG00000002359, ENSOARG00000011199, ENSOARG00000001504, ENSOARG00000018757, ENSOARG00000001322, ENSOARG00000003765, ENSOARG00000006798, ENSOARG00000016187, ENSOARG00000019683, ENSOARG00000019970	2178	32	10659	1.83523	1	1	1
GOTERM_BP_DIRECT	GO:0006334~nucleosome assembly	13	0.397189	0.0486288	ENSOARG00000006933, ENSOARG00000008835, ENSOARG00000004645, ENSOARG00000009519, ENSOARG00000019974, ENSOARG00000016373, ENSOARG00000009652, ENSOARG00000014677, ENSOARG00000001791, ENSOARG00000006685, ENSOARG00000009362, ENSOARG00000002073, ENSOARG00000020372	2178	36	10659	1.76726	1	1	1
GOTERM_BP_DIRECT	GO:0030336~negative regulation of cell migration	18	0.549954	0.0509618	ENSOARG00000002359, ENSOARG00000003543, ENSOARG00000020522, ENSOARG00000013273, ENSOARG00000013085, ENSOARG00000015047, ENSOARG00000013211, ENSOARG00000011286, ENSOARG00000011660, ENSOARG00000013550, ENSOARG00000012643, ENSOARG00000012235, ENSOARG00000013575, ENSOARG00000017614, ENSOARG00000001680, ENSOARG00000007489, ENSOARG00000002034, ENSOARG00000001160	2178	56	10659	1.57305	1	1	1
GOTERM_BP_DIRECT	GO:0034614~cellular response to reactive oxygen species	6	0.183318	0.0545339	ENSOARG00000005308, ENSOARG00000001784, ENSOARG00000005658, ENSOARG00000019070, ENSOARG00000017940, ENSOARG00000013550	2178	11	10659	2.66942	1	1	1
GOTERM_BP_DIRECT	GO:0006914~autophagy	11	0.336083	0.0555683	ENSOARG00000011861, ENSOARG00000018450, ENSOARG00000012332, ENSOARG00000012244, ENSOARG00000020488, ENSOARG00000000486, ENSOARG00000007635, ENSOARG00000006877, ENSOARG00000011017, ENSOARG00000008841, ENSOARG00000016088	2178	29	10659	1.85632	1	1	1
GOTERM_BP_DIRECT	GO:0032456~endocytic recycling	8	0.244424	0.0564893	ENSOARG00000012332, ENSOARG00000006606, ENSOARG00000010447, ENSOARG00000020458, ENSOARG00000011391, ENSOARG00000005498, ENSOARG00000015345, ENSOARG00000011703	2178	18	10659	2.17508	1	1	1
GOTERM_BP_DIRECT	GO:0006338~chromatin remodeling	14	0.427742	0.0598426	ENSOARG00000006933, ENSOARG00000020323, ENSOARG00000015595, ENSOARG00000020547, ENSOARG00000015783, ENSOARG00000009519, ENSOARG00000000801, ENSOARG00000018212, ENSOARG00000003916, ENSOARG00000013058, ENSOARG00000012669, ENSOARG00000009931, ENSOARG00000015777, ENSOARG00000008464	2178	41	10659	1.6711	1	1	1
GOTERM_BP_DIRECT	GO:0050435~beta-amyloid metabolic process	5	0.152765	0.0601845	ENSOARG00000008827, ENSOARG00000003698, ENSOARG00000000321, ENSOARG00000013387, ENSOARG00000003370	2178	8	10659	3.05871	1	1	1
GOTERM_BP_DIRECT	GO:0000012~single strand break repair	5	0.152765	0.0601845	ENSOARG00000004826, ENSOARG00000009598, ENSOARG00000008717, ENSOARG00000003036, ENSOARG00000019897	2178	8	10659	3.05871	1	1	1
GOTERM_BP_DIRECT	GO:0015012~heparan sulfate proteoglycan biosynthetic process	5	0.152765	0.0601845	ENSOARG00000015721, ENSOARG00000004687, ENSOARG00000014991, ENSOARG00000018348, ENSOARG00000008177	2178	8	10659	3.05871	1	1	1
GOTERM_BP_DIRECT	GO:0040019~positive regulation of embryonic development	4	0.122212	0.0611846	ENSOARG00000006827, ENSOARG00000017465, ENSOARG00000009195, ENSOARG00000016011	2178	5	10659	3.91515	1	1	1
GOTERM_BP_DIRECT	GO:1902254~negative regulation of intrinsic apoptotic signaling pathway by p53 class mediator	4	0.122212	0.0611846	ENSOARG00000007937, ENSOARG00000012316, ENSOARG00000014861, ENSOARG00000018014	2178	5	10659	3.91515	1	1	1
GOTERM_BP_DIRECT	GO:1901621~negative regulation of smoothened signaling pathway involved in dorsal/ventral neural tube patterning	4	0.122212	0.0611846	ENSOARG00000001414, ENSOARG00000010895, ENSOARG00000013816, ENSOARG00000006476	2178	5	10659	3.91515	1	1	1
GOTERM_BP_DIRECT	GO:1903071~positive regulation of ER-associated ubiquitin-dependent protein catabolic process	4	0.122212	0.0611846	ENSOARG00000007184, ENSOARG00000018807, ENSOARG00000013539, ENSOARG00000009010	2178	5	10659	3.91515	1	1	1
GOTERM_BP_DIRECT	GO:0051216~cartilage development	10	0.30553	0.0661559	ENSOARG00000013971, ENSOARG00000021136, ENSOARG00000009747, ENSOARG00000015783, ENSOARG00000018809, ENSOARG00000005819, ENSOARG00000018388, ENSOARG00000010293, ENSOARG00000003718, ENSOARG00000009089	2178	26	10659	1.88228	1	1	1
GOTERM_BP_DIRECT	GO:0035058~nonmotile primary cilium assembly	10	0.30553	0.0661559	ENSOARG00000015416, ENSOARG00000004306, ENSOARG00000007051, ENSOARG00000013575, ENSOARG00000003291, ENSOARG00000014852, ENSOARG00000008888, ENSOARG00000008987, ENSOARG00000008598, ENSOARG00000018388	2178	26	10659	1.88228	1	1	1
GOTERM_BP_DIRECT	GO:0051056~regulation of small GTPase mediated signal transduction	7	0.213871	0.0665438	ENSOARG00000013732, ENSOARG00000003400, ENSOARG00000007701, ENSOARG00000012261, ENSOARG00000001949, ENSOARG00000017465, ENSOARG00000018960	2178	15	10659	2.28384	1	1	1
GOTERM_BP_DIRECT	GO:0046034~ATP metabolic process	7	0.213871	0.0665438	ENSOARG00000017318, ENSOARG00000019316, ENSOARG00000012935, ENSOARG00000020868, ENSOARG00000010681, ENSOARG00000019488, ENSOARG00000019266	2178	15	10659	2.28384	1	1	1
GOTERM_BP_DIRECT	GO:0070527~platelet aggregation	11	0.336083	0.0686517	ENSOARG00000005208, ENSOARG00000015814, ENSOARG00000004812, ENSOARG00000020387, ENSOARG00000011855, ENSOARG00000011863, ENSOARG00000019070, ENSOARG00000018946, ENSOARG00000014253, ENSOARG00000011825, ENSOARG00000000291	2178	30	10659	1.79444	1	1	1
GOTERM_BP_DIRECT	GO:0021987~cerebral cortex development	11	0.336083	0.0686517	ENSOARG00000008719, ENSOARG00000001772, ENSOARG00000021136, ENSOARG00000016689, ENSOARG00000003513, ENSOARG00000016476, ENSOARG00000009195, ENSOARG00000018388, ENSOARG00000012075, ENSOARG00000004241, ENSOARG00000006907	2178	30	10659	1.79444	1	1	1
GOTERM_BP_DIRECT	GO:0090263~positive regulation of canonical Wnt signaling pathway	17	0.519401	0.0695142	ENSOARG00000002359, ENSOARG00000020221, ENSOARG00000010809, ENSOARG00000005413, ENSOARG00000020875, ENSOARG00000017554, ENSOARG00000019503, ENSOARG00000009518, ENSOARG00000017940, ENSOARG00000010142, ENSOARG00000019683, ENSOARG00000011383, ENSOARG00000019970, ENSOARG00000012721, ENSOARG00000001680, ENSOARG00000007227, ENSOARG00000007850	2178	54	10659	1.54068	1	1	1
GOTERM_BP_DIRECT	GO:0071539~protein localization to centrosome	6	0.183318	0.0782102	ENSOARG00000015416, ENSOARG00000001510, ENSOARG00000003589, ENSOARG00000008888, ENSOARG00000020205, ENSOARG00000018369	2178	12	10659	2.44697	1	1	1
GOTERM_BP_DIRECT	GO:0006541~glutamine metabolic process	6	0.183318	0.0782102	ENSOARG00000011987, ENSOARG00000020412, ENSOARG00000020326, ENSOARG00000016793, ENSOARG00000005806, ENSOARG00000019222	2178	12	10659	2.44697	1	1	1
GOTERM_BP_DIRECT	GO:0034446~substrate adhesion-dependent cell spreading	11	0.336083	0.0835317	ENSOARG00000004812, ENSOARG00000020387, ENSOARG00000019828, ENSOARG00000001750, ENSOARG00000019180, ENSOARG00000016867, ENSOARG00000007228, ENSOARG00000002021, ENSOARG00000017940, ENSOARG00000014586, ENSOARG00000008298	2178	31	10659	1.73656	1	1	1
GOTERM_BP_DIRECT	GO:0072659~protein localization to plasma membrane	14	0.427742	0.0836128	ENSOARG00000020761, ENSOARG00000020377, ENSOARG00000020875, ENSOARG00000000422, ENSOARG00000011391, ENSOARG00000014222, ENSOARG00000000537, ENSOARG00000016659, ENSOARG00000018516, ENSOARG00000002021, ENSOARG00000011825, ENSOARG00000003452, ENSOARG00000006495, ENSOARG00000008870	2178	43	10659	1.59338	1	1	1
GOTERM_BP_DIRECT	GO:0006493~protein O-linked glycosylation	7	0.213871	0.0887165	ENSOARG00000019728, ENSOARG00000015402, ENSOARG00000006744, ENSOARG00000017339, ENSOARG00000002220, ENSOARG00000005273, ENSOARG00000002382	2178	16	10659	2.1411	1	1	1
GOTERM_BP_DIRECT	GO:0045859~regulation of protein kinase activity	5	0.152765	0.0912603	ENSOARG00000012235, ENSOARG00000020520, ENSOARG00000008835, ENSOARG00000001411, ENSOARG00000012309	2178	9	10659	2.71886	1	1	1
GOTERM_BP_DIRECT	GO:0022617~extracellular matrix disassembly	5	0.152765	0.0912603	ENSOARG00000011485, ENSOARG00000003258, ENSOARG00000019180, ENSOARG00000003898, ENSOARG00000004598	2178	9	10659	2.71886	1	1	1
GOTERM_BP_DIRECT	GO:0051966~regulation of synaptic transmission, glutamatergic	5	0.152765	0.0912603	ENSOARG00000000358, ENSOARG00000015027, ENSOARG00000014600, ENSOARG00000016099, ENSOARG00000019970	2178	9	10659	2.71886	1	1	1
GOTERM_BP_DIRECT	GO:0048015~phosphatidylinositol-mediated signaling	8	0.244424	0.0948241	ENSOARG00000020982, ENSOARG00000006538, ENSOARG00000019070, ENSOARG00000017339, ENSOARG00000002363, ENSOARG00000020711, ENSOARG00000006358, ENSOARG00000004372	2178	20	10659	1.95758	1	1	1
GOTERM_BP_DIRECT	GO:0060976~coronary vasculature development	8	0.244424	0.0948241	ENSOARG00000017183, ENSOARG00000001414, ENSOARG00000010344, ENSOARG00000003665, ENSOARG00000019738, ENSOARG00000016603, ENSOARG00000012184, ENSOARG00000005273	2178	20	10659	1.95758	1	1	1
GOTERM_BP_DIRECT	GO:0098779~mitophagy in response to mitochondrial depolarization	29	0.886037	0.0981895	ENSOARG00000001541, ENSOARG00000020603, ENSOARG00000011274, ENSOARG00000015966, ENSOARG00000016835, ENSOARG00000001290, ENSOARG00000018635, ENSOARG00000008204, ENSOARG00000003277, ENSOARG00000021166, ENSOARG00000002625, ENSOARG00000012909, ENSOARG00000003698, ENSOARG00000008825, ENSOARG00000007637, ENSOARG00000005457, ENSOARG00000000642, ENSOARG00000007954, ENSOARG00000020711, ENSOARG00000016992,…	2178	108	10659	1.31411	1	1	1
GOTERM_BP_DIRECT	GO:0007005~mitochondrion organization	9	0.274977	0.0982032	ENSOARG00000004306, ENSOARG00000008849, ENSOARG00000012801, ENSOARG00000001784, ENSOARG00000000322, ENSOARG00000002523, ENSOARG00000020426, ENSOARG00000020813, ENSOARG00000007033	2178	24	10659	1.83523	1	1	1
GOTERM_BP_DIRECT	GO:0051603~proteolysis involved in cellular protein catabolic process	9	0.274977	0.0982032	ENSOARG00000005948, ENSOARG00000000321, ENSOARG00000017821, ENSOARG00000002176, ENSOARG00000014683, ENSOARG00000013162, ENSOARG00000006246, ENSOARG00000020869, ENSOARG00000006233	2178	24	10659	1.83523	1	1	1
GOTERM_BP_DIRECT	GO:0016525~negative regulation of angiogenesis	13	0.397189	0.0988363	ENSOARG00000017490, ENSOARG00000006517, ENSOARG00000003517, ENSOARG00000002158, ENSOARG00000020522, ENSOARG00000017465, ENSOARG00000018898, ENSOARG00000014586, ENSOARG00000000549, ENSOARG00000015737, ENSOARG00000006797, ENSOARG00000013903, ENSOARG00000006253	2178	40	10659	1.59053	1	1	1
GOTERM_BP_DIRECT	GO:0006888~ER to Golgi vesicle-mediated transport	10	0.30553	0.0998095	ENSOARG00000000523, ENSOARG00000007184, ENSOARG00000010919, ENSOARG00000007968, ENSOARG00000010931, ENSOARG00000006459, ENSOARG00000019315, ENSOARG00000001718, ENSOARG00000009957, ENSOARG00000011382	2178	28	10659	1.74784	1	1	1
GOTERM_BP_DIRECT	GO:0001933~negative regulation of protein phosphorylation	10	0.30553	0.0998095	ENSOARG00000004836, ENSOARG00000011884, ENSOARG00000007174, ENSOARG00000004787, ENSOARG00000015100, ENSOARG00000019557, ENSOARG00000012188, ENSOARG00000019047, ENSOARG00000010373, ENSOARG00000019970	2178	28	10659	1.74784	1	1	1
GOTERM_BP_DIRECT	GO:0042787~protein ubiquitination involved in ubiquitin-dependent protein catabolic process	12	0.366636	0.0998174	ENSOARG00000009278, ENSOARG00000004639, ENSOARG00000015370, ENSOARG00000015984, ENSOARG00000011435, ENSOARG00000020347, ENSOARG00000017741, ENSOARG00000005852, ENSOARG00000020614, ENSOARG00000005399, ENSOARG00000014491, ENSOARG00000004451	2178	36	10659	1.63131	1	1	1
Category	Term	Count	%	PValue	Genes	List Total	Pop Hits	Pop Total	Fold Enrichment	Bonferroni	Benjamini	FDR
GOTERM_CC_DIRECT	GO:0005739~mitochondrion	218	6.66056	1.81714e-10	ENSOARG00000000754, ENSOARG00000017075, ENSOARG00000018720, ENSOARG00000001608, ENSOARG00000017754, ENSOARG00000011098, ENSOARG00000013701, ENSOARG00000016416, ENSOARG00000004442, ENSOARG00000005896, ENSOARG00000010679, ENSOARG00000002386, ENSOARG00000003698, ENSOARG00000015686, ENSOARG00000019125, ENSOARG00000019488, ENSOARG00000012175, ENSOARG00000018035, ENSOARG00000007382, ENSOARG00000018943,…	2521	768	13162	1.48199	1.36104e-07	1.36104e-07	1.35195e-07
GOTERM_CC_DIRECT	GO:0005654~nucleoplasm	284	8.67705	1.55419e-05	ENSOARG00000008916, ENSOARG00000001602, ENSOARG00000001724, ENSOARG00000002256, ENSOARG00000002259, ENSOARG00000017873, ENSOARG00000014485, ENSOARG00000002939, ENSOARG00000016785, ENSOARG00000012188, ENSOARG00000003903, ENSOARG00000011884, ENSOARG00000005094, ENSOARG00000010436, ENSOARG00000003111, ENSOARG00000013949, ENSOARG00000010558, ENSOARG00000010438, ENSOARG00000008366, ENSOARG00000006187,…	2521	1187	13162	1.24916	0.0115735	0.00582045	0.0057816
GOTERM_CC_DIRECT	GO:0005730~nucleolus	129	3.94134	3.88474e-05	ENSOARG00000017873, ENSOARG00000011370, ENSOARG00000016785, ENSOARG00000000758, ENSOARG00000014000, ENSOARG00000014516, ENSOARG00000009456, ENSOARG00000005257, ENSOARG00000004443, ENSOARG00000007673, ENSOARG00000004826, ENSOARG00000020011, ENSOARG00000007937, ENSOARG00000015047, ENSOARG00000002805, ENSOARG00000012174, ENSOARG00000013895, ENSOARG00000011514, ENSOARG00000015316, ENSOARG00000003342,…	2521	484	13162	1.39153	0.028678	0.0096989	0.00963415
GOTERM_CC_DIRECT	GO:0070062~extracellular exosome	444	13.5655	9.81011e-05	ENSOARG00000000754, ENSOARG00000003903, ENSOARG00000018165, ENSOARG00000010681, ENSOARG00000001606, ENSOARG00000012851, ENSOARG00000013943, ENSOARG00000012974, ENSOARG00000008369, ENSOARG00000008001, ENSOARG00000006187, ENSOARG00000017183, ENSOARG00000019484, ENSOARG00000002920, ENSOARG00000020377, ENSOARG00000020137, ENSOARG00000020258, ENSOARG00000010670, ENSOARG00000019488, ENSOARG00000008473,…	2521	1991	13162	1.16429	0.0708465	0.0152853	0.0151833
GOTERM_CC_DIRECT	GO:0005759~mitochondrial matrix	23	0.702719	0.000102038	ENSOARG00000021066, ENSOARG00000021132, ENSOARG00000018491, ENSOARG00000006209, ENSOARG00000002256, ENSOARG00000002259, ENSOARG00000003105, ENSOARG00000008405, ENSOARG00000020834, ENSOARG00000013370, ENSOARG00000015231, ENSOARG00000019970, ENSOARG00000006195, ENSOARG00000013531, ENSOARG00000015947, ENSOARG00000014653, ENSOARG00000011987, ENSOARG00000019416, ENSOARG00000015712, ENSOARG00000007501,…	2521	52	13162	2.30926	0.0735828	0.0152853	0.0151833
GOTERM_CC_DIRECT	GO:0005829~cytosol	167	5.10235	0.000134254	ENSOARG00000018162, ENSOARG00000002538, ENSOARG00000014083, ENSOARG00000008518, ENSOARG00000003589, ENSOARG00000014484, ENSOARG00000016422, ENSOARG00000020405, ENSOARG00000003903, ENSOARG00000010681, ENSOARG00000005806, ENSOARG00000018685, ENSOARG00000005491, ENSOARG00000013544, ENSOARG00000009334, ENSOARG00000012332, ENSOARG00000016415, ENSOARG00000015722, ENSOARG00000015965, ENSOARG00000006104,…	2521	670	13162	1.30134	0.0956721	0.0167594	0.0166475
GOTERM_CC_DIRECT	GO:0005783~endoplasmic reticulum	96	2.93309	0.00107086	ENSOARG00000003944, ENSOARG00000005847, ENSOARG00000018680, ENSOARG00000020883, ENSOARG00000015091, ENSOARG00000015057, ENSOARG00000016223, ENSOARG00000016027, ENSOARG00000015250, ENSOARG00000012341, ENSOARG00000013154, ENSOARG00000014000, ENSOARG00000019970, ENSOARG00000007592, ENSOARG00000011288, ENSOARG00000010397, ENSOARG00000017904, ENSOARG00000012933, ENSOARG00000007436, ENSOARG00000002462,…	2521	370	13162	1.35462	0.551796	0.114582	0.113817
GOTERM_CC_DIRECT	GO:0005743~mitochondrial inner membrane	43	1.31378	0.00127265	ENSOARG00000020660, ENSOARG00000001822, ENSOARG00000000019, ENSOARG00000018680, ENSOARG00000002256, ENSOARG00000003105, ENSOARG00000020868, ENSOARG00000013650, ENSOARG00000009928, ENSOARG00000004838, ENSOARG00000015231, ENSOARG00000019970, ENSOARG00000014378, ENSOARG00000018118, ENSOARG00000011987, ENSOARG00000017821, ENSOARG00000015745, ENSOARG00000007337, ENSOARG00000007179, ENSOARG00000003073,…	2521	140	13162	1.60358	0.614734	0.119152	0.118356
GOTERM_CC_DIRECT	GO:0031965~nuclear membrane	36	1.09991	0.00379268	ENSOARG00000020267, ENSOARG00000020883, ENSOARG00000002939, ENSOARG00000015356, ENSOARG00000013354, ENSOARG00000017079, ENSOARG00000019708, ENSOARG00000008440, ENSOARG00000019727, ENSOARG00000014975, ENSOARG00000008888, ENSOARG00000002088, ENSOARG00000008326, ENSOARG00000002200, ENSOARG00000007894, ENSOARG00000020174, ENSOARG00000003217, ENSOARG00000008906, ENSOARG00000017281, ENSOARG00000019140,…	2521	118	13162	1.59283	0.941931	0.315635	0.313528
GOTERM_CC_DIRECT	GO:0097546~ciliary base	8	0.244424	0.00541752	ENSOARG00000007051, ENSOARG00000003291, ENSOARG00000010895, ENSOARG00000000619, ENSOARG00000013816, ENSOARG00000015684, ENSOARG00000006476, ENSOARG00000003351	2521	13	13162	3.21289	0.982901	0.392219	0.3896
GOTERM_CC_DIRECT	GO:0005737~cytoplasm	418	12.7712	0.00576022	ENSOARG00000019010, ENSOARG00000001722, ENSOARG00000001602, ENSOARG00000001724, ENSOARG00000003907, ENSOARG00000002939, ENSOARG00000003903, ENSOARG00000017079, ENSOARG00000009456, ENSOARG00000010438, ENSOARG00000008366, ENSOARG00000008243, ENSOARG00000006187, ENSOARG00000016093, ENSOARG00000000622, ENSOARG00000017061, ENSOARG00000018153, ENSOARG00000016099, ENSOARG00000017189, ENSOARG00000006053,…	2521	1960	13162	1.11345	0.986791	0.392219	0.3896
GOTERM_CC_DIRECT	GO:0005622~intracellular	145	4.43019	0.00785133	ENSOARG00000002932, ENSOARG00000017193, ENSOARG00000007828, ENSOARG00000003901, ENSOARG00000002776, ENSOARG00000003623, ENSOARG00000013273, ENSOARG00000019534, ENSOARG00000013666, ENSOARG00000011762, ENSOARG00000016659, ENSOARG00000012455, ENSOARG00000016418, ENSOARG00000017905, ENSOARG00000011767, ENSOARG00000016897, ENSOARG00000015722, ENSOARG00000012974, ENSOARG00000013304, ENSOARG00000011649,…	2521	626	13162	1.20932	0.997271	0.465825	0.462716
GOTERM_CC_DIRECT	GO:0005794~Golgi apparatus	104	3.17751	0.00808508	ENSOARG00000017590, ENSOARG00000002378, ENSOARG00000003589, ENSOARG00000015056, ENSOARG00000016422, ENSOARG00000000758, ENSOARG00000010162, ENSOARG00000011364, ENSOARG00000009334, ENSOARG00000005094, ENSOARG00000015721, ENSOARG00000005257, ENSOARG00000009450, ENSOARG00000020372, ENSOARG00000017183, ENSOARG00000003734, ENSOARG00000020377, ENSOARG00000007935, ENSOARG00000001718, ENSOARG00000019920,…	2521	432	13162	1.25689	0.997713	0.465825	0.462716
GOTERM_CC_DIRECT	GO:0005694~chromosome	9	0.274977	0.0124944	ENSOARG00000020880, ENSOARG00000000557, ENSOARG00000001602, ENSOARG00000003417, ENSOARG00000016644, ENSOARG00000008628, ENSOARG00000000099, ENSOARG00000005883, ENSOARG00000008487	2521	18	13162	2.61047	0.999919	0.668452	0.663989
GOTERM_CC_DIRECT	GO:0072546~ER membrane protein complex	6	0.183318	0.0162424	ENSOARG00000010013, ENSOARG00000005382, ENSOARG00000019905, ENSOARG00000004236, ENSOARG00000011457, ENSOARG00000019895	2521	9	13162	3.48063	0.999995	0.811035	0.805621
GOTERM_CC_DIRECT	GO:0005635~nuclear envelope	16	0.488848	0.0209247	ENSOARG00000006914, ENSOARG00000009180, ENSOARG00000007635, ENSOARG00000000422, ENSOARG00000003468, ENSOARG00000003985, ENSOARG00000009924, ENSOARG00000001759, ENSOARG00000010161, ENSOARG00000003718, ENSOARG00000017858, ENSOARG00000008372, ENSOARG00000010367, ENSOARG00000002175, ENSOARG00000008841, ENSOARG00000008510	2521	46	13162	1.81598	1	0.932749	0.926522
GOTERM_CC_DIRECT	GO:0000123~histone acetyltransferase complex	8	0.244424	0.0211705	ENSOARG00000015126, ENSOARG00000013866, ENSOARG00000017339, ENSOARG00000005653, ENSOARG00000007126, ENSOARG00000011438, ENSOARG00000019155, ENSOARG00000019211	2521	16	13162	2.61047	1	0.932749	0.926522
GOTERM_CC_DIRECT	GO:0034451~centriolar satellite	9	0.274977	0.0251051	ENSOARG00000015416, ENSOARG00000006163, ENSOARG00000011485, ENSOARG00000015903, ENSOARG00000001510, ENSOARG00000003589, ENSOARG00000008888, ENSOARG00000020205, ENSOARG00000007990	2521	20	13162	2.34942	1	1	0.994652
GOTERM_CC_DIRECT	GO:0072686~mitotic spindle	10	0.30553	0.0362578	ENSOARG00000010123, ENSOARG00000019066, ENSOARG00000007629, ENSOARG00000002647, ENSOARG00000020511, ENSOARG00000002335, ENSOARG00000018369, ENSOARG00000005883, ENSOARG00000000636, ENSOARG00000014372	2521	25	13162	2.08838	1	1	0.994652
GOTERM_CC_DIRECT	GO:0030529~intracellular ribonucleoprotein complex	13	0.397189	0.0382629	ENSOARG00000000579, ENSOARG00000000089, ENSOARG00000009080, ENSOARG00000019970, ENSOARG00000014368, ENSOARG00000013239, ENSOARG00000019835, ENSOARG00000006522, ENSOARG00000007741, ENSOARG00000011829, ENSOARG00000005440, ENSOARG00000007894, ENSOARG00000020174	2521	37	13162	1.83439	1	1	0.994652
GOTERM_CC_DIRECT	GO:0016235~aggresome	10	0.30553	0.0463191	ENSOARG00000003801, ENSOARG00000000358, ENSOARG00000000899, ENSOARG00000021147, ENSOARG00000011812, ENSOARG00000003102, ENSOARG00000004443, ENSOARG00000011109, ENSOARG00000004509, ENSOARG00000009010	2521	26	13162	2.00806	1	1	0.994652
GOTERM_CC_DIRECT	GO:0005811~lipid particle	12	0.366636	0.0470012	ENSOARG00000007184, ENSOARG00000003802, ENSOARG00000010447, ENSOARG00000016205, ENSOARG00000018091, ENSOARG00000011027, ENSOARG00000015596, ENSOARG00000005841, ENSOARG00000014199, ENSOARG00000007894, ENSOARG00000013023, ENSOARG00000002240	2521	34	13162	1.84269	1	1	0.994652
GOTERM_CC_DIRECT	GO:0016023~cytoplasmic, membrane-bounded vesicle	12	0.366636	0.0470012	ENSOARG00000012741, ENSOARG00000020772, ENSOARG00000005558, ENSOARG00000006538, ENSOARG00000020567, ENSOARG00000002021, ENSOARG00000005169, ENSOARG00000018983, ENSOARG00000005497, ENSOARG00000020307, ENSOARG00000009056, ENSOARG00000011383	2521	34	13162	1.84269	1	1	0.994652
GOTERM_CC_DIRECT	GO:0030122~AP-2 adaptor complex	4	0.122212	0.0515375	ENSOARG00000004654, ENSOARG00000015558, ENSOARG00000004509, ENSOARG00000010617	2521	5	13162	4.17676	1	1	0.994652
GOTERM_CC_DIRECT	GO:0005778~peroxisomal membrane	8	0.244424	0.0550596	ENSOARG00000004932, ENSOARG00000017403, ENSOARG00000016724, ENSOARG00000018566, ENSOARG00000013209, ENSOARG00000008013, ENSOARG00000014098, ENSOARG00000008540	2521	19	13162	2.19829	1	1	0.994652
GOTERM_CC_DIRECT	GO:0005758~mitochondrial intermembrane space	10	0.30553	0.058074	ENSOARG00000000205, ENSOARG00000013531, ENSOARG00000012801, ENSOARG00000012315, ENSOARG00000020426, ENSOARG00000014386, ENSOARG00000015422, ENSOARG00000020868, ENSOARG00000002271, ENSOARG00000013561	2521	27	13162	1.93368	1	1	0.994652
GOTERM_CC_DIRECT	GO:0044291~cell-cell contact zone	6	0.183318	0.0616643	ENSOARG00000013611, ENSOARG00000011485, ENSOARG00000007629, ENSOARG00000014957, ENSOARG00000002034, ENSOARG00000004706	2521	12	13162	2.61047	1	1	0.994652
GOTERM_CC_DIRECT	GO:0005815~microtubule organizing center	13	0.397189	0.0664376	ENSOARG00000003801, ENSOARG00000021014, ENSOARG00000000422, ENSOARG00000018301, ENSOARG00000015125, ENSOARG00000019466, ENSOARG00000011349, ENSOARG00000011863, ENSOARG00000002065, ENSOARG00000012935, ENSOARG00000002045, ENSOARG00000010515, ENSOARG00000005440	2521	40	13162	1.69681	1	1	0.994652
GOTERM_CC_DIRECT	GO:0005925~focal adhesion	65	1.98595	0.0666881	ENSOARG00000005208, ENSOARG00000018483, ENSOARG00000006538, ENSOARG00000004632, ENSOARG00000018566, ENSOARG00000013273, ENSOARG00000019414, ENSOARG00000016737, ENSOARG00000011485, ENSOARG00000010117, ENSOARG00000018516, ENSOARG00000016537, ENSOARG00000002021, ENSOARG00000003112, ENSOARG00000014916, ENSOARG00000017183, ENSOARG00000020175, ENSOARG00000003418, ENSOARG00000008827, ENSOARG00000021147,…	2521	280	13162	1.212	1	1	0.994652
GOTERM_CC_DIRECT	GO:0005813~centrosome	65	1.98595	0.0666881	ENSOARG00000000358, ENSOARG00000003701, ENSOARG00000004116, ENSOARG00000008835, ENSOARG00000008637, ENSOARG00000015133, ENSOARG00000010164, ENSOARG00000003071, ENSOARG00000005094, ENSOARG00000018319, ENSOARG00000004884, ENSOARG00000020170, ENSOARG00000010914, ENSOARG00000006187, ENSOARG00000006726, ENSOARG00000000745, ENSOARG00000001992, ENSOARG00000005514, ENSOARG00000014399, ENSOARG00000017544,…	2521	280	13162	1.212	1	1	0.994652
GOTERM_CC_DIRECT	GO:0005769~early endosome	29	0.886037	0.0685033	ENSOARG00000002538, ENSOARG00000004632, ENSOARG00000001784, ENSOARG00000013073, ENSOARG00000020405, ENSOARG00000009409, ENSOARG00000011010, ENSOARG00000017153, ENSOARG00000011485, ENSOARG00000012636, ENSOARG00000009450, ENSOARG00000003416, ENSOARG00000019184, ENSOARG00000020137, ENSOARG00000020875, ENSOARG00000017445, ENSOARG00000013220, ENSOARG00000011383, ENSOARG00000014668, ENSOARG00000015754,…	2521	111	13162	1.36403	1	1	0.994652
GOTERM_CC_DIRECT	GO:0048471~perinuclear region of cytoplasm	69	2.10816	0.069773	ENSOARG00000007629, ENSOARG00000005847, ENSOARG00000005206, ENSOARG00000015056, ENSOARG00000012181, ENSOARG00000018369, ENSOARG00000000758, ENSOARG00000017475, ENSOARG00000005094, ENSOARG00000010319, ENSOARG00000009010, ENSOARG00000009374, ENSOARG00000009056, ENSOARG00000002404, ENSOARG00000006606, ENSOARG00000004589, ENSOARG00000020377, ENSOARG00000000420, ENSOARG00000020458, ENSOARG00000015047,…	2521	300	13162	1.20082	1	1	0.994652
GOTERM_CC_DIRECT	GO:0030027~lamellipodium	26	0.794378	0.0731597	ENSOARG00000002335, ENSOARG00000016761, ENSOARG00000019356, ENSOARG00000006361, ENSOARG00000011485, ENSOARG00000010139, ENSOARG00000002021, ENSOARG00000005014, ENSOARG00000003079, ENSOARG00000006246, ENSOARG00000003416, ENSOARG00000003418, ENSOARG00000020711, ENSOARG00000017465, ENSOARG00000016059, ENSOARG00000017445, ENSOARG00000016676, ENSOARG00000000549, ENSOARG00000010890, ENSOARG00000019265,…	2521	98	13162	1.38515	1	1	0.994652
GOTERM_CC_DIRECT	GO:0005666~DNA-directed RNA polymerase III complex	5	0.152765	0.0747129	ENSOARG00000016291, ENSOARG00000000315, ENSOARG00000009656, ENSOARG00000018319, ENSOARG00000020644	2521	9	13162	2.90052	1	1	0.994652
GOTERM_CC_DIRECT	GO:0043220~Schmidt-Lanterman incisure	5	0.152765	0.0747129	ENSOARG00000013611, ENSOARG00000013861, ENSOARG00000000320, ENSOARG00000005883, ENSOARG00000021164	2521	9	13162	2.90052	1	1	0.994652
GOTERM_CC_DIRECT	GO:0000813~ESCRT I complex	5	0.152765	0.0747129	ENSOARG00000009334, ENSOARG00000012636, ENSOARG00000009503, ENSOARG00000007437, ENSOARG00000009386	2521	9	13162	2.90052	1	1	0.994652
GOTERM_CC_DIRECT	GO:0005763~mitochondrial small ribosomal subunit	5	0.152765	0.0747129	ENSOARG00000019708, ENSOARG00000009534, ENSOARG00000005743, ENSOARG00000002770, ENSOARG00000010899	2521	9	13162	2.90052	1	1	0.994652
GOTERM_CC_DIRECT	GO:0016020~membrane	161	4.91903	0.0822002	ENSOARG00000001567, ENSOARG00000006618, ENSOARG00000005248, ENSOARG00000013273, ENSOARG00000019499, ENSOARG00000012064, ENSOARG00000011884, ENSOARG00000013544, ENSOARG00000014516, ENSOARG00000012332, ENSOARG00000015721, ENSOARG00000010436, ENSOARG00000004563, ENSOARG00000013949, ENSOARG00000004443, ENSOARG00000005012, ENSOARG00000000742, ENSOARG00000000622, ENSOARG00000019086, ENSOARG00000003731,…	2521	756	13162	1.11187	1	1	0.994652
GOTERM_CC_DIRECT	GO:0043198~dendritic shaft	6	0.183318	0.0849086	ENSOARG00000007174, ENSOARG00000000358, ENSOARG00000019835, ENSOARG00000015056, ENSOARG00000005478, ENSOARG00000009939	2521	13	13162	2.40967	1	1	0.994652
GOTERM_CC_DIRECT	GO:0000127~transcription factor TFIIIC complex	4	0.122212	0.0886223	ENSOARG00000019264, ENSOARG00000000089, ENSOARG00000014975, ENSOARG00000005793	2521	6	13162	3.48063	1	1	0.994652
GOTERM_CC_DIRECT	GO:0005681~spliceosomal complex	7	0.213871	0.0889743	ENSOARG00000004109, ENSOARG00000010923, ENSOARG00000008787, ENSOARG00000015283, ENSOARG00000006243, ENSOARG00000003738, ENSOARG00000009166	2521	17	13162	2.1498	1	1	0.994652
GOTERM_CC_DIRECT	GO:0030864~cortical actin cytoskeleton	8	0.244424	0.0898247	ENSOARG00000020175, ENSOARG00000002679, ENSOARG00000011485, ENSOARG00000013706, ENSOARG00000005179, ENSOARG00000004706, ENSOARG00000009463, ENSOARG00000006907	2521	21	13162	1.98893	1	1	0.994652
GOTERM_CC_DIRECT	GO:0032777~Piccolo NuA4 histone acetyltransferase complex	3	0.091659	0.0959126	ENSOARG00000009618, ENSOARG00000013354, ENSOARG00000018132	2521	3	13162	5.22094	1	1	0.994652
GOTERM_CC_DIRECT	GO:0045254~pyruvate dehydrogenase complex	3	0.091659	0.0959126	ENSOARG00000018745, ENSOARG00000015712, ENSOARG00000007136	2521	3	13162	5.22094	1	1	0.994652
GOTERM_CC_DIRECT	GO:0043197~dendritic spine	11	0.336083	0.099822	ENSOARG00000002679, ENSOARG00000010397, ENSOARG00000009425, ENSOARG00000012503, ENSOARG00000014600, ENSOARG00000010521, ENSOARG00000015056, ENSOARG00000005478, ENSOARG00000007686, ENSOARG00000017445, ENSOARG00000002353	2521	34	13162	1.68913	1	1	0.994652
Category	Term	Count	%	PValue	Genes	List Total	Pop Hits	Pop Total	Fold Enrichment	Bonferroni	Benjamini	FDR
GOTERM_MF_DIRECT	GO:0046872~metal ion binding	206	6.29392	1.2774e-08	ENSOARG00000019252, ENSOARG00000017193, ENSOARG00000001724, ENSOARG00000003901, ENSOARG00000003468, ENSOARG00000001608, ENSOARG00000017077, ENSOARG00000013943, ENSOARG00000004442, ENSOARG00000001296, ENSOARG00000009691, ENSOARG00000003219, ENSOARG00000020378, ENSOARG00000020930, ENSOARG00000013382, ENSOARG00000014475, ENSOARG00000008231, ENSOARG00000010546, ENSOARG00000010427, ENSOARG00000020260,…	2020	749	10488	1.428	1.38852e-05	8.27822e-06	8.27822e-06
GOTERM_MF_DIRECT	GO:0003676~nucleic acid binding	145	4.43019	1.52313e-08	ENSOARG00000019252, ENSOARG00000003901, ENSOARG00000004159, ENSOARG00000002776, ENSOARG00000003623, ENSOARG00000017077, ENSOARG00000019647, ENSOARG00000013304, ENSOARG00000001296, ENSOARG00000009052, ENSOARG00000017907, ENSOARG00000009691, ENSOARG00000005374, ENSOARG00000009572, ENSOARG00000005494, ENSOARG00000003735, ENSOARG00000008508, ENSOARG00000005239, ENSOARG00000003854, ENSOARG00000020930,…	2020	488	10488	1.54273	1.65563e-05	8.27822e-06	8.27822e-06
GOTERM_MF_DIRECT	GO:0044822~poly(A) RNA binding	185	5.65231	0.0012475	ENSOARG00000019010, ENSOARG00000001567, ENSOARG00000017590, ENSOARG00000018680, ENSOARG00000002256, ENSOARG00000008516, ENSOARG00000002897, ENSOARG00000017993, ENSOARG00000017633, ENSOARG00000016785, ENSOARG00000012188, ENSOARG00000011010, ENSOARG00000000636, ENSOARG00000003903, ENSOARG00000020409, ENSOARG00000007790, ENSOARG00000011125, ENSOARG00000011884, ENSOARG00000014516, ENSOARG00000009215,…	2020	783	10488	1.22674	0.742537	0.452011	0.452011
GOTERM_MF_DIRECT	GO:0008270~zinc ion binding	203	6.20226	0.00217497	ENSOARG00000019010, ENSOARG00000019139, ENSOARG00000018958, ENSOARG00000016535, ENSOARG00000015446, ENSOARG00000011401, ENSOARG00000005653, ENSOARG00000004684, ENSOARG00000005531, ENSOARG00000012978, ENSOARG00000008487, ENSOARG00000014916, ENSOARG00000018393, ENSOARG00000002920, ENSOARG00000017741, ENSOARG00000014354, ENSOARG00000015686, ENSOARG00000018035, ENSOARG00000011514, ENSOARG00000004310,…	2020	878	10488	1.20045	0.906216	0.591047	0.591047
GOTERM_MF_DIRECT	GO:0031418~L-ascorbic acid binding	9	0.274977	0.00859257	ENSOARG00000020454, ENSOARG00000003755, ENSOARG00000007348, ENSOARG00000007028, ENSOARG00000005885, ENSOARG00000017960, ENSOARG00000015057, ENSOARG00000016619, ENSOARG00000003271	2020	17	10488	2.74875	0.999916	1	1
GOTERM_MF_DIRECT	GO:0005524~ATP binding	250	7.63825	0.00968572	ENSOARG00000002256, ENSOARG00000002259, ENSOARG00000012181, ENSOARG00000003903, ENSOARG00000010681, ENSOARG00000011762, ENSOARG00000011884, ENSOARG00000011767, ENSOARG00000017747, ENSOARG00000016537, ENSOARG00000019802, ENSOARG00000004442, ENSOARG00000013949, ENSOARG00000009570, ENSOARG00000006187, ENSOARG00000000742, ENSOARG00000019120, ENSOARG00000020011, ENSOARG00000001955, ENSOARG00000005875,…	2020	1137	10488	1.14162	0.999975	1	1
GOTERM_MF_DIRECT	GO:0004843~thiol-dependent ubiquitin-specific protease activity	22	0.672166	0.0121494	ENSOARG00000020221, ENSOARG00000018560, ENSOARG00000000569, ENSOARG00000020687, ENSOARG00000004753, ENSOARG00000016442, ENSOARG00000009628, ENSOARG00000009607, ENSOARG00000016027, ENSOARG00000014311, ENSOARG00000014025, ENSOARG00000011010, ENSOARG00000013365, ENSOARG00000001803, ENSOARG00000017761, ENSOARG00000015813, ENSOARG00000017905, ENSOARG00000013114, ENSOARG00000002365, ENSOARG00000005531,…	2020	67	10488	1.70486	0.999998	1	1
GOTERM_MF_DIRECT	GO:0016874~ligase activity	14	0.427742	0.0212684	ENSOARG00000000117, ENSOARG00000020397, ENSOARG00000007925, ENSOARG00000007768, ENSOARG00000017554, ENSOARG00000020614, ENSOARG00000015245, ENSOARG00000008171, ENSOARG00000011435, ENSOARG00000006027, ENSOARG00000004840, ENSOARG00000009094, ENSOARG00000005399, ENSOARG00000007377	2020	38	10488	1.91287	1	1	1
GOTERM_MF_DIRECT	GO:0017112~Rab guanyl-nucleotide exchange factor activity	10	0.30553	0.0215183	ENSOARG00000012654, ENSOARG00000014206, ENSOARG00000013544, ENSOARG00000011027, ENSOARG00000011797, ENSOARG00000013073, ENSOARG00000014222, ENSOARG00000015345, ENSOARG00000017445, ENSOARG00000018058	2020	23	10488	2.25743	1	1	1
GOTERM_MF_DIRECT	GO:0004707~MAP kinase activity	6	0.183318	0.0280298	ENSOARG00000015529, ENSOARG00000017279, ENSOARG00000020954, ENSOARG00000012870, ENSOARG00000003718, ENSOARG00000018310	2020	10	10488	3.11525	1	1	1
GOTERM_MF_DIRECT	GO:0008353~RNA polymerase II carboxy-terminal domain kinase activity	7	0.213871	0.0369037	ENSOARG00000017590, ENSOARG00000015529, ENSOARG00000015931, ENSOARG00000000495, ENSOARG00000011220, ENSOARG00000009671, ENSOARG00000005719	2020	14	10488	2.59604	1	1	1
GOTERM_MF_DIRECT	GO:0043022~ribosome binding	11	0.336083	0.0388327	ENSOARG00000001479, ENSOARG00000021166, ENSOARG00000001546, ENSOARG00000016959, ENSOARG00000017425, ENSOARG00000014452, ENSOARG00000001483, ENSOARG00000010609, ENSOARG00000009682, ENSOARG00000012174, ENSOARG00000015231	2020	29	10488	1.96941	1	1	1
GOTERM_MF_DIRECT	GO:0003743~translation initiation factor activity	13	0.397189	0.0396737	ENSOARG00000001479, ENSOARG00000021166, ENSOARG00000001128, ENSOARG00000001566, ENSOARG00000017410, ENSOARG00000012174, ENSOARG00000005917, ENSOARG00000013400, ENSOARG00000012545, ENSOARG00000002596, ENSOARG00000002892, ENSOARG00000008511, ENSOARG00000003173	2020	37	10488	1.82424	1	1	1
GOTERM_MF_DIRECT	GO:0005096~GTPase activator activity	32	0.977696	0.0460576	ENSOARG00000002538, ENSOARG00000003400, ENSOARG00000020567, ENSOARG00000007701, ENSOARG00000012261, ENSOARG00000001949, ENSOARG00000020689, ENSOARG00000016422, ENSOARG00000011252, ENSOARG00000013551, ENSOARG00000018960, ENSOARG00000019970, ENSOARG00000019057, ENSOARG00000011027, ENSOARG00000003154, ENSOARG00000010319, ENSOARG00000009195, ENSOARG00000020493, ENSOARG00000002768, ENSOARG00000002489,…	2020	120	10488	1.38455	1	1	1
GOTERM_MF_DIRECT	GO:0001046~core promoter sequence-specific DNA binding	10	0.30553	0.047721	ENSOARG00000010343, ENSOARG00000004826, ENSOARG00000001602, ENSOARG00000004714, ENSOARG00000016854, ENSOARG00000005754, ENSOARG00000019668, ENSOARG00000009518, ENSOARG00000016775, ENSOARG00000016099	2020	26	10488	1.99695	1	1	1
GOTERM_MF_DIRECT	GO:0004842~ubiquitin-protein transferase activity	34	1.0388	0.050624	ENSOARG00000000117, ENSOARG00000007768, ENSOARG00000005601, ENSOARG00000014266, ENSOARG00000017572, ENSOARG00000004937, ENSOARG00000003949, ENSOARG00000018958, ENSOARG00000009872, ENSOARG00000007073, ENSOARG00000011563, ENSOARG00000015984, ENSOARG00000015767, ENSOARG00000006027, ENSOARG00000004840, ENSOARG00000009072, ENSOARG00000005399, ENSOARG00000017929, ENSOARG00000007377, ENSOARG00000020691,…	2020	130	10488	1.35793	1	1	1
GOTERM_MF_DIRECT	GO:0008047~enzyme activator activity	7	0.213871	0.0517513	ENSOARG00000011773, ENSOARG00000016637, ENSOARG00000012960, ENSOARG00000005847, ENSOARG00000002069, ENSOARG00000012987, ENSOARG00000017339	2020	15	10488	2.42297	1	1	1
GOTERM_MF_DIRECT	GO:0008026~ATP-dependent helicase activity	9	0.274977	0.0588589	ENSOARG00000003723, ENSOARG00000020266, ENSOARG00000020343, ENSOARG00000002576, ENSOARG00000003235, ENSOARG00000002597, ENSOARG00000002897, ENSOARG00000020547, ENSOARG00000008546	2020	23	10488	2.03168	1	1	1
GOTERM_MF_DIRECT	GO:0061631~ubiquitin conjugating enzyme activity	9	0.274977	0.0588589	ENSOARG00000019021, ENSOARG00000009345, ENSOARG00000012894, ENSOARG00000013921, ENSOARG00000012766, ENSOARG00000010515, ENSOARG00000008672, ENSOARG00000013582, ENSOARG00000004571	2020	23	10488	2.03168	1	1	1
GOTERM_MF_DIRECT	GO:0051287~NAD binding	10	0.30553	0.0597769	ENSOARG00000011586, ENSOARG00000016052, ENSOARG00000014973, ENSOARG00000020412, ENSOARG00000000587, ENSOARG00000007894, ENSOARG00000018980, ENSOARG00000007496, ENSOARG00000011482, ENSOARG00000013296	2020	27	10488	1.92299	1	1	1
GOTERM_MF_DIRECT	GO:0005201~extracellular matrix structural constituent	10	0.30553	0.0597769	ENSOARG00000018591, ENSOARG00000003428, ENSOARG00000019180, ENSOARG00000018281, ENSOARG00000007228, ENSOARG00000016476, ENSOARG00000006078, ENSOARG00000005275, ENSOARG00000017189, ENSOARG00000016440	2020	27	10488	1.92299	1	1	1
GOTERM_MF_DIRECT	GO:0001104~RNA polymerase II transcription cofactor activity	10	0.30553	0.0597769	ENSOARG00000002989, ENSOARG00000010177, ENSOARG00000000100, ENSOARG00000016238, ENSOARG00000005658, ENSOARG00000010147, ENSOARG00000001621, ENSOARG00000004134, ENSOARG00000002077, ENSOARG00000019668	2020	27	10488	1.92299	1	1	1
GOTERM_MF_DIRECT	GO:0008565~protein transporter activity	14	0.427742	0.0664481	ENSOARG00000000523, ENSOARG00000000622, ENSOARG00000019086, ENSOARG00000000960, ENSOARG00000005909, ENSOARG00000015763, ENSOARG00000001978, ENSOARG00000010161, ENSOARG00000014668, ENSOARG00000009014, ENSOARG00000003452, ENSOARG00000001991, ENSOARG00000003101, ENSOARG00000020174	2020	44	10488	1.65203	1	1	1
GOTERM_MF_DIRECT	GO:0070402~NADPH binding	5	0.152765	0.0759794	ENSOARG00000016724, ENSOARG00000012491, ENSOARG00000014485, ENSOARG00000010508, ENSOARG00000011482	2020	9	10488	2.88449	1	1	1
GOTERM_MF_DIRECT	GO:0005545~1-phosphatidylinositol binding	6	0.183318	0.0865426	ENSOARG00000014668, ENSOARG00000004654, ENSOARG00000003468, ENSOARG00000015811, ENSOARG00000020405, ENSOARG00000017288	2020	13	10488	2.39634	1	1	1
GOTERM_MF_DIRECT	GO:0008094~DNA-dependent ATPase activity	8	0.244424	0.0919352	ENSOARG00000019393, ENSOARG00000007527, ENSOARG00000002597, ENSOARG00000015931, ENSOARG00000015595, ENSOARG00000009671, ENSOARG00000005719, ENSOARG00000021175	2020	21	10488	1.97793	1	1	1
GOTERM_MF_DIRECT	GO:0004813~alanine-tRNA ligase activity	3	0.091659	0.0968801	ENSOARG00000009761, ENSOARG00000004172, ENSOARG00000005286	2020	3	10488	5.19208	1	1	1
GOTERM_MF_DIRECT	GO:0016509~long-chain-3-hydroxyacyl-CoA dehydrogenase activity	3	0.091659	0.0968801	ENSOARG00000018593, ENSOARG00000018680, ENSOARG00000000948	2020	3	10488	5.19208	1	1	1
GOTERM_MF_DIRECT	GO:0036042~long-chain fatty acyl-CoA binding	3	0.091659	0.0968801	ENSOARG00000012566, ENSOARG00000012490, ENSOARG00000006004	2020	3	10488	5.19208	1	1	1
GOTERM_MF_DIRECT	GO:0004872~receptor activity	15	0.458295	0.098331	ENSOARG00000001326, ENSOARG00000009180, ENSOARG00000001621, ENSOARG00000017465, ENSOARG00000019668, ENSOARG00000016086, ENSOARG00000009839, ENSOARG00000018465, ENSOARG00000010177, ENSOARG00000018889, ENSOARG00000016238, ENSOARG00000011855, ENSOARG00000002077, ENSOARG00000004078, ENSOARG00000008369	2020	51	10488	1.52708	1	1	1

## Sheet: turquoise
Table S5. GO analysis of turquoise
Category	Term	Count	%	PValue	Genes	List Total	Pop Hits	Pop Total	Fold Enrichment	Bonferroni	Benjamini	FDR
GOTERM_BP_DIRECT	GO:0008285~negative regulation of cell proliferation	69	1.72976	0.00124313	ENSOARG00000020487, ENSOARG00000020922, ENSOARG00000000517, ENSOARG00000008285, ENSOARG00000016937, ENSOARG00000015720, ENSOARG00000008084, ENSOARG00000009699, ENSOARG00000010598, ENSOARG00000013986, ENSOARG00000010917, ENSOARG00000008166, ENSOARG00000002885, ENSOARG00000020413, ENSOARG00000016130, ENSOARG00000012452, ENSOARG00000013265, ENSOARG00000007020, ENSOARG00000010066, ENSOARG00000009566,…	2743	190	10659	1.41119	0.997374	1	1
GOTERM_BP_DIRECT	GO:0007265~Ras protein signal transduction	17	0.426172	0.00177651	ENSOARG00000020044, ENSOARG00000015380, ENSOARG00000004885, ENSOARG00000014671, ENSOARG00000016367, ENSOARG00000015571, ENSOARG00000012973, ENSOARG00000009235, ENSOARG00000010667, ENSOARG00000013636, ENSOARG00000019999, ENSOARG00000009999, ENSOARG00000012838, ENSOARG00000006003, ENSOARG00000008246, ENSOARG00000007365, ENSOARG00000005042	2743	31	10659	2.13097	0.999795	1	1
GOTERM_BP_DIRECT	GO:0030335~positive regulation of cell migration	36	0.902482	0.00207424	ENSOARG00000018103, ENSOARG00000014541, ENSOARG00000012023, ENSOARG00000003926, ENSOARG00000014910, ENSOARG00000014778, ENSOARG00000016937, ENSOARG00000008064, ENSOARG00000000285, ENSOARG00000000462, ENSOARG00000009151, ENSOARG00000009252, ENSOARG00000005870, ENSOARG00000007771, ENSOARG00000007374, ENSOARG00000015709, ENSOARG00000005791, ENSOARG00000003932, ENSOARG00000004921, ENSOARG00000016278,…	2743	87	10659	1.60796	0.999951	1	1
GOTERM_BP_DIRECT	GO:0046856~phosphatidylinositol dephosphorylation	13	0.325896	0.0021795	ENSOARG00000008648, ENSOARG00000004304, ENSOARG00000019324, ENSOARG00000014146, ENSOARG00000009321, ENSOARG00000014769, ENSOARG00000019926, ENSOARG00000012783, ENSOARG00000013414, ENSOARG00000008921, ENSOARG00000008874, ENSOARG00000003189, ENSOARG00000005890	2743	21	10659	2.40555	0.99997	1	1
GOTERM_BP_DIRECT	GO:0007165~signal transduction	64	1.60441	0.00249821	ENSOARG00000005923, ENSOARG00000005006, ENSOARG00000016104, ENSOARG00000012023, ENSOARG00000015054, ENSOARG00000003828, ENSOARG00000013351, ENSOARG00000015693, ENSOARG00000015801, ENSOARG00000006382, ENSOARG00000019926, ENSOARG00000012977, ENSOARG00000014676, ENSOARG00000000085, ENSOARG00000010759, ENSOARG00000006069, ENSOARG00000014959, ENSOARG00000003339, ENSOARG00000021144, ENSOARG00000019041,…	2743	178	10659	1.39717	0.999994	1	1
GOTERM_BP_DIRECT	GO:0010628~positive regulation of gene expression	47	1.17824	0.00271703	ENSOARG00000001468, ENSOARG00000003983, ENSOARG00000001148, ENSOARG00000019751, ENSOARG00000017472, ENSOARG00000011272, ENSOARG00000019609, ENSOARG00000003193, ENSOARG00000020908, ENSOARG00000010110, ENSOARG00000005050, ENSOARG00000018715, ENSOARG00000009317, ENSOARG00000010874, ENSOARG00000019329, ENSOARG00000003352, ENSOARG00000012979, ENSOARG00000006003, ENSOARG00000011328, ENSOARG00000009870,…	2743	123	10659	1.48485	0.999998	1	1
GOTERM_BP_DIRECT	GO:0006886~intracellular protein transport	52	1.30358	0.00371369	ENSOARG00000001768, ENSOARG00000002212, ENSOARG00000007229, ENSOARG00000002533, ENSOARG00000002539, ENSOARG00000019928, ENSOARG00000011245, ENSOARG00000008680, ENSOARG00000012977, ENSOARG00000011645, ENSOARG00000011127, ENSOARG00000010913, ENSOARG00000003751, ENSOARG00000007671, ENSOARG00000012817, ENSOARG00000004824, ENSOARG00000004424, ENSOARG00000014111, ENSOARG00000001956, ENSOARG00000020979,…	2743	141	10659	1.43309	1	1	1
GOTERM_BP_DIRECT	GO:0031954~positive regulation of protein autophosphorylation	8	0.200552	0.00416261	ENSOARG00000015161, ENSOARG00000016468, ENSOARG00000002115, ENSOARG00000010803, ENSOARG00000016412, ENSOARG00000013919, ENSOARG00000015021, ENSOARG00000004707	2743	10	10659	3.10871	1	1	1
GOTERM_BP_DIRECT	GO:0035556~intracellular signal transduction	74	1.8551	0.00529426	ENSOARG00000021134, ENSOARG00000002212, ENSOARG00000000233, ENSOARG00000020763, ENSOARG00000018444, ENSOARG00000017034, ENSOARG00000017199, ENSOARG00000008681, ENSOARG00000010551, ENSOARG00000010952, ENSOARG00000014631, ENSOARG00000009536, ENSOARG00000015723, ENSOARG00000017746, ENSOARG00000011966, ENSOARG00000000087, ENSOARG00000007313, ENSOARG00000008885, ENSOARG00000008521, ENSOARG00000006068,…	2743	217	10659	1.32514	1	1	1
GOTERM_BP_DIRECT	GO:0051096~positive regulation of helicase activity	6	0.150414	0.00529793	ENSOARG00000014867, ENSOARG00000005136, ENSOARG00000005046, ENSOARG00000001527, ENSOARG00000000735, ENSOARG00000014046	2743	6	10659	3.88589	1	1	1
GOTERM_BP_DIRECT	GO:0031175~neuron projection development	23	0.576586	0.00662522	ENSOARG00000019362, ENSOARG00000001777, ENSOARG00000018084, ENSOARG00000017460, ENSOARG00000006405, ENSOARG00000001574, ENSOARG00000005757, ENSOARG00000020775, ENSOARG00000002621, ENSOARG00000002302, ENSOARG00000014561, ENSOARG00000011081, ENSOARG00000019884, ENSOARG00000019420, ENSOARG00000013479, ENSOARG00000013534, ENSOARG00000014778, ENSOARG00000013499, ENSOARG00000015720, ENSOARG00000008490,…	2743	52	10659	1.71876	1	1	1
GOTERM_BP_DIRECT	GO:0000278~mitotic cell cycle	9	0.22562	0.00678505	ENSOARG00000020780, ENSOARG00000005835, ENSOARG00000005528, ENSOARG00000003573, ENSOARG00000008368, ENSOARG00000003186, ENSOARG00000006829, ENSOARG00000008441, ENSOARG00000015473	2743	13	10659	2.69023	1	1	1
GOTERM_BP_DIRECT	GO:0006270~DNA replication initiation	9	0.22562	0.00678505	ENSOARG00000002774, ENSOARG00000006180, ENSOARG00000017802, ENSOARG00000018527, ENSOARG00000009823, ENSOARG00000014143, ENSOARG00000014063, ENSOARG00000010614, ENSOARG00000017574	2743	13	10659	2.69023	1	1	1
GOTERM_BP_DIRECT	GO:0018105~peptidyl-serine phosphorylation	28	0.70193	0.0120963	ENSOARG00000001468, ENSOARG00000016541, ENSOARG00000019799, ENSOARG00000017256, ENSOARG00000017258, ENSOARG00000002738, ENSOARG00000018762, ENSOARG00000017375, ENSOARG00000013006, ENSOARG00000011742, ENSOARG00000008564, ENSOARG00000020671, ENSOARG00000007814, ENSOARG00000002565, ENSOARG00000003359, ENSOARG00000016453, ENSOARG00000016412, ENSOARG00000000869, ENSOARG00000013499, ENSOARG00000013036,…	2743	70	10659	1.55436	1	1	1
GOTERM_BP_DIRECT	GO:0000281~mitotic cytokinesis	12	0.300827	0.0123763	ENSOARG00000009289, ENSOARG00000018647, ENSOARG00000018966, ENSOARG00000020348, ENSOARG00000012095, ENSOARG00000004276, ENSOARG00000004265, ENSOARG00000001956, ENSOARG00000016130, ENSOARG00000013452, ENSOARG00000018102, ENSOARG00000001617	2743	22	10659	2.11958	1	1	1
GOTERM_BP_DIRECT	GO:0043407~negative regulation of MAP kinase activity	14	0.350965	0.0142345	ENSOARG00000018274, ENSOARG00000021069, ENSOARG00000007516, ENSOARG00000014671, ENSOARG00000018039, ENSOARG00000013198, ENSOARG00000014778, ENSOARG00000018629, ENSOARG00000013686, ENSOARG00000012783, ENSOARG00000013427, ENSOARG00000009614, ENSOARG00000005032, ENSOARG00000008199	2743	28	10659	1.94295	1	1	1
GOTERM_BP_DIRECT	GO:0061436~establishment of skin barrier	8	0.200552	0.0166768	ENSOARG00000020472, ENSOARG00000019294, ENSOARG00000005803, ENSOARG00000006636, ENSOARG00000018715, ENSOARG00000018302, ENSOARG00000011582, ENSOARG00000009252	2743	12	10659	2.59059	1	1	1
GOTERM_BP_DIRECT	GO:0006012~galactose metabolic process	5	0.125345	0.0173668	ENSOARG00000009544, ENSOARG00000021004, ENSOARG00000002297, ENSOARG00000008843, ENSOARG00000009164	2743	5	10659	3.88589	1	1	1
GOTERM_BP_DIRECT	GO:0016192~vesicle-mediated transport	27	0.676861	0.018823	ENSOARG00000001768, ENSOARG00000001421, ENSOARG00000020302, ENSOARG00000001786, ENSOARG00000019928, ENSOARG00000015506, ENSOARG00000008680, ENSOARG00000004861, ENSOARG00000004068, ENSOARG00000010913, ENSOARG00000003751, ENSOARG00000020391, ENSOARG00000012817, ENSOARG00000002348, ENSOARG00000020533, ENSOARG00000020337, ENSOARG00000020536, ENSOARG00000020979, ENSOARG00000000090, ENSOARG00000011612,…	2743	69	10659	1.52057	1	1	1
GOTERM_BP_DIRECT	GO:0007264~small GTPase mediated signal transduction	67	1.67962	0.0193073	ENSOARG00000017194, ENSOARG00000003624, ENSOARG00000018084, ENSOARG00000002931, ENSOARG00000000118, ENSOARG00000006978, ENSOARG00000000838, ENSOARG00000014640, ENSOARG00000018127, ENSOARG00000003034, ENSOARG00000004002, ENSOARG00000006225, ENSOARG00000003396, ENSOARG00000004122, ENSOARG00000007994, ENSOARG00000008124, ENSOARG00000000269, ENSOARG00000020297, ENSOARG00000017460, ENSOARG00000018994,…	2743	204	10659	1.27625	1	1	1
GOTERM_BP_DIRECT	GO:0071353~cellular response to interleukin-4	9	0.22562	0.0204748	ENSOARG00000009343, ENSOARG00000008064, ENSOARG00000006271, ENSOARG00000015447, ENSOARG00000003352, ENSOARG00000017168, ENSOARG00000016335, ENSOARG00000012176, ENSOARG00000017156	2743	15	10659	2.33153	1	1	1
GOTERM_BP_DIRECT	GO:0006911~phagocytosis, engulfment	7	0.175483	0.022648	ENSOARG00000016512, ENSOARG00000007932, ENSOARG00000011260, ENSOARG00000003585, ENSOARG00000007344, ENSOARG00000018760, ENSOARG00000005473	2743	10	10659	2.72012	1	1	1
GOTERM_BP_DIRECT	GO:0033630~positive regulation of cell adhesion mediated by integrin	7	0.175483	0.022648	ENSOARG00000003932, ENSOARG00000017460, ENSOARG00000007814, ENSOARG00000014545, ENSOARG00000005032, ENSOARG00000016133, ENSOARG00000001816	2743	10	10659	2.72012	1	1	1
GOTERM_BP_DIRECT	GO:0051592~response to calcium ion	11	0.275758	0.0249576	ENSOARG00000010960, ENSOARG00000001337, ENSOARG00000017295, ENSOARG00000001565, ENSOARG00000013623, ENSOARG00000001240, ENSOARG00000019369, ENSOARG00000009163, ENSOARG00000004088, ENSOARG00000021131, ENSOARG00000001816	2743	21	10659	2.03547	1	1	1
GOTERM_BP_DIRECT	GO:0007050~cell cycle arrest	20	0.501379	0.0303636	ENSOARG00000018185, ENSOARG00000002499, ENSOARG00000000257, ENSOARG00000013063, ENSOARG00000016367, ENSOARG00000014398, ENSOARG00000016130, ENSOARG00000000725, ENSOARG00000011242, ENSOARG00000015571, ENSOARG00000011894, ENSOARG00000006070, ENSOARG00000010744, ENSOARG00000013636, ENSOARG00000005136, ENSOARG00000021070, ENSOARG00000004421, ENSOARG00000008246, ENSOARG00000007365, ENSOARG00000009870	2743	49	10659	1.58608	1	1	1
GOTERM_BP_DIRECT	GO:0090002~establishment of protein localization to plasma membrane	14	0.350965	0.0357635	ENSOARG00000005419, ENSOARG00000021077, ENSOARG00000001777, ENSOARG00000020541, ENSOARG00000003455, ENSOARG00000018182, ENSOARG00000019313, ENSOARG00000012192, ENSOARG00000016064, ENSOARG00000013286, ENSOARG00000017474, ENSOARG00000010312, ENSOARG00000009280, ENSOARG00000025177	2743	31	10659	1.75492	1	1	1
GOTERM_BP_DIRECT	GO:0051291~protein heterooligomerization	7	0.175483	0.0391313	ENSOARG00000020472, ENSOARG00000017493, ENSOARG00000013181, ENSOARG00000013559, ENSOARG00000006205, ENSOARG00000019090, ENSOARG00000014540	2743	11	10659	2.47284	1	1	1
GOTERM_BP_DIRECT	GO:0030889~negative regulation of B cell proliferation	7	0.175483	0.0391313	ENSOARG00000011894, ENSOARG00000014778, ENSOARG00000011638, ENSOARG00000011081, ENSOARG00000019324, ENSOARG00000013011, ENSOARG00000011272	2743	11	10659	2.47284	1	1	1
GOTERM_BP_DIRECT	GO:1902043~positive regulation of extrinsic apoptotic signaling pathway via death domain receptors	7	0.175483	0.0391313	ENSOARG00000003080, ENSOARG00000008483, ENSOARG00000004305, ENSOARG00000000257, ENSOARG00000014671, ENSOARG00000004730, ENSOARG00000018468	2743	11	10659	2.47284	1	1	1
GOTERM_BP_DIRECT	GO:0001783~B cell apoptotic process	5	0.125345	0.0415047	ENSOARG00000010067, ENSOARG00000011638, ENSOARG00000009769, ENSOARG00000014342, ENSOARG00000014293	2743	6	10659	3.23824	1	1	1
GOTERM_BP_DIRECT	GO:0046855~inositol phosphate dephosphorylation	5	0.125345	0.0415047	ENSOARG00000009321, ENSOARG00000012783, ENSOARG00000008648, ENSOARG00000014146, ENSOARG00000001725	2743	6	10659	3.23824	1	1	1
GOTERM_BP_DIRECT	GO:0090331~negative regulation of platelet aggregation	5	0.125345	0.0415047	ENSOARG00000003193, ENSOARG00000013625, ENSOARG00000020413, ENSOARG00000018423, ENSOARG00000009252	2743	6	10659	3.23824	1	1	1
GOTERM_BP_DIRECT	GO:0042384~cilium assembly	28	0.70193	0.0431239	ENSOARG00000021113, ENSOARG00000020068, ENSOARG00000007426, ENSOARG00000019698, ENSOARG00000016857, ENSOARG00000015648, ENSOARG00000017887, ENSOARG00000006820, ENSOARG00000021165, ENSOARG00000006847, ENSOARG00000009318, ENSOARG00000013361, ENSOARG00000011182, ENSOARG00000019420, ENSOARG00000015713, ENSOARG00000014769, ENSOARG00000010501, ENSOARG00000014545, ENSOARG00000015139, ENSOARG00000015734,…	2743	77	10659	1.41305	1	1	1
GOTERM_BP_DIRECT	GO:0031398~positive regulation of protein ubiquitination	16	0.401103	0.0437181	ENSOARG00000020560, ENSOARG00000001337, ENSOARG00000007516, ENSOARG00000005787, ENSOARG00000014352, ENSOARG00000015272, ENSOARG00000011197, ENSOARG00000011362, ENSOARG00000014293, ENSOARG00000001607, ENSOARG00000010982, ENSOARG00000013658, ENSOARG00000006621, ENSOARG00000006356, ENSOARG00000009264, ENSOARG00000007374	2743	38	10659	1.63616	1	1	1
GOTERM_BP_DIRECT	GO:0006298~mismatch repair	9	0.22562	0.0469428	ENSOARG00000014867, ENSOARG00000012723, ENSOARG00000005136, ENSOARG00000001384, ENSOARG00000005046, ENSOARG00000005255, ENSOARG00000016301, ENSOARG00000016550, ENSOARG00000005054	2743	17	10659	2.05724	1	1	1
GOTERM_BP_DIRECT	GO:0008630~intrinsic apoptotic signaling pathway in response to DNA damage	12	0.300827	0.0483089	ENSOARG00000011894, ENSOARG00000006281, ENSOARG00000010067, ENSOARG00000017205, ENSOARG00000003314, ENSOARG00000002010, ENSOARG00000018302, ENSOARG00000014342, ENSOARG00000005046, ENSOARG00000005870, ENSOARG00000016550, ENSOARG00000025177	2743	26	10659	1.79349	1	1	1
GOTERM_BP_DIRECT	GO:0001953~negative regulation of cell-matrix adhesion	6	0.150414	0.0547142	ENSOARG00000015801, ENSOARG00000013534, ENSOARG00000020487, ENSOARG00000014671, ENSOARG00000005870, ENSOARG00000014252	2743	9	10659	2.59059	1	1	1
GOTERM_BP_DIRECT	GO:0090003~regulation of establishment of protein localization to plasma membrane	4	0.100276	0.0549228	ENSOARG00000014525, ENSOARG00000005996, ENSOARG00000014531, ENSOARG00000005870	2743	4	10659	3.88589	1	1	1
GOTERM_BP_DIRECT	GO:1904754~positive regulation of vascular associated smooth muscle cell migration	4	0.100276	0.0549228	ENSOARG00000002931, ENSOARG00000009306, ENSOARG00000016412, ENSOARG00000009918	2743	4	10659	3.88589	1	1	1
GOTERM_BP_DIRECT	GO:1902857~positive regulation of nonmotile primary cilium assembly	4	0.100276	0.0549228	ENSOARG00000006205, ENSOARG00000016101, ENSOARG00000003002, ENSOARG00000014560	2743	4	10659	3.88589	1	1	1
GOTERM_BP_DIRECT	GO:0033157~regulation of intracellular protein transport	4	0.100276	0.0549228	ENSOARG00000001311, ENSOARG00000013427, ENSOARG00000007864, ENSOARG00000004917	2743	4	10659	3.88589	1	1	1
GOTERM_BP_DIRECT	GO:0031860~telomeric 3' overhang formation	4	0.100276	0.0549228	ENSOARG00000019933, ENSOARG00000002115, ENSOARG00000010803, ENSOARG00000015021	2743	4	10659	3.88589	1	1	1
GOTERM_BP_DIRECT	GO:0048496~maintenance of organ identity	4	0.100276	0.0549228	ENSOARG00000020068, ENSOARG00000016502, ENSOARG00000008813, ENSOARG00000019313	2743	4	10659	3.88589	1	1	1
GOTERM_BP_DIRECT	GO:0006260~DNA replication	20	0.501379	0.0552759	ENSOARG00000007717, ENSOARG00000003356, ENSOARG00000020512, ENSOARG00000004425, ENSOARG00000016665, ENSOARG00000017577, ENSOARG00000001946, ENSOARG00000014046, ENSOARG00000016111, ENSOARG00000001409, ENSOARG00000018145, ENSOARG00000015649, ENSOARG00000012992, ENSOARG00000013813, ENSOARG00000010697, ENSOARG00000011358, ENSOARG00000011578, ENSOARG00000010956, ENSOARG00000008299, ENSOARG00000010629	2743	52	10659	1.49457	1	1	1
GOTERM_BP_DIRECT	GO:0051091~positive regulation of sequence-specific DNA binding transcription factor activity	22	0.551517	0.0593667	ENSOARG00000006902, ENSOARG00000007826, ENSOARG00000007715, ENSOARG00000005757, ENSOARG00000006997, ENSOARG00000002885, ENSOARG00000017454, ENSOARG00000000939, ENSOARG00000014146, ENSOARG00000013255, ENSOARG00000016142, ENSOARG00000019067, ENSOARG00000017474, ENSOARG00000016452, ENSOARG00000003080, ENSOARG00000015605, ENSOARG00000009787, ENSOARG00000011742, ENSOARG00000018429, ENSOARG00000013623,…	2743	59	10659	1.44898	1	1	1
GOTERM_BP_DIRECT	GO:0008283~cell proliferation	39	0.977689	0.0602306	ENSOARG00000021177, ENSOARG00000007229, ENSOARG00000002115, ENSOARG00000013198, ENSOARG00000017574, ENSOARG00000018101, ENSOARG00000016243, ENSOARG00000016814, ENSOARG00000009893, ENSOARG00000015648, ENSOARG00000012312, ENSOARG00000011882, ENSOARG00000017227, ENSOARG00000012778, ENSOARG00000017802, ENSOARG00000011726, ENSOARG00000011627, ENSOARG00000013309, ENSOARG00000008324, ENSOARG00000006660,…	2743	117	10659	1.2953	1	1	1
GOTERM_BP_DIRECT	GO:0000082~G1/S transition of mitotic cell cycle	13	0.325896	0.0612518	ENSOARG00000001124, ENSOARG00000001202, ENSOARG00000019601, ENSOARG00000019547, ENSOARG00000010667, ENSOARG00000013636, ENSOARG00000013623, ENSOARG00000000294, ENSOARG00000008337, ENSOARG00000006003, ENSOARG00000004421, ENSOARG00000007102, ENSOARG00000010629	2743	30	10659	1.68389	1	1	1
GOTERM_BP_DIRECT	GO:0007156~homophilic cell adhesion via plasma membrane adhesion molecules	27	0.676861	0.0616033	ENSOARG00000019374, ENSOARG00000001829, ENSOARG00000019135, ENSOARG00000001308, ENSOARG00000007130, ENSOARG00000012630, ENSOARG00000018839, ENSOARG00000013767, ENSOARG00000014358, ENSOARG00000016559, ENSOARG00000007676, ENSOARG00000003438, ENSOARG00000003932, ENSOARG00000003455, ENSOARG00000004271, ENSOARG00000014004, ENSOARG00000009566, ENSOARG00000005103, ENSOARG00000006534, ENSOARG00000006831,…	2743	76	10659	1.38051	1	1	1
GOTERM_BP_DIRECT	GO:0006461~protein complex assembly	12	0.300827	0.0631548	ENSOARG00000014624, ENSOARG00000009830, ENSOARG00000015049, ENSOARG00000012988, ENSOARG00000007229, ENSOARG00000009833, ENSOARG00000012717, ENSOARG00000000363, ENSOARG00000003184, ENSOARG00000013781, ENSOARG00000020471, ENSOARG00000016133	2743	27	10659	1.72706	1	1	1
GOTERM_BP_DIRECT	GO:0071479~cellular response to ionizing radiation	11	0.275758	0.064726	ENSOARG00000008066, ENSOARG00000012421, ENSOARG00000011206, ENSOARG00000013636, ENSOARG00000009844, ENSOARG00000012875, ENSOARG00000010979, ENSOARG00000008885, ENSOARG00000020736, ENSOARG00000011593, ENSOARG00000015571	2743	24	10659	1.78103	1	1	1
GOTERM_BP_DIRECT	GO:0043153~entrainment of circadian clock by photoperiod	8	0.200552	0.0648535	ENSOARG00000011235, ENSOARG00000017816, ENSOARG00000007759, ENSOARG00000015942, ENSOARG00000019544, ENSOARG00000007840, ENSOARG00000015571, ENSOARG00000016056	2743	15	10659	2.07248	1	1	1
GOTERM_BP_DIRECT	GO:0070830~bicellular tight junction assembly	8	0.200552	0.0648535	ENSOARG00000020472, ENSOARG00000001777, ENSOARG00000005757, ENSOARG00000005589, ENSOARG00000015442, ENSOARG00000020736, ENSOARG00000005551, ENSOARG00000005791	2743	15	10659	2.07248	1	1	1
GOTERM_BP_DIRECT	GO:0090307~mitotic spindle assembly	8	0.200552	0.0648535	ENSOARG00000003547, ENSOARG00000018084, ENSOARG00000011466, ENSOARG00000009637, ENSOARG00000016101, ENSOARG00000003470, ENSOARG00000006919, ENSOARG00000005650	2743	15	10659	2.07248	1	1	1
GOTERM_BP_DIRECT	GO:0007266~Rho protein signal transduction	10	0.250689	0.0657675	ENSOARG00000008819, ENSOARG00000013566, ENSOARG00000012652, ENSOARG00000009566, ENSOARG00000020487, ENSOARG00000005259, ENSOARG00000001938, ENSOARG00000017985, ENSOARG00000015323, ENSOARG00000000517	2743	21	10659	1.85042	1	1	1
GOTERM_BP_DIRECT	GO:0006974~cellular response to DNA damage stimulus	25	0.626723	0.068916	ENSOARG00000020487, ENSOARG00000001202, ENSOARG00000011351, ENSOARG00000014778, ENSOARG00000013586, ENSOARG00000018811, ENSOARG00000015788, ENSOARG00000017802, ENSOARG00000005016, ENSOARG00000006660, ENSOARG00000008907, ENSOARG00000016195, ENSOARG00000001574, ENSOARG00000012096, ENSOARG00000009736, ENSOARG00000019547, ENSOARG00000013062, ENSOARG00000015487, ENSOARG00000016130, ENSOARG00000011242,…	2743	70	10659	1.38782	1	1	1
GOTERM_BP_DIRECT	GO:0001525~angiogenesis	31	0.777137	0.0737704	ENSOARG00000007707, ENSOARG00000000772, ENSOARG00000009749, ENSOARG00000014146, ENSOARG00000018760, ENSOARG00000014240, ENSOARG00000000517, ENSOARG00000008063, ENSOARG00000001070, ENSOARG00000013740, ENSOARG00000016798, ENSOARG00000009999, ENSOARG00000002263, ENSOARG00000003311, ENSOARG00000005054, ENSOARG00000008166, ENSOARG00000015081, ENSOARG00000016193, ENSOARG00000001337, ENSOARG00000003714,…	2743	91	10659	1.32377	1	1	1
GOTERM_BP_DIRECT	GO:0045600~positive regulation of fat cell differentiation	14	0.350965	0.0739827	ENSOARG00000008939, ENSOARG00000016195, ENSOARG00000018413, ENSOARG00000019760, ENSOARG00000003080, ENSOARG00000018847, ENSOARG00000010236, ENSOARG00000011803, ENSOARG00000004730, ENSOARG00000001055, ENSOARG00000004783, ENSOARG00000006068, ENSOARG00000003681, ENSOARG00000012927	2743	34	10659	1.60007	1	1	1
GOTERM_BP_DIRECT	GO:0030216~keratinocyte differentiation	13	0.325896	0.0773497	ENSOARG00000018185, ENSOARG00000016684, ENSOARG00000020658, ENSOARG00000019146, ENSOARG00000016297, ENSOARG00000017552, ENSOARG00000001816, ENSOARG00000004730, ENSOARG00000006534, ENSOARG00000014848, ENSOARG00000007100, ENSOARG00000006660, ENSOARG00000008166	2743	31	10659	1.62957	1	1	1
GOTERM_BP_DIRECT	GO:0022011~myelination in peripheral nervous system	5	0.125345	0.0773726	ENSOARG00000013534, ENSOARG00000014671, ENSOARG00000011416, ENSOARG00000017258, ENSOARG00000005650	2743	7	10659	2.77564	1	1	1
GOTERM_BP_DIRECT	GO:1904262~negative regulation of TORC1 signaling	5	0.125345	0.0773726	ENSOARG00000011894, ENSOARG00000003008, ENSOARG00000010693, ENSOARG00000009085, ENSOARG00000011242	2743	7	10659	2.77564	1	1	1
GOTERM_BP_DIRECT	GO:0048672~positive regulation of collateral sprouting	5	0.125345	0.0773726	ENSOARG00000004649, ENSOARG00000015118, ENSOARG00000006212, ENSOARG00000014058, ENSOARG00000007771	2743	7	10659	2.77564	1	1	1
GOTERM_BP_DIRECT	GO:0007095~mitotic G2 DNA damage checkpoint	5	0.125345	0.0773726	ENSOARG00000002526, ENSOARG00000007516, ENSOARG00000002115, ENSOARG00000012875, ENSOARG00000010803	2743	7	10659	2.77564	1	1	1
GOTERM_BP_DIRECT	GO:0098911~regulation of ventricular cardiac muscle cell action potential	5	0.125345	0.0773726	ENSOARG00000001337, ENSOARG00000006399, ENSOARG00000019313, ENSOARG00000017552, ENSOARG00000017474	2743	7	10659	2.77564	1	1	1
GOTERM_BP_DIRECT	GO:0002237~response to molecule of bacterial origin	5	0.125345	0.0773726	ENSOARG00000005525, ENSOARG00000011081, ENSOARG00000014293, ENSOARG00000007573, ENSOARG00000015044	2743	7	10659	2.77564	1	1	1
GOTERM_BP_DIRECT	GO:0090150~establishment of protein localization to membrane	5	0.125345	0.0773726	ENSOARG00000007905, ENSOARG00000018084, ENSOARG00000015897, ENSOARG00000013581, ENSOARG00000013519	2743	7	10659	2.77564	1	1	1
GOTERM_BP_DIRECT	GO:0045861~negative regulation of proteolysis	5	0.125345	0.0773726	ENSOARG00000005858, ENSOARG00000002994, ENSOARG00000002633, ENSOARG00000013898, ENSOARG00000003130	2743	7	10659	2.77564	1	1	1
GOTERM_BP_DIRECT	GO:0000724~double-strand break repair via homologous recombination	19	0.47631	0.082796	ENSOARG00000005835, ENSOARG00000019194, ENSOARG00000002630, ENSOARG00000001873, ENSOARG00000016596, ENSOARG00000017039, ENSOARG00000018145, ENSOARG00000011894, ENSOARG00000012421, ENSOARG00000011574, ENSOARG00000011206, ENSOARG00000016702, ENSOARG00000017218, ENSOARG00000019439, ENSOARG00000001075, ENSOARG00000002264, ENSOARG00000006124, ENSOARG00000012939, ENSOARG00000021174	2743	51	10659	1.44769	1	1	1
GOTERM_BP_DIRECT	GO:0043044~ATP-dependent chromatin remodeling	10	0.250689	0.086762	ENSOARG00000013842, ENSOARG00000014638, ENSOARG00000001486, ENSOARG00000014810, ENSOARG00000017851, ENSOARG00000017454, ENSOARG00000019643, ENSOARG00000013255, ENSOARG00000009493, ENSOARG00000004770	2743	22	10659	1.76631	1	1	1
GOTERM_BP_DIRECT	GO:0030330~DNA damage response, signal transduction by p53 class mediator	6	0.150414	0.0867804	ENSOARG00000018617, ENSOARG00000003008, ENSOARG00000014941, ENSOARG00000010741, ENSOARG00000005421, ENSOARG00000006673	2743	10	10659	2.33153	1	1	1
GOTERM_BP_DIRECT	GO:0071480~cellular response to gamma radiation	6	0.150414	0.0867804	ENSOARG00000011894, ENSOARG00000015194, ENSOARG00000007715, ENSOARG00000006192, ENSOARG00000000163, ENSOARG00000006660	2743	10	10659	2.33153	1	1	1
GOTERM_BP_DIRECT	GO:0097320~membrane tubulation	6	0.150414	0.0867804	ENSOARG00000016857, ENSOARG00000013840, ENSOARG00000019085, ENSOARG00000014561, ENSOARG00000004276, ENSOARG00000001956	2743	10	10659	2.33153	1	1	1
GOTERM_BP_DIRECT	GO:0051279~regulation of release of sequestered calcium ion into cytosol	6	0.150414	0.0867804	ENSOARG00000014778, ENSOARG00000009699, ENSOARG00000018423, ENSOARG00000012901, ENSOARG00000005042, ENSOARG00000005032	2743	10	10659	2.33153	1	1	1
GOTERM_BP_DIRECT	GO:2001238~positive regulation of extrinsic apoptotic signaling pathway	9	0.22562	0.0891134	ENSOARG00000001337, ENSOARG00000020673, ENSOARG00000014149, ENSOARG00000009614, ENSOARG00000019106, ENSOARG00000017520, ENSOARG00000013519, ENSOARG00000008127, ENSOARG00000014293	2743	19	10659	1.84069	1	1	1
GOTERM_BP_DIRECT	GO:0042149~cellular response to glucose starvation	9	0.22562	0.0891134	ENSOARG00000019150, ENSOARG00000020774, ENSOARG00000012447, ENSOARG00000009317, ENSOARG00000021092, ENSOARG00000019760, ENSOARG00000015571, ENSOARG00000005890, ENSOARG00000020471	2743	19	10659	1.84069	1	1	1
GOTERM_BP_DIRECT	GO:0046580~negative regulation of Ras protein signal transduction	7	0.175483	0.0901873	ENSOARG00000015801, ENSOARG00000013686, ENSOARG00000017763, ENSOARG00000012095, ENSOARG00000012804, ENSOARG00000010507, ENSOARG00000008650	2743	13	10659	2.0924	1	1	1
GOTERM_BP_DIRECT	GO:0090398~cellular senescence	7	0.175483	0.0901873	ENSOARG00000011289, ENSOARG00000018185, ENSOARG00000013636, ENSOARG00000005757, ENSOARG00000016596, ENSOARG00000007365, ENSOARG00000009870	2743	13	10659	2.0924	1	1	1
GOTERM_BP_DIRECT	GO:0045638~negative regulation of myeloid cell differentiation	8	0.200552	0.090501	ENSOARG00000009257, ENSOARG00000009699, ENSOARG00000007502, ENSOARG00000001142, ENSOARG00000019962, ENSOARG00000018572, ENSOARG00000006068, ENSOARG00000019430	2743	16	10659	1.94295	1	1	1
GOTERM_BP_DIRECT	GO:0071260~cellular response to mechanical stimulus	14	0.350965	0.0910203	ENSOARG00000001468, ENSOARG00000003029, ENSOARG00000015871, ENSOARG00000018468, ENSOARG00000017720, ENSOARG00000014293, ENSOARG00000006281, ENSOARG00000007392, ENSOARG00000010067, ENSOARG00000016128, ENSOARG00000016922, ENSOARG00000005792, ENSOARG00000012718, ENSOARG00000025177	2743	35	10659	1.55436	1	1	1
GOTERM_BP_DIRECT	GO:0007420~brain development	20	0.501379	0.0918136	ENSOARG00000005812, ENSOARG00000019643, ENSOARG00000015195, ENSOARG00000010691, ENSOARG00000017065, ENSOARG00000017222, ENSOARG00000011086, ENSOARG00000011245, ENSOARG00000011894, ENSOARG00000014638, ENSOARG00000007183, ENSOARG00000009005, ENSOARG00000014358, ENSOARG00000016559, ENSOARG00000005434, ENSOARG00000001463, ENSOARG00000002370, ENSOARG00000013909, ENSOARG00000009770, ENSOARG00000007374	2743	55	10659	1.41305	1	1	1
Category	Term	Count	%	PValue	Genes	List Total	Pop Hits	Pop Total	Fold Enrichment	Bonferroni	Benjamini	FDR
GOTERM_CC_DIRECT	GO:0005654~nucleoplasm	387	9.70168	7.87818e-13	ENSOARG00000020242, ENSOARG00000018169, ENSOARG00000010432, ENSOARG00000009699, ENSOARG00000008127, ENSOARG00000008368, ENSOARG00000008124, ENSOARG00000007396, ENSOARG00000019483, ENSOARG00000020010, ENSOARG00000020496, ENSOARG00000019366, ENSOARG00000011634, ENSOARG00000010787, ENSOARG00000013933, ENSOARG00000012602, ENSOARG00000011874, ENSOARG00000007148, ENSOARG00000008236, ENSOARG00000008477,…	3143	1187	13162	1.36533	6.11344e-10	6.11347e-10	6.05044e-10
GOTERM_CC_DIRECT	GO:0005737~cytoplasm	566	14.189	2.34688e-08	ENSOARG00000020242, ENSOARG00000019011, ENSOARG00000020484, ENSOARG00000003908, ENSOARG00000001725, ENSOARG00000014910, ENSOARG00000011881, ENSOARG00000013823, ENSOARG00000012857, ENSOARG00000008368, ENSOARG00000008124, ENSOARG00000006068, ENSOARG00000006189, ENSOARG00000020253, ENSOARG00000017064, ENSOARG00000016090, ENSOARG00000019366, ENSOARG00000017187, ENSOARG00000017065, ENSOARG00000018399,…	3143	1960	13162	1.20931	1.82116e-05	9.10588e-06	9.01201e-06
GOTERM_CC_DIRECT	GO:0005813~centrosome	107	2.68238	9.16294e-08	ENSOARG00000005528, ENSOARG00000001202, ENSOARG00000007426, ENSOARG00000018600, ENSOARG00000016665, ENSOARG00000000878, ENSOARG00000015054, ENSOARG00000010832, ENSOARG00000015325, ENSOARG00000017746, ENSOARG00000011127, ENSOARG00000010317, ENSOARG00000008368, ENSOARG00000003470, ENSOARG00000016818, ENSOARG00000005650, ENSOARG00000018151, ENSOARG00000001311, ENSOARG00000002885, ENSOARG00000013660,…	3143	280	13162	1.60031	7.11019e-05	2.37015e-05	2.34571e-05
GOTERM_CC_DIRECT	GO:0005829~cytosol	215	5.38982	6.60344e-07	ENSOARG00000000995, ENSOARG00000002931, ENSOARG00000003104, ENSOARG00000005525, ENSOARG00000020922, ENSOARG00000019138, ENSOARG00000015571, ENSOARG00000010432, ENSOARG00000019926, ENSOARG00000013945, ENSOARG00000013947, ENSOARG00000005650, ENSOARG00000006068, ENSOARG00000020010, ENSOARG00000020496, ENSOARG00000021103, ENSOARG00000004305, ENSOARG00000005996, ENSOARG00000007932, ENSOARG00000015320,…	3143	670	13162	1.34382	0.000512296	0.000128107	0.000126786
GOTERM_CC_DIRECT	GO:0070062~extracellular exosome	538	13.4871	0.000280273	ENSOARG00000017194, ENSOARG00000000995, ENSOARG00000000875, ENSOARG00000001603, ENSOARG00000000878, ENSOARG00000000517, ENSOARG00000012973, ENSOARG00000011881, ENSOARG00000013823, ENSOARG00000009338, ENSOARG00000011768, ENSOARG00000013947, ENSOARG00000007396, ENSOARG00000019362, ENSOARG00000018274, ENSOARG00000000860, ENSOARG00000019369, ENSOARG00000017187, ENSOARG00000018396, ENSOARG00000017065,…	3143	1991	13162	1.13159	0.19549	0.0434983	0.0430499
GOTERM_CC_DIRECT	GO:0031410~cytoplasmic vesicle	31	0.777137	0.000466128	ENSOARG00000016181, ENSOARG00000020560, ENSOARG00000002994, ENSOARG00000005589, ENSOARG00000001620, ENSOARG00000001148, ENSOARG00000014189, ENSOARG00000020725, ENSOARG00000004917, ENSOARG00000011342, ENSOARG00000009411, ENSOARG00000011100, ENSOARG00000017447, ENSOARG00000011489, ENSOARG00000009614, ENSOARG00000013968, ENSOARG00000003712, ENSOARG00000003714, ENSOARG00000000668, ENSOARG00000002400,…	3143	71	13162	1.82844	0.303578	0.0602859	0.0596644
GOTERM_CC_DIRECT	GO:0016020~membrane	219	5.4901	0.00069597	ENSOARG00000000875, ENSOARG00000002931, ENSOARG00000005528, ENSOARG00000008915, ENSOARG00000020005, ENSOARG00000016665, ENSOARG00000018046, ENSOARG00000008363, ENSOARG00000012977, ENSOARG00000013945, ENSOARG00000003476, ENSOARG00000011768, ENSOARG00000003470, ENSOARG00000020253, ENSOARG00000020496, ENSOARG00000003579, ENSOARG00000003337, ENSOARG00000001038, ENSOARG00000015320, ENSOARG00000015323,…	3143	756	13162	1.21311	0.417403	0.0771532	0.0763578
GOTERM_CC_DIRECT	GO:0005794~Golgi apparatus	132	3.3091	0.00107402	ENSOARG00000007826, ENSOARG00000003104, ENSOARG00000015298, ENSOARG00000018169, ENSOARG00000017115, ENSOARG00000000878, ENSOARG00000003628, ENSOARG00000014240, ENSOARG00000014994, ENSOARG00000009854, ENSOARG00000014116, ENSOARG00000019527, ENSOARG00000003592, ENSOARG00000005879, ENSOARG00000002400, ENSOARG00000004668, ENSOARG00000008190, ENSOARG00000018677, ENSOARG00000009719, ENSOARG00000000869,…	3143	432	13162	1.27958	0.565643	0.10418	0.103106
GOTERM_CC_DIRECT	GO:0016328~lateral plasma membrane	16	0.401103	0.00166038	ENSOARG00000020472, ENSOARG00000001777, ENSOARG00000020144, ENSOARG00000007506, ENSOARG00000003455, ENSOARG00000005218, ENSOARG00000002885, ENSOARG00000013053, ENSOARG00000019963, ENSOARG00000014977, ENSOARG00000012454, ENSOARG00000008349, ENSOARG00000004265, ENSOARG00000010448, ENSOARG00000006003, ENSOARG00000008089	3143	30	13162	2.23345	0.724598	0.137227	0.135813
GOTERM_CC_DIRECT	GO:0005634~nucleus	475	11.9077	0.0017684	ENSOARG00000018040, ENSOARG00000001844, ENSOARG00000000756, ENSOARG00000020487, ENSOARG00000003908, ENSOARG00000000757, ENSOARG00000006180, ENSOARG00000013945, ENSOARG00000013702, ENSOARG00000006068, ENSOARG00000009693, ENSOARG00000013708, ENSOARG00000017187, ENSOARG00000019122, ENSOARG00000017188, ENSOARG00000007020, ENSOARG00000009203, ENSOARG00000012966, ENSOARG00000010301, ENSOARG00000010429,…	3143	1778	13162	1.11877	0.746778	0.137227	0.135813
GOTERM_CC_DIRECT	GO:0000784~nuclear chromosome, telomeric region	28	0.70193	0.00263544	ENSOARG00000000811, ENSOARG00000004910, ENSOARG00000002115, ENSOARG00000014143, ENSOARG00000016665, ENSOARG00000001946, ENSOARG00000018617, ENSOARG00000009257, ENSOARG00000012992, ENSOARG00000009238, ENSOARG00000017802, ENSOARG00000005136, ENSOARG00000010614, ENSOARG00000005595, ENSOARG00000007715, ENSOARG00000005812, ENSOARG00000001236, ENSOARG00000019544, ENSOARG00000016251, ENSOARG00000019366,…	3143	68	13162	1.72435	0.870982	0.179634	0.177783
GOTERM_CC_DIRECT	GO:0015630~microtubule cytoskeleton	27	0.676861	0.00277785	ENSOARG00000019654, ENSOARG00000016367, ENSOARG00000019235, ENSOARG00000015330, ENSOARG00000018101, ENSOARG00000009772, ENSOARG00000013566, ENSOARG00000010410, ENSOARG00000013426, ENSOARG00000015943, ENSOARG00000000460, ENSOARG00000003571, ENSOARG00000008907, ENSOARG00000000302, ENSOARG00000000249, ENSOARG00000002406, ENSOARG00000017763, ENSOARG00000019965, ENSOARG00000006928, ENSOARG00000013479,…	3143	65	13162	1.73951	0.884515	0.179634	0.177783
GOTERM_CC_DIRECT	GO:0030496~midbody	31	0.777137	0.00435068	ENSOARG00000007805, ENSOARG00000017576, ENSOARG00000013053, ENSOARG00000019138, ENSOARG00000013970, ENSOARG00000013452, ENSOARG00000018102, ENSOARG00000012973, ENSOARG00000014713, ENSOARG00000011466, ENSOARG00000015503, ENSOARG00000011127, ENSOARG00000010654, ENSOARG00000004243, ENSOARG00000013947, ENSOARG00000008368, ENSOARG00000014959, ENSOARG00000020471, ENSOARG00000019040, ENSOARG00000017520,…	3143	80	13162	1.62274	0.966071	0.249282	0.246712
GOTERM_CC_DIRECT	GO:0000776~kinetochore	21	0.526448	0.00477351	ENSOARG00000018140, ENSOARG00000018065, ENSOARG00000001311, ENSOARG00000001366, ENSOARG00000013084, ENSOARG00000015796, ENSOARG00000016251, ENSOARG00000006829, ENSOARG00000014460, ENSOARG00000015054, ENSOARG00000011597, ENSOARG00000011466, ENSOARG00000008581, ENSOARG00000015613, ENSOARG00000012523, ENSOARG00000013227, ENSOARG00000008744, ENSOARG00000005750, ENSOARG00000008368, ENSOARG00000005198,…	3143	48	13162	1.83213	0.975598	0.249282	0.246712
GOTERM_CC_DIRECT	GO:0005769~early endosome	40	1.00276	0.00481859	ENSOARG00000003229, ENSOARG00000017194, ENSOARG00000008939, ENSOARG00000002994, ENSOARG00000020302, ENSOARG00000001148, ENSOARG00000002533, ENSOARG00000014042, ENSOARG00000015234, ENSOARG00000015494, ENSOARG00000004062, ENSOARG00000016937, ENSOARG00000011584, ENSOARG00000001070, ENSOARG00000012977, ENSOARG00000013427, ENSOARG00000015765, ENSOARG00000009437, ENSOARG00000013986, ENSOARG00000004243,…	3143	111	13162	1.50909	0.976441	0.249282	0.246712
GOTERM_CC_DIRECT	GO:0030057~desmosome	10	0.250689	0.00536094	ENSOARG00000001237, ENSOARG00000013586, ENSOARG00000009544, ENSOARG00000006534, ENSOARG00000006831, ENSOARG00000006399, ENSOARG00000019313, ENSOARG00000002376, ENSOARG00000017552, ENSOARG00000017474	3143	16	13162	2.61732	0.984568	0.256518	0.253873
GOTERM_CC_DIRECT	GO:0000790~nuclear chromatin	38	0.95262	0.00561959	ENSOARG00000020780, ENSOARG00000018040, ENSOARG00000016380, ENSOARG00000001486, ENSOARG00000017454, ENSOARG00000018169, ENSOARG00000009704, ENSOARG00000017039, ENSOARG00000013255, ENSOARG00000013992, ENSOARG00000015571, ENSOARG00000013842, ENSOARG00000010234, ENSOARG00000011785, ENSOARG00000014638, ENSOARG00000009878, ENSOARG00000014810, ENSOARG00000014337, ENSOARG00000008907, ENSOARG00000000401,…	3143	105	13162	1.51556	0.987388	0.256518	0.253873
GOTERM_CC_DIRECT	GO:0005923~bicellular tight junction	26	0.651792	0.00758656	ENSOARG00000001028, ENSOARG00000017196, ENSOARG00000002037, ENSOARG00000005589, ENSOARG00000009411, ENSOARG00000011941, ENSOARG00000004265, ENSOARG00000005551, ENSOARG00000008089, ENSOARG00000020472, ENSOARG00000001777, ENSOARG00000015161, ENSOARG00000005218, ENSOARG00000002302, ENSOARG00000002885, ENSOARG00000016530, ENSOARG00000015442, ENSOARG00000020736, ENSOARG00000013781, ENSOARG00000013044,…	3143	66	13162	1.64971	0.997287	0.315571	0.312318
GOTERM_CC_DIRECT	GO:0000785~chromatin	22	0.551517	0.00772662	ENSOARG00000004858, ENSOARG00000000137, ENSOARG00000006997, ENSOARG00000011275, ENSOARG00000017574, ENSOARG00000016330, ENSOARG00000005591, ENSOARG00000011342, ENSOARG00000010352, ENSOARG00000010359, ENSOARG00000015788, ENSOARG00000014127, ENSOARG00000013568, ENSOARG00000019439, ENSOARG00000000460, ENSOARG00000007434, ENSOARG00000012605, ENSOARG00000007863, ENSOARG00000009294, ENSOARG00000008455,…	3143	53	13162	1.7383	0.997568	0.315571	0.312318
GOTERM_CC_DIRECT	GO:0032154~cleavage furrow	11	0.275758	0.00987462	ENSOARG00000018084, ENSOARG00000016123, ENSOARG00000012095, ENSOARG00000013947, ENSOARG00000020736, ENSOARG00000018760, ENSOARG00000013970, ENSOARG00000014959, ENSOARG00000018102, ENSOARG00000001617, ENSOARG00000020284	3143	20	13162	2.30325	0.999548	0.383135	0.379186
GOTERM_CC_DIRECT	GO:0031234~extrinsic component of cytoplasmic side of plasma membrane	12	0.300827	0.0103724	ENSOARG00000013479, ENSOARG00000009699, ENSOARG00000019999, ENSOARG00000009723, ENSOARG00000001379, ENSOARG00000013053, ENSOARG00000017520, ENSOARG00000004276, ENSOARG00000007400, ENSOARG00000018102, ENSOARG00000021064, ENSOARG00000007100	3143	23	13162	2.1849	0.999694	0.383285	0.379334
GOTERM_CC_DIRECT	GO:0031941~filamentous actin	9	0.22562	0.0129969	ENSOARG00000011675, ENSOARG00000000875, ENSOARG00000017460, ENSOARG00000012454, ENSOARG00000018536, ENSOARG00000016888, ENSOARG00000003926, ENSOARG00000006673, ENSOARG00000021064	3143	15	13162	2.51263	0.999961	0.441	0.436454
GOTERM_CC_DIRECT	GO:0005903~brush border	17	0.426172	0.0130709	ENSOARG00000003714, ENSOARG00000021179, ENSOARG00000020622, ENSOARG00000020833, ENSOARG00000018760, ENSOARG00000001617, ENSOARG00000010124, ENSOARG00000012454, ENSOARG00000012724, ENSOARG00000009304, ENSOARG00000013801, ENSOARG00000009955, ENSOARG00000000580, ENSOARG00000007578, ENSOARG00000006047, ENSOARG00000003142, ENSOARG00000005791	3143	39	13162	1.82542	0.999963	0.441	0.436454
GOTERM_CC_DIRECT	GO:0035861~site of double-strand break	12	0.300827	0.0150865	ENSOARG00000015788, ENSOARG00000002115, ENSOARG00000017851, ENSOARG00000009736, ENSOARG00000016596, ENSOARG00000010803, ENSOARG00000017039, ENSOARG00000006124, ENSOARG00000007445, ENSOARG00000006013, ENSOARG00000015021, ENSOARG00000000194	3143	24	13162	2.09386	0.999992	0.4847	0.479703
GOTERM_CC_DIRECT	GO:0005802~trans-Golgi network	29	0.726999	0.0161741	ENSOARG00000018084, ENSOARG00000003967, ENSOARG00000008417, ENSOARG00000013078, ENSOARG00000017794, ENSOARG00000010041, ENSOARG00000012312, ENSOARG00000017722, ENSOARG00000012778, ENSOARG00000010913, ENSOARG00000006006, ENSOARG00000015081, ENSOARG00000001777, ENSOARG00000018274, ENSOARG00000003455, ENSOARG00000004963, ENSOARG00000021029, ENSOARG00000019940, ENSOARG00000014351, ENSOARG00000008374,…	3143	80	13162	1.51805	0.999997	0.4847	0.479703
GOTERM_CC_DIRECT	GO:0048471~perinuclear region of cytoplasm	89	2.23114	0.01624	ENSOARG00000018084, ENSOARG00000007905, ENSOARG00000002934, ENSOARG00000001565, ENSOARG00000017994, ENSOARG00000014042, ENSOARG00000019698, ENSOARG00000017236, ENSOARG00000012377, ENSOARG00000005050, ENSOARG00000013740, ENSOARG00000013945, ENSOARG00000009699, ENSOARG00000009614, ENSOARG00000003034, ENSOARG00000006666, ENSOARG00000011768, ENSOARG00000014959, ENSOARG00000001370, ENSOARG00000002406,…	3143	300	13162	1.24236	0.999997	0.4847	0.479703
GOTERM_CC_DIRECT	GO:0005814~centriole	25	0.626723	0.0185213	ENSOARG00000006316, ENSOARG00000016247, ENSOARG00000018424, ENSOARG00000001846, ENSOARG00000017596, ENSOARG00000014560, ENSOARG00000015648, ENSOARG00000007259, ENSOARG00000013968, ENSOARG00000007452, ENSOARG00000001211, ENSOARG00000009318, ENSOARG00000018810, ENSOARG00000018579, ENSOARG00000002847, ENSOARG00000009005, ENSOARG00000018966, ENSOARG00000010125, ENSOARG00000005445, ENSOARG00000014909,…	3143	67	13162	1.56258	0.999999	0.532317	0.526829
GOTERM_CC_DIRECT	GO:0019898~extrinsic component of membrane	14	0.350965	0.0198699	ENSOARG00000016161, ENSOARG00000019085, ENSOARG00000002545, ENSOARG00000014561, ENSOARG00000014342, ENSOARG00000001956, ENSOARG00000013452, ENSOARG00000002759, ENSOARG00000013286, ENSOARG00000005050, ENSOARG00000015468, ENSOARG00000018613, ENSOARG00000005890, ENSOARG00000009045	3143	31	13162	1.89123	1	0.550681	0.545004
GOTERM_CC_DIRECT	GO:0008023~transcription elongation factor complex	9	0.22562	0.0206329	ENSOARG00000014910, ENSOARG00000017480, ENSOARG00000020819, ENSOARG00000013406, ENSOARG00000004522, ENSOARG00000002010, ENSOARG00000005455, ENSOARG00000007124, ENSOARG00000011041	3143	16	13162	2.35559	1	0.552107	0.546415
GOTERM_CC_DIRECT	GO:0001725~stress fiber	16	0.401103	0.0233714	ENSOARG00000000875, ENSOARG00000017493, ENSOARG00000021179, ENSOARG00000006205, ENSOARG00000021117, ENSOARG00000019952, ENSOARG00000018760, ENSOARG00000011352, ENSOARG00000001617, ENSOARG00000012724, ENSOARG00000013801, ENSOARG00000015139, ENSOARG00000013106, ENSOARG00000007864, ENSOARG00000021064, ENSOARG00000005791	3143	38	13162	1.76325	1	0.590428	0.584341
GOTERM_CC_DIRECT	GO:0055037~recycling endosome	19	0.47631	0.0239898	ENSOARG00000001777, ENSOARG00000018084, ENSOARG00000018274, ENSOARG00000005996, ENSOARG00000001148, ENSOARG00000004864, ENSOARG00000002533, ENSOARG00000019940, ENSOARG00000004917, ENSOARG00000018133, ENSOARG00000000869, ENSOARG00000014351, ENSOARG00000013412, ENSOARG00000014303, ENSOARG00000005774, ENSOARG00000004243, ENSOARG00000010625, ENSOARG00000003189, ENSOARG00000002074	3143	48	13162	1.65764	1	0.590428	0.584341
GOTERM_CC_DIRECT	GO:0036064~ciliary basal body	23	0.576586	0.0262239	ENSOARG00000021113, ENSOARG00000001211, ENSOARG00000007426, ENSOARG00000016101, ENSOARG00000011182, ENSOARG00000016247, ENSOARG00000018897, ENSOARG00000017596, ENSOARG00000014560, ENSOARG00000015713, ENSOARG00000015648, ENSOARG00000014967, ENSOARG00000009005, ENSOARG00000018966, ENSOARG00000013658, ENSOARG00000017887, ENSOARG00000015734, ENSOARG00000003221, ENSOARG00000005445, ENSOARG00000013968,…	3143	62	13162	1.55351	1	0.590428	0.584341
GOTERM_CC_DIRECT	GO:0005770~late endosome	25	0.626723	0.0266642	ENSOARG00000002994, ENSOARG00000020302, ENSOARG00000002533, ENSOARG00000014561, ENSOARG00000015234, ENSOARG00000017530, ENSOARG00000015494, ENSOARG00000016937, ENSOARG00000011489, ENSOARG00000018913, ENSOARG00000006080, ENSOARG00000008921, ENSOARG00000001075, ENSOARG00000007396, ENSOARG00000021103, ENSOARG00000004963, ENSOARG00000002302, ENSOARG00000020536, ENSOARG00000019940, ENSOARG00000018111,…	3143	69	13162	1.51729	1	0.590428	0.584341
GOTERM_CC_DIRECT	GO:0005856~cytoskeleton	30	0.752068	0.0286535	ENSOARG00000008819, ENSOARG00000016161, ENSOARG00000007725, ENSOARG00000018621, ENSOARG00000011197, ENSOARG00000002759, ENSOARG00000005050, ENSOARG00000009699, ENSOARG00000015468, ENSOARG00000018613, ENSOARG00000010775, ENSOARG00000004103, ENSOARG00000012857, ENSOARG00000004527, ENSOARG00000006968, ENSOARG00000008802, ENSOARG00000002545, ENSOARG00000007558, ENSOARG00000018799, ENSOARG00000013480,…	3143	87	13162	1.44404	1	0.590428	0.584341
GOTERM_CC_DIRECT	GO:0012506~vesicle membrane	8	0.200552	0.0300755	ENSOARG00000019781, ENSOARG00000009106, ENSOARG00000007798, ENSOARG00000019028, ENSOARG00000014531, ENSOARG00000020923, ENSOARG00000008377, ENSOARG00000015494	3143	14	13162	2.39298	1	0.590428	0.584341
GOTERM_CC_DIRECT	GO:0030992~intraciliary transport particle B	8	0.200552	0.0300755	ENSOARG00000015713, ENSOARG00000014813, ENSOARG00000014545, ENSOARG00000010406, ENSOARG00000011182, ENSOARG00000002110, ENSOARG00000018994, ENSOARG00000018897	3143	14	13162	2.39298	1	0.590428	0.584341
GOTERM_CC_DIRECT	GO:0005657~replication fork	8	0.200552	0.0300755	ENSOARG00000005835, ENSOARG00000015380, ENSOARG00000011574, ENSOARG00000020487, ENSOARG00000010803, ENSOARG00000017039, ENSOARG00000007445, ENSOARG00000008530	3143	14	13162	2.39298	1	0.590428	0.584341
GOTERM_CC_DIRECT	GO:0005765~lysosomal membrane	44	1.10303	0.0301037	ENSOARG00000003866, ENSOARG00000007905, ENSOARG00000020981, ENSOARG00000005803, ENSOARG00000002994, ENSOARG00000020302, ENSOARG00000017994, ENSOARG00000002738, ENSOARG00000014581, ENSOARG00000015603, ENSOARG00000007293, ENSOARG00000013586, ENSOARG00000019527, ENSOARG00000006225, ENSOARG00000008589, ENSOARG00000008663, ENSOARG00000008188, ENSOARG00000003592, ENSOARG00000021165, ENSOARG00000003712,…	3143	138	13162	1.33521	1	0.590428	0.584341
GOTERM_CC_DIRECT	GO:0031901~early endosome membrane	11	0.275758	0.0301482	ENSOARG00000006706, ENSOARG00000008094, ENSOARG00000012205, ENSOARG00000011489, ENSOARG00000020755, ENSOARG00000019028, ENSOARG00000008995, ENSOARG00000020270, ENSOARG00000018133, ENSOARG00000005053, ENSOARG00000010805	3143	23	13162	2.00282	1	0.590428	0.584341
GOTERM_CC_DIRECT	GO:0033588~Elongator holoenzyme complex	5	0.125345	0.0319241	ENSOARG00000014910, ENSOARG00000005455, ENSOARG00000007124, ENSOARG00000003560, ENSOARG00000011240	3143	6	13162	3.48977	1	0.590428	0.584341
GOTERM_CC_DIRECT	GO:0034098~VCP-NPL4-UFD1 AAA ATPase complex	5	0.125345	0.0319241	ENSOARG00000017617, ENSOARG00000001337, ENSOARG00000004305, ENSOARG00000020328, ENSOARG00000016445	3143	6	13162	3.48977	1	0.590428	0.584341
GOTERM_CC_DIRECT	GO:0010008~endosome membrane	15	0.376034	0.0319562	ENSOARG00000007928, ENSOARG00000003932, ENSOARG00000021157, ENSOARG00000014042, ENSOARG00000014531, ENSOARG00000012176, ENSOARG00000019287, ENSOARG00000013586, ENSOARG00000017227, ENSOARG00000013933, ENSOARG00000011127, ENSOARG00000019527, ENSOARG00000008734, ENSOARG00000006303, ENSOARG00000008953	3143	36	13162	1.74488	1	0.590428	0.584341
GOTERM_CC_DIRECT	GO:0005730~nucleolus	134	3.35924	0.0341269	ENSOARG00000020363, ENSOARG00000005525, ENSOARG00000001202, ENSOARG00000019931, ENSOARG00000014520, ENSOARG00000015571, ENSOARG00000019530, ENSOARG00000014910, ENSOARG00000008363, ENSOARG00000016018, ENSOARG00000006347, ENSOARG00000008127, ENSOARG00000008124, ENSOARG00000006189, ENSOARG00000008907, ENSOARG00000006729, ENSOARG00000003616, ENSOARG00000005879, ENSOARG00000004425, ENSOARG00000015320,…	3143	484	13162	1.15941	1	0.602859	0.596644
GOTERM_CC_DIRECT	GO:0045335~phagocytic vesicle	14	0.350965	0.0341827	ENSOARG00000017194, ENSOARG00000018084, ENSOARG00000004963, ENSOARG00000020788, ENSOARG00000018458, ENSOARG00000018111, ENSOARG00000015494, ENSOARG00000003608, ENSOARG00000004062, ENSOARG00000009972, ENSOARG00000004002, ENSOARG00000021092, ENSOARG00000001243, ENSOARG00000007344	3143	33	13162	1.77661	1	0.602859	0.596644
GOTERM_CC_DIRECT	GO:0005911~cell-cell junction	31	0.777137	0.040595	ENSOARG00000016181, ENSOARG00000019374, ENSOARG00000021134, ENSOARG00000003249, ENSOARG00000006316, ENSOARG00000013053, ENSOARG00000014241, ENSOARG00000017767, ENSOARG00000017887, ENSOARG00000008181, ENSOARG00000010654, ENSOARG00000007798, ENSOARG00000004386, ENSOARG00000006003, ENSOARG00000007676, ENSOARG00000005870, ENSOARG00000005032, ENSOARG00000005791, ENSOARG00000019085, ENSOARG00000020833,…	3143	93	13162	1.39591	1	0.675394	0.668432
GOTERM_CC_DIRECT	GO:0005764~lysosome	31	0.777137	0.040595	ENSOARG00000005827, ENSOARG00000006957, ENSOARG00000001647, ENSOARG00000003247, ENSOARG00000007229, ENSOARG00000017479, ENSOARG00000016858, ENSOARG00000020908, ENSOARG00000019705, ENSOARG00000009614, ENSOARG00000014678, ENSOARG00000001075, ENSOARG00000008683, ENSOARG00000004449, ENSOARG00000020673, ENSOARG00000021103, ENSOARG00000005614, ENSOARG00000004963, ENSOARG00000004864, ENSOARG00000019467,…	3143	93	13162	1.39591	1	0.675394	0.668432
GOTERM_CC_DIRECT	GO:0030136~clathrin-coated vesicle	11	0.275758	0.0409066	ENSOARG00000014769, ENSOARG00000020301, ENSOARG00000007725, ENSOARG00000002960, ENSOARG00000012205, ENSOARG00000014226, ENSOARG00000005004, ENSOARG00000004276, ENSOARG00000000462, ENSOARG00000004076, ENSOARG00000010805	3143	24	13162	1.91937	1	0.675394	0.668432
GOTERM_CC_DIRECT	GO:0055038~recycling endosome membrane	10	0.250689	0.042859	ENSOARG00000019085, ENSOARG00000015161, ENSOARG00000017139, ENSOARG00000011489, ENSOARG00000000838, ENSOARG00000014561, ENSOARG00000019698, ENSOARG00000005421, ENSOARG00000009509, ENSOARG00000013970	3143	21	13162	1.99415	1	0.679329	0.672326
GOTERM_CC_DIRECT	GO:0071339~MLL1 complex	9	0.22562	0.0443571	ENSOARG00000014109, ENSOARG00000009830, ENSOARG00000018702, ENSOARG00000015104, ENSOARG00000004973, ENSOARG00000015997, ENSOARG00000003573, ENSOARG00000008744, ENSOARG00000019643	3143	18	13162	2.09386	1	0.679329	0.672326
GOTERM_CC_DIRECT	GO:0030131~clathrin adaptor complex	9	0.22562	0.0443571	ENSOARG00000019928, ENSOARG00000000090, ENSOARG00000016667, ENSOARG00000017722, ENSOARG00000013514, ENSOARG00000017119, ENSOARG00000004068, ENSOARG00000010913, ENSOARG00000013836	3143	18	13162	2.09386	1	0.679329	0.672326
GOTERM_CC_DIRECT	GO:0036396~MIS complex	4	0.100276	0.0446467	ENSOARG00000019618, ENSOARG00000007416, ENSOARG00000004531, ENSOARG00000017247	3143	4	13162	4.18772	1	0.679329	0.672326
GOTERM_CC_DIRECT	GO:0016605~PML body	20	0.501379	0.0483636	ENSOARG00000020560, ENSOARG00000002115, ENSOARG00000016596, ENSOARG00000015178, ENSOARG00000016251, ENSOARG00000002738, ENSOARG00000011263, ENSOARG00000015571, ENSOARG00000017375, ENSOARG00000011564, ENSOARG00000018617, ENSOARG00000006192, ENSOARG00000019936, ENSOARG00000011742, ENSOARG00000012875, ENSOARG00000012743, ENSOARG00000010803, ENSOARG00000002683, ENSOARG00000008246, ENSOARG00000009264	3143	55	13162	1.52281	1	0.721733	0.714293
GOTERM_CC_DIRECT	GO:0005901~caveola	14	0.350965	0.0546691	ENSOARG00000001337, ENSOARG00000019085, ENSOARG00000002223, ENSOARG00000000651, ENSOARG00000001379, ENSOARG00000009748, ENSOARG00000018396, ENSOARG00000006261, ENSOARG00000016937, ENSOARG00000009566, ENSOARG00000000285, ENSOARG00000009163, ENSOARG00000016828, ENSOARG00000005780	3143	35	13162	1.67509	1	0.800438	0.792186
GOTERM_CC_DIRECT	GO:0000922~spindle pole	20	0.501379	0.0573565	ENSOARG00000002888, ENSOARG00000018084, ENSOARG00000004999, ENSOARG00000020672, ENSOARG00000004217, ENSOARG00000018763, ENSOARG00000014063, ENSOARG00000019138, ENSOARG00000006919, ENSOARG00000002847, ENSOARG00000010640, ENSOARG00000011466, ENSOARG00000015648, ENSOARG00000015325, ENSOARG00000012523, ENSOARG00000006303, ENSOARG00000005794, ENSOARG00000004058, ENSOARG00000008368, ENSOARG00000005231	3143	56	13162	1.49561	1	0.824234	0.815737
GOTERM_CC_DIRECT	GO:0031931~TORC1 complex	5	0.125345	0.0605618	ENSOARG00000009893, ENSOARG00000013656, ENSOARG00000000488, ENSOARG00000002738, ENSOARG00000018399	3143	7	13162	2.99123	1	0.839214	0.830562
GOTERM_CC_DIRECT	GO:0005664~nuclear origin of replication recognition complex	5	0.125345	0.0605618	ENSOARG00000015649, ENSOARG00000012992, ENSOARG00000009823, ENSOARG00000016665, ENSOARG00000001946	3143	7	13162	2.99123	1	0.839214	0.830562
GOTERM_CC_DIRECT	GO:0005777~peroxisome	17	0.426172	0.0628157	ENSOARG00000019263, ENSOARG00000019350, ENSOARG00000009659, ENSOARG00000015972, ENSOARG00000000978, ENSOARG00000012053, ENSOARG00000017650, ENSOARG00000018705, ENSOARG00000012014, ENSOARG00000003056, ENSOARG00000008822, ENSOARG00000004562, ENSOARG00000011328, ENSOARG00000011845, ENSOARG00000004521, ENSOARG00000008595, ENSOARG00000001030	3143	46	13162	1.54764	1	0.855176	0.846359
GOTERM_CC_DIRECT	GO:0005721~pericentric heterochromatin	7	0.175483	0.0658773	ENSOARG00000018617, ENSOARG00000015380, ENSOARG00000013702, ENSOARG00000000493, ENSOARG00000016251, ENSOARG00000005595, ENSOARG00000006829	3143	13	13162	2.25493	1	0.881392	0.872306
GOTERM_CC_DIRECT	GO:0030659~cytoplasmic vesicle membrane	8	0.200552	0.0870967	ENSOARG00000020155, ENSOARG00000008459, ENSOARG00000020536, ENSOARG00000004276, ENSOARG00000020604, ENSOARG00000005770, ENSOARG00000001956, ENSOARG00000017155	3143	17	13162	1.97069	1	1	0.990968
GOTERM_CC_DIRECT	GO:0016324~apical plasma membrane	41	1.02783	0.0875367	ENSOARG00000002535, ENSOARG00000005589, ENSOARG00000002236, ENSOARG00000014146, ENSOARG00000014581, ENSOARG00000014977, ENSOARG00000016539, ENSOARG00000012653, ENSOARG00000009411, ENSOARG00000005050, ENSOARG00000015127, ENSOARG00000012634, ENSOARG00000016855, ENSOARG00000009614, ENSOARG00000009955, ENSOARG00000019329, ENSOARG00000008446, ENSOARG00000009371, ENSOARG00000005551, ENSOARG00000020471,…	3143	137	13162	1.25326	1	1	0.990968
GOTERM_CC_DIRECT	GO:0005801~cis-Golgi network	11	0.275758	0.0877879	ENSOARG00000009784, ENSOARG00000002192, ENSOARG00000017689, ENSOARG00000011713, ENSOARG00000013292, ENSOARG00000017010, ENSOARG00000007266, ENSOARG00000005870, ENSOARG00000017794, ENSOARG00000013077, ENSOARG00000007671	3143	27	13162	1.70611	1	1	0.990968
GOTERM_CC_DIRECT	GO:0009898~cytoplasmic side of plasma membrane	11	0.275758	0.0877879	ENSOARG00000006968, ENSOARG00000004978, ENSOARG00000004237, ENSOARG00000003455, ENSOARG00000005996, ENSOARG00000013106, ENSOARG00000010703, ENSOARG00000014146, ENSOARG00000012857, ENSOARG00000006551, ENSOARG00000019079	3143	27	13162	1.70611	1	1	0.990968
GOTERM_CC_DIRECT	GO:0005663~DNA replication factor C complex	4	0.100276	0.0919365	ENSOARG00000003356, ENSOARG00000010697, ENSOARG00000020512, ENSOARG00000011358	3143	5	13162	3.35017	1	1	0.990968
GOTERM_CC_DIRECT	GO:0072372~primary cilium	10	0.250689	0.095882	ENSOARG00000014967, ENSOARG00000021157, ENSOARG00000017337, ENSOARG00000008813, ENSOARG00000010576, ENSOARG00000003644, ENSOARG00000011182, ENSOARG00000003221, ENSOARG00000005445, ENSOARG00000003806	3143	24	13162	1.74488	1	1	0.990968
GOTERM_CC_DIRECT	GO:0016363~nuclear matrix	16	0.401103	0.09696	ENSOARG00000018142, ENSOARG00000003961, ENSOARG00000017574, ENSOARG00000015571, ENSOARG00000013278, ENSOARG00000013813, ENSOARG00000014268, ENSOARG00000019759, ENSOARG00000014127, ENSOARG00000016966, ENSOARG00000012875, ENSOARG00000019439, ENSOARG00000010988, ENSOARG00000008368, ENSOARG00000006210, ENSOARG00000008530	3143	45	13162	1.48897	1	1	0.990968
GOTERM_CC_DIRECT	GO:0035869~ciliary transition zone	6	0.150414	0.0972385	ENSOARG00000013039, ENSOARG00000018966, ENSOARG00000017887, ENSOARG00000015531, ENSOARG00000019027, ENSOARG00000016247	3143	11	13162	2.28421	1	1	0.990968
GOTERM_CC_DIRECT	GO:0001673~male germ cell nucleus	6	0.150414	0.0972385	ENSOARG00000017216, ENSOARG00000019194, ENSOARG00000001015, ENSOARG00000017039, ENSOARG00000012065, ENSOARG00000016550	3143	11	13162	2.28421	1	1	0.990968
GOTERM_CC_DIRECT	GO:0000228~nuclear chromosome	5	0.125345	0.0987231	ENSOARG00000008066, ENSOARG00000011206, ENSOARG00000014520, ENSOARG00000013255, ENSOARG00000008036	3143	8	13162	2.61732	1	1	0.990968
Category	Term	Count	%	PValue	Genes	List Total	Pop Hits	Pop Total	Fold Enrichment	Bonferroni	Benjamini	FDR
GOTERM_MF_DIRECT	GO:0005524~ATP binding	362	9.07496	5.83728e-11	ENSOARG00000005409, ENSOARG00000001844, ENSOARG00000000998, ENSOARG00000011094, ENSOARG00000016541, ENSOARG00000014364, ENSOARG00000016301, ENSOARG00000000878, ENSOARG00000015571, ENSOARG00000008363, ENSOARG00000007392, ENSOARG00000009699, ENSOARG00000012732, ENSOARG00000017746, ENSOARG00000002264, ENSOARG00000010317, ENSOARG00000003470, ENSOARG00000005770, ENSOARG00000013708, ENSOARG00000005879,…	2498	1137	10488	1.33674	6.91133e-08	6.91134e-08	6.9055e-08
GOTERM_MF_DIRECT	GO:0000166~nucleotide binding	90	2.2562	4.87292e-05	ENSOARG00000003668, ENSOARG00000008915, ENSOARG00000008716, ENSOARG00000020124, ENSOARG00000004239, ENSOARG00000014684, ENSOARG00000013595, ENSOARG00000017750, ENSOARG00000017199, ENSOARG00000018719, ENSOARG00000013147, ENSOARG00000015886, ENSOARG00000015447, ENSOARG00000011726, ENSOARG00000002384, ENSOARG00000007633, ENSOARG00000006543, ENSOARG00000008323, ENSOARG00000002843, ENSOARG00000021027,…	2498	257	10488	1.47031	0.0560639	0.0288477	0.0288233
GOTERM_MF_DIRECT	GO:0043531~ADP binding	12	0.300827	0.000176478	ENSOARG00000004505, ENSOARG00000013137, ENSOARG00000010573, ENSOARG00000007738, ENSOARG00000007070, ENSOARG00000005136, ENSOARG00000006006, ENSOARG00000005046, ENSOARG00000014398, ENSOARG00000010625, ENSOARG00000018760, ENSOARG00000001617	2498	16	10488	3.14892	0.188579	0.0594716	0.0594214
GOTERM_MF_DIRECT	GO:0004674~protein serine/threonine kinase activity	67	1.67962	0.000200918	ENSOARG00000002612, ENSOARG00000001844, ENSOARG00000002212, ENSOARG00000001202, ENSOARG00000020643, ENSOARG00000016541, ENSOARG00000014364, ENSOARG00000002738, ENSOARG00000018762, ENSOARG00000017034, ENSOARG00000010277, ENSOARG00000017825, ENSOARG00000008042, ENSOARG00000007392, ENSOARG00000008084, ENSOARG00000012732, ENSOARG00000008564, ENSOARG00000014959, ENSOARG00000002526, ENSOARG00000007814,…	2498	186	10488	1.51238	0.211727	0.0594716	0.0594214
GOTERM_MF_DIRECT	GO:0004003~ATP-dependent DNA helicase activity	11	0.275758	0.000517345	ENSOARG00000010909, ENSOARG00000017802, ENSOARG00000002115, ENSOARG00000010803, ENSOARG00000018400, ENSOARG00000012605, ENSOARG00000016147, ENSOARG00000010614, ENSOARG00000019366, ENSOARG00000016110, ENSOARG00000015021	2498	15	10488	3.07894	0.458111	0.122507	0.122404
GOTERM_MF_DIRECT	GO:0003682~chromatin binding	78	1.95538	0.00284466	ENSOARG00000018040, ENSOARG00000016380, ENSOARG00000014046, ENSOARG00000014002, ENSOARG00000007909, ENSOARG00000015571, ENSOARG00000011564, ENSOARG00000011289, ENSOARG00000013868, ENSOARG00000008282, ENSOARG00000013548, ENSOARG00000017788, ENSOARG00000010598, ENSOARG00000011845, ENSOARG00000006189, ENSOARG00000009693, ENSOARG00000006660, ENSOARG00000004087, ENSOARG00000008166, ENSOARG00000019483,…	2498	243	10488	1.34769	0.965709	0.543047	0.542588
GOTERM_MF_DIRECT	GO:0004842~ubiquitin-protein transferase activity	46	1.15317	0.00336837	ENSOARG00000019275, ENSOARG00000016040, ENSOARG00000004978, ENSOARG00000013192, ENSOARG00000005525, ENSOARG00000013152, ENSOARG00000000818, ENSOARG00000015272, ENSOARG00000009453, ENSOARG00000005030, ENSOARG00000008681, ENSOARG00000014836, ENSOARG00000010155, ENSOARG00000018855, ENSOARG00000013965, ENSOARG00000018858, ENSOARG00000006225, ENSOARG00000011946, ENSOARG00000010239, ENSOARG00000001078,…	2498	130	10488	1.48564	0.98159	0.543047	0.542588
GOTERM_MF_DIRECT	GO:0004438~phosphatidylinositol-3-phosphatase activity	6	0.150414	0.00366923	ENSOARG00000008648, ENSOARG00000008921, ENSOARG00000006666, ENSOARG00000014146, ENSOARG00000008874, ENSOARG00000005890	2498	6	10488	4.19856	0.987124	0.543047	0.542588
GOTERM_MF_DIRECT	GO:0035091~phosphatidylinositol binding	23	0.576586	0.00421546	ENSOARG00000020531, ENSOARG00000002400, ENSOARG00000007725, ENSOARG00000006758, ENSOARG00000020755, ENSOARG00000020833, ENSOARG00000020756, ENSOARG00000013376, ENSOARG00000012023, ENSOARG00000001956, ENSOARG00000013452, ENSOARG00000019287, ENSOARG00000007163, ENSOARG00000017825, ENSOARG00000012334, ENSOARG00000010012, ENSOARG00000014627, ENSOARG00000011668, ENSOARG00000009723, ENSOARG00000009437,…	2498	54	10488	1.78828	0.993273	0.554567	0.554098
GOTERM_MF_DIRECT	GO:0003729~mRNA binding	24	0.601655	0.0051768	ENSOARG00000020275, ENSOARG00000021177, ENSOARG00000016151, ENSOARG00000008915, ENSOARG00000016090, ENSOARG00000008527, ENSOARG00000020556, ENSOARG00000020634, ENSOARG00000017531, ENSOARG00000017750, ENSOARG00000017013, ENSOARG00000019672, ENSOARG00000007042, ENSOARG00000009006, ENSOARG00000013965, ENSOARG00000010884, ENSOARG00000019516, ENSOARG00000003331, ENSOARG00000009261, ENSOARG00000008323,…	2498	58	10488	1.73733	0.997856	0.602234	0.601726
GOTERM_MF_DIRECT	GO:0003677~DNA binding	138	3.45951	0.00559508	ENSOARG00000019011, ENSOARG00000018040, ENSOARG00000002774, ENSOARG00000003587, ENSOARG00000006976, ENSOARG00000019931, ENSOARG00000018326, ENSOARG00000016147, ENSOARG00000017472, ENSOARG00000015571, ENSOARG00000012065, ENSOARG00000013149, ENSOARG00000013389, ENSOARG00000014638, ENSOARG00000005654, ENSOARG00000006347, ENSOARG00000006068, ENSOARG00000006189, ENSOARG00000008762, ENSOARG00000002246,…	2498	475	10488	1.21979	0.998697	0.602234	0.601726
GOTERM_MF_DIRECT	GO:0030371~translation repressor activity	6	0.150414	0.010316	ENSOARG00000006063, ENSOARG00000000881, ENSOARG00000001124, ENSOARG00000011412, ENSOARG00000017013, ENSOARG00000021076	2498	7	10488	3.59876	0.999995	0.985283	0.984451
GOTERM_MF_DIRECT	GO:0005096~GTPase activator activity	41	1.02783	0.0110901	ENSOARG00000018140, ENSOARG00000002931, ENSOARG00000020242, ENSOARG00000019876, ENSOARG00000018863, ENSOARG00000009748, ENSOARG00000014189, ENSOARG00000018102, ENSOARG00000015801, ENSOARG00000011342, ENSOARG00000005192, ENSOARG00000011100, ENSOARG00000019707, ENSOARG00000009434, ENSOARG00000010653, ENSOARG00000009999, ENSOARG00000005433, ENSOARG00000001077, ENSOARG00000007313, ENSOARG00000007411,…	2498	120	10488	1.43451	0.999998	0.985283	0.984451
GOTERM_MF_DIRECT	GO:0004725~protein tyrosine phosphatase activity	28	0.70193	0.0116503	ENSOARG00000018423, ENSOARG00000014124, ENSOARG00000018446, ENSOARG00000014146, ENSOARG00000003927, ENSOARG00000015628, ENSOARG00000012911, ENSOARG00000013427, ENSOARG00000010775, ENSOARG00000008921, ENSOARG00000006666, ENSOARG00000004103, ENSOARG00000005890, ENSOARG00000006968, ENSOARG00000000683, ENSOARG00000018190, ENSOARG00000020158, ENSOARG00000008802, ENSOARG00000008648, ENSOARG00000007833,…	2498	75	10488	1.56746	0.999999	0.985283	0.984451
GOTERM_MF_DIRECT	GO:0008234~cysteine-type peptidase activity	10	0.250689	0.0139752	ENSOARG00000008385, ENSOARG00000021176, ENSOARG00000006748, ENSOARG00000016127, ENSOARG00000007209, ENSOARG00000014664, ENSOARG00000016587, ENSOARG00000018358, ENSOARG00000015263, ENSOARG00000008683	2498	18	10488	2.33253	1	1	1
GOTERM_MF_DIRECT	GO:0003777~microtubule motor activity	22	0.551517	0.018562	ENSOARG00000002205, ENSOARG00000015491, ENSOARG00000020036, ENSOARG00000009318, ENSOARG00000009637, ENSOARG00000009508, ENSOARG00000006919, ENSOARG00000015055, ENSOARG00000014514, ENSOARG00000005591, ENSOARG00000009389, ENSOARG00000018647, ENSOARG00000018966, ENSOARG00000011127, ENSOARG00000010841, ENSOARG00000001880, ENSOARG00000003470, ENSOARG00000005770, ENSOARG00000004780, ENSOARG00000008971,…	2498	57	10488	1.6205	1	1	1
GOTERM_MF_DIRECT	GO:0004709~MAP kinase kinase kinase activity	6	0.150414	0.0221377	ENSOARG00000000337, ENSOARG00000020566, ENSOARG00000016453, ENSOARG00000004752, ENSOARG00000003550, ENSOARG00000000725	2498	8	10488	3.14892	1	1	1
GOTERM_MF_DIRECT	GO:0016757~transferase activity, transferring glycosyl groups	11	0.275758	0.0295946	ENSOARG00000019629, ENSOARG00000011694, ENSOARG00000009544, ENSOARG00000014873, ENSOARG00000002179, ENSOARG00000000685, ENSOARG00000006302, ENSOARG00000019700, ENSOARG00000009490, ENSOARG00000005002, ENSOARG00000021182	2498	23	10488	2.00801	1	1	1
GOTERM_MF_DIRECT	GO:0042162~telomeric DNA binding	8	0.200552	0.0296408	ENSOARG00000019152, ENSOARG00000005778, ENSOARG00000007715, ENSOARG00000014587, ENSOARG00000018400, ENSOARG00000001352, ENSOARG00000010928, ENSOARG00000003098	2498	14	10488	2.39918	1	1	1
GOTERM_MF_DIRECT	GO:0042623~ATPase activity, coupled	5	0.125345	0.0316162	ENSOARG00000018309, ENSOARG00000020833, ENSOARG00000006303, ENSOARG00000004521, ENSOARG00000007452	2498	6	10488	3.4988	1	1	1
GOTERM_MF_DIRECT	GO:0004843~thiol-dependent ubiquitin-specific protease activity	24	0.601655	0.033357	ENSOARG00000020780, ENSOARG00000005469, ENSOARG00000020754, ENSOARG00000019601, ENSOARG00000017520, ENSOARG00000012095, ENSOARG00000020902, ENSOARG00000013198, ENSOARG00000014327, ENSOARG00000010740, ENSOARG00000009203, ENSOARG00000011398, ENSOARG00000013960, ENSOARG00000009303, ENSOARG00000015942, ENSOARG00000012677, ENSOARG00000017636, ENSOARG00000012754, ENSOARG00000011407, ENSOARG00000011837,…	2498	67	10488	1.50396	1	1	1
GOTERM_MF_DIRECT	GO:0052629~phosphatidylinositol-3,5-bisphosphate 3-phosphatase activity	4	0.100276	0.04431	ENSOARG00000008648, ENSOARG00000008921, ENSOARG00000008874, ENSOARG00000005890	2498	4	10488	4.19856	1	1	1
GOTERM_MF_DIRECT	GO:0071558~histone demethylase activity (H3-K27 specific)	4	0.100276	0.04431	ENSOARG00000017581, ENSOARG00000003983, ENSOARG00000012538, ENSOARG00000007102	2498	4	10488	4.19856	1	1	1
GOTERM_MF_DIRECT	GO:0004177~aminopeptidase activity	8	0.200552	0.0444005	ENSOARG00000014664, ENSOARG00000017994, ENSOARG00000010429, ENSOARG00000003421, ENSOARG00000000341, ENSOARG00000017792, ENSOARG00000020161, ENSOARG00000005010	2498	15	10488	2.23923	1	1	1
GOTERM_MF_DIRECT	GO:0044822~poly(A) RNA binding	207	5.18927	0.0481238	ENSOARG00000005409, ENSOARG00000020124, ENSOARG00000020005, ENSOARG00000012067, ENSOARG00000018046, ENSOARG00000008242, ENSOARG00000008363, ENSOARG00000014357, ENSOARG00000004548, ENSOARG00000005879, ENSOARG00000005636, ENSOARG00000003337, ENSOARG00000015320, ENSOARG00000019366, ENSOARG00000017186, ENSOARG00000013259, ENSOARG00000005082, ENSOARG00000012724, ENSOARG00000010788, ENSOARG00000012602,…	2498	783	10488	1.10996	1	1	1
GOTERM_MF_DIRECT	GO:0016887~ATPase activity	26	0.651792	0.0522762	ENSOARG00000019294, ENSOARG00000020787, ENSOARG00000016460, ENSOARG00000014514, ENSOARG00000014638, ENSOARG00000013405, ENSOARG00000005136, ENSOARG00000001077, ENSOARG00000005770, ENSOARG00000002205, ENSOARG00000020433, ENSOARG00000020612, ENSOARG00000014178, ENSOARG00000020438, ENSOARG00000018133, ENSOARG00000013265, ENSOARG00000018135, ENSOARG00000005180, ENSOARG00000008490, ENSOARG00000010247,…	2498	77	10488	1.4177	1	1	1
GOTERM_MF_DIRECT	GO:0004197~cysteine-type endopeptidase activity	13	0.325896	0.0581944	ENSOARG00000005525, ENSOARG00000005842, ENSOARG00000005469, ENSOARG00000019601, ENSOARG00000016852, ENSOARG00000013198, ENSOARG00000015263, ENSOARG00000009203, ENSOARG00000014664, ENSOARG00000009546, ENSOARG00000012677, ENSOARG00000010429, ENSOARG00000002672	2498	32	10488	1.70566	1	1	1
GOTERM_MF_DIRECT	GO:0030983~mismatched DNA binding	5	0.125345	0.0600164	ENSOARG00000014867, ENSOARG00000012723, ENSOARG00000001384, ENSOARG00000005255, ENSOARG00000016301	2498	7	10488	2.99897	1	1	1
GOTERM_MF_DIRECT	GO:0019003~GDP binding	15	0.376034	0.060642	ENSOARG00000017194, ENSOARG00000007805, ENSOARG00000015161, ENSOARG00000004931, ENSOARG00000008329, ENSOARG00000020788, ENSOARG00000018111, ENSOARG00000011395, ENSOARG00000012973, ENSOARG00000020908, ENSOARG00000004002, ENSOARG00000003034, ENSOARG00000006225, ENSOARG00000004378, ENSOARG00000001243	2498	39	10488	1.61483	1	1	1
GOTERM_MF_DIRECT	GO:0003993~acid phosphatase activity	6	0.150414	0.0648832	ENSOARG00000013967, ENSOARG00000005614, ENSOARG00000020555, ENSOARG00000018505, ENSOARG00000010381, ENSOARG00000018673	2498	10	10488	2.51914	1	1	1
GOTERM_MF_DIRECT	GO:0008408~3'-5' exonuclease activity	7	0.175483	0.0651039	ENSOARG00000002115, ENSOARG00000000163, ENSOARG00000011593, ENSOARG00000010020, ENSOARG00000017574, ENSOARG00000015021, ENSOARG00000010629	2498	13	10488	2.26076	1	1	1
GOTERM_MF_DIRECT	GO:0005085~guanyl-nucleotide exchange factor activity	15	0.376034	0.0735919	ENSOARG00000002931, ENSOARG00000020044, ENSOARG00000003624, ENSOARG00000019282, ENSOARG00000020620, ENSOARG00000013080, ENSOARG00000020437, ENSOARG00000013173, ENSOARG00000017479, ENSOARG00000009918, ENSOARG00000008062, ENSOARG00000009306, ENSOARG00000011836, ENSOARG00000001396, ENSOARG00000003585	2498	40	10488	1.57446	1	1	1
GOTERM_MF_DIRECT	GO:0003676~nucleic acid binding	131	3.28403	0.0749977	ENSOARG00000005408, ENSOARG00000000756, ENSOARG00000000998, ENSOARG00000006856, ENSOARG00000000757, ENSOARG00000019651, ENSOARG00000015330, ENSOARG00000004280, ENSOARG00000014998, ENSOARG00000013148, ENSOARG00000018719, ENSOARG00000013147, ENSOARG00000018679, ENSOARG00000018437, ENSOARG00000013823, ENSOARG00000002384, ENSOARG00000006461, ENSOARG00000001711, ENSOARG00000002763, ENSOARG00000002641,…	2498	488	10488	1.12707	1	1	1
GOTERM_MF_DIRECT	GO:0001948~glycoprotein binding	16	0.401103	0.0803679	ENSOARG00000003455, ENSOARG00000000651, ENSOARG00000020968, ENSOARG00000019884, ENSOARG00000017639, ENSOARG00000013303, ENSOARG00000015801, ENSOARG00000018878, ENSOARG00000011854, ENSOARG00000011346, ENSOARG00000003782, ENSOARG00000005412, ENSOARG00000011328, ENSOARG00000004003, ENSOARG00000005584, ENSOARG00000009870	2498	44	10488	1.52675	1	1	1
GOTERM_MF_DIRECT	GO:0051539~4 iron, 4 sulfur cluster binding	8	0.200552	0.0860189	ENSOARG00000020265, ENSOARG00000018307, ENSOARG00000006357, ENSOARG00000005654, ENSOARG00000007566, ENSOARG00000004036, ENSOARG00000000480, ENSOARG00000009595	2498	17	10488	1.97579	1	1	1
GOTERM_MF_DIRECT	GO:0008270~zinc ion binding	227	5.69065	0.0863011	ENSOARG00000020484, ENSOARG00000006856, ENSOARG00000017994, ENSOARG00000013152, ENSOARG00000007392, ENSOARG00000013388, ENSOARG00000013702, ENSOARG00000014357, ENSOARG00000006621, ENSOARG00000004562, ENSOARG00000000500, ENSOARG00000000986, ENSOARG00000004544, ENSOARG00000012172, ENSOARG00000014111, ENSOARG00000020816, ENSOARG00000007020, ENSOARG00000009686, ENSOARG00000013256, ENSOARG00000015314,…	2498	878	10488	1.0855	1	1	1
GOTERM_MF_DIRECT	GO:0000287~magnesium ion binding	43	1.07796	0.0873234	ENSOARG00000000337, ENSOARG00000007448, ENSOARG00000019678, ENSOARG00000019799, ENSOARG00000014541, ENSOARG00000014146, ENSOARG00000018520, ENSOARG00000010277, ENSOARG00000002081, ENSOARG00000012014, ENSOARG00000009930, ENSOARG00000016414, ENSOARG00000007070, ENSOARG00000015469, ENSOARG00000013106, ENSOARG00000005136, ENSOARG00000003550, ENSOARG00000000163, ENSOARG00000007374, ENSOARG00000004384,…	2498	145	10488	1.24509	1	1	1
GOTERM_MF_DIRECT	GO:0032357~oxidized purine DNA binding	4	0.100276	0.0912976	ENSOARG00000014867, ENSOARG00000005136, ENSOARG00000005046, ENSOARG00000006210	2498	5	10488	3.35885	1	1	1
GOTERM_MF_DIRECT	GO:0046975~histone methyltransferase activity (H3-K36 specific)	4	0.100276	0.0912976	ENSOARG00000003834, ENSOARG00000000401, ENSOARG00000004448, ENSOARG00000005054	2498	5	10488	3.35885	1	1	1
GOTERM_MF_DIRECT	GO:0004563~beta-N-acetylhexosaminidase activity	4	0.100276	0.0912976	ENSOARG00000008438, ENSOARG00000016564, ENSOARG00000018930, ENSOARG00000004593	2498	5	10488	3.35885	1	1	1
GOTERM_MF_DIRECT	GO:0008429~phosphatidylethanolamine binding	4	0.100276	0.0912976	ENSOARG00000009723, ENSOARG00000009989, ENSOARG00000014671, ENSOARG00000011260	2498	5	10488	3.35885	1	1	1
GOTERM_MF_DIRECT	GO:0005548~phospholipid transporter activity	4	0.100276	0.0912976	ENSOARG00000020169, ENSOARG00000014876, ENSOARG00000010625, ENSOARG00000007344	2498	5	10488	3.35885	1	1	1
GOTERM_MF_DIRECT	GO:0019887~protein kinase regulator activity	4	0.100276	0.0912976	ENSOARG00000009343, ENSOARG00000011301, ENSOARG00000016156, ENSOARG00000014355	2498	5	10488	3.35885	1	1	1
GOTERM_MF_DIRECT	GO:0016788~hydrolase activity, acting on ester bonds	7	0.175483	0.0917013	ENSOARG00000010242, ENSOARG00000001119, ENSOARG00000006325, ENSOARG00000014573, ENSOARG00000017168, ENSOARG00000008963, ENSOARG00000016806	2498	14	10488	2.09928	1	1	1
GOTERM_MF_DIRECT	GO:0000400~four-way junction DNA binding	6	0.150414	0.0962899	ENSOARG00000005835, ENSOARG00000011574, ENSOARG00000005136, ENSOARG00000005046, ENSOARG00000015382, ENSOARG00000015241	2498	11	10488	2.29012	1	1	1
GOTERM_MF_DIRECT	GO:0008198~ferrous iron binding	6	0.150414	0.0962899	ENSOARG00000016925, ENSOARG00000010632, ENSOARG00000002621, ENSOARG00000005331, ENSOARG00000017939, ENSOARG00000018673	2498	11	10488	2.29012	1	1	1
GOTERM_MF_DIRECT	GO:0004693~cyclin-dependent protein serine/threonine kinase activity	5	0.125345	0.0978951	ENSOARG00000011564, ENSOARG00000010667, ENSOARG00000018572, ENSOARG00000016384, ENSOARG00000005320	2498	8	10488	2.6241	1	1	1
GOTERM_MF_DIRECT	GO:0003689~DNA clamp loader activity	5	0.125345	0.0978951	ENSOARG00000003356, ENSOARG00000010697, ENSOARG00000020512, ENSOARG00000011358, ENSOARG00000016330	2498	8	10488	2.6241	1	1	1
GOTERM_MF_DIRECT	GO:0001671~ATPase activator activity	5	0.125345	0.0978951	ENSOARG00000017837, ENSOARG00000015381, ENSOARG00000009371, ENSOARG00000005443, ENSOARG00000016782	2498	8	10488	2.6241	1	1	1

## Sheet: pink
Table S5. GO analysis of pink
Category	Term	Count	%	PValue	Genes	List Total	Pop Hits	Pop Total	Fold Enrichment	Bonferroni	Benjamini	FDR
GOTERM_BP_DIRECT	GO:0045071~negative regulation of viral genome replication	5	4.90196	2.68302e-06	ENSOARG00000009740, ENSOARG00000018978, ENSOARG00000015177, ENSOARG00000015581, ENSOARG00000010283	58	19	10659	48.3621	0.000842113	0.000665678	0.000663558
GOTERM_BP_DIRECT	GO:0009615~response to virus	6	5.88235	4.23999e-06	ENSOARG00000014800, ENSOARG00000009740, ENSOARG00000018383, ENSOARG00000015177, ENSOARG00000015431, ENSOARG00000010283	58	46	10659	23.9708	0.00133047	0.000665678	0.000663558
GOTERM_BP_DIRECT	GO:0045087~innate immune response	6	5.88235	0.000107799	ENSOARG00000009740, ENSOARG00000014731, ENSOARG00000004233, ENSOARG00000006142, ENSOARG00000010283, ENSOARG00000007011	58	89	10659	12.3894	0.0332841	0.0112829	0.011247
GOTERM_BP_DIRECT	GO:0032728~positive regulation of interferon-beta production	3	2.94118	0.00211023	ENSOARG00000014731, ENSOARG00000015078, ENSOARG00000006142	58	13	10659	42.4098	0.484858	0.132523	0.132101
GOTERM_BP_DIRECT	GO:1902187~negative regulation of viral release from host cell	3	2.94118	0.00211023	ENSOARG00000004233, ENSOARG00000000944, ENSOARG00000007011	58	13	10659	42.4098	0.484858	0.132523	0.132101
GOTERM_BP_DIRECT	GO:0090027~negative regulation of monocyte chemotaxis	2	1.96078	0.0106671	ENSOARG00000009799, ENSOARG00000009469	58	2	10659	183.776	0.965523	0.558244	0.556467
GOTERM_BP_DIRECT	GO:0060333~interferon-gamma-mediated signaling pathway	2	1.96078	0.0159586	ENSOARG00000009103, ENSOARG00000015078	58	3	10659	122.517	0.9936	0.715859	0.713579
GOTERM_BP_DIRECT	GO:0035458~cellular response to interferon-beta	2	1.96078	0.0420021	ENSOARG00000015078, ENSOARG00000002164	58	8	10659	45.944	0.999999	1	1
GOTERM_BP_DIRECT	GO:0045824~negative regulation of innate immune response	2	1.96078	0.0420021	ENSOARG00000009103, ENSOARG00000018383	58	8	10659	45.944	0.999999	1	1
GOTERM_BP_DIRECT	GO:0032727~positive regulation of interferon-alpha production	2	1.96078	0.0420021	ENSOARG00000014731, ENSOARG00000006142	58	8	10659	45.944	0.999999	1	1
GOTERM_BP_DIRECT	GO:0070207~protein homotrimerization	2	1.96078	0.0471289	ENSOARG00000002164, ENSOARG00000006166	58	9	10659	40.8391	1	1	1
GOTERM_BP_DIRECT	GO:0010761~fibroblast migration	2	1.96078	0.0522288	ENSOARG00000009469, ENSOARG00000004233	58	10	10659	36.7552	1	1	1
GOTERM_BP_DIRECT	GO:0008285~negative regulation of cell proliferation	4	3.92157	0.0811111	ENSOARG00000014800, ENSOARG00000009740, ENSOARG00000015078, ENSOARG00000004233	58	190	10659	3.86897	1	1	1
Category	Term	Count	%	PValue	Genes	List Total	Pop Hits	Pop Total	Fold Enrichment	Bonferroni	Benjamini	FDR
GOTERM_CC_DIRECT	GO:0005737~cytoplasm	20	19.6078	0.0105431	ENSOARG00000020153, ENSOARG00000018383, ENSOARG00000015078, ENSOARG00000015177, ENSOARG00000018056, ENSOARG00000000944, ENSOARG00000019201, ENSOARG00000019279, ENSOARG00000010283, ENSOARG00000009103, ENSOARG00000004490, ENSOARG00000013747, ENSOARG00000009469, ENSOARG00000014731, ENSOARG00000003243, ENSOARG00000002420, ENSOARG00000006166, ENSOARG00000020160, ENSOARG00000006142, ENSOARG00000007011	75	1960	13162	1.79075	0.487135	0.664217	0.664217
Category	Term	Count	%	PValue	Genes	List Total	Pop Hits	Pop Total	Fold Enrichment	Bonferroni	Benjamini	FDR
GOTERM_MF_DIRECT	GO:0003950~NAD+ ADP-ribosyltransferase activity	4	3.92157	0.000102609	ENSOARG00000012408, ENSOARG00000020160, ENSOARG00000020150, ENSOARG00000015581	67	15	10488	41.7433	0.00827731	0.00831134	0.00820873
GOTERM_MF_DIRECT	GO:0016817~hydrolase activity, acting on acid anhydrides	3	2.94118	0.000385304	ENSOARG00000018383, ENSOARG00000014731, ENSOARG00000006142	67	5	10488	93.9224	0.0307335	0.0156048	0.0154122
GOTERM_MF_DIRECT	GO:0003725~double-stranded RNA binding	4	3.92157	0.0022933	ENSOARG00000009740, ENSOARG00000018383, ENSOARG00000014731, ENSOARG00000006142	67	42	10488	14.9083	0.169702	0.0619191	0.0611547
GOTERM_MF_DIRECT	GO:0008270~zinc ion binding	13	12.7451	0.00795158	ENSOARG00000020153, ENSOARG00000000942, ENSOARG00000018383, ENSOARG00000020630, ENSOARG00000016290, ENSOARG00000016024, ENSOARG00000000944, ENSOARG00000011340, ENSOARG00000012500, ENSOARG00000014731, ENSOARG00000004233, ENSOARG00000020160, ENSOARG00000006142	67	878	10488	2.31775	0.476203	0.146801	0.144989
GOTERM_MF_DIRECT	GO:0003727~single-stranded RNA binding	3	2.94118	0.00906179	ENSOARG00000018383, ENSOARG00000014731, ENSOARG00000006142	67	23	10488	20.4179	0.52162	0.146801	0.144989
GOTERM_MF_DIRECT	GO:0004842~ubiquitin-protein transferase activity	4	3.92157	0.0484148	ENSOARG00000020153, ENSOARG00000000942, ENSOARG00000000530, ENSOARG00000000944	67	130	10488	4.81653	0.982042	0.6536	0.645531

## Sheet: magenta
Table S5. GO analysis of magenta
Category	Term	Count	%	PValue	Genes	List Total	Pop Hits	Pop Total	Fold Enrichment	Bonferroni	Benjamini	FDR
GOTERM_BP_DIRECT	GO:0014850~response to muscle activity	3	4.16667	0.000569556	ENSOARG00000007851, ENSOARG00000020529, ENSOARG00000005581	50	8	10659	79.9425	0.103105	0.108785	0.108785
GOTERM_BP_DIRECT	GO:0043066~negative regulation of apoptotic process	5	6.94444	0.0152917	ENSOARG00000019717, ENSOARG00000007727, ENSOARG00000007851, ENSOARG00000019993, ENSOARG00000020529	50	209	10659	5.1	0.947307	1	1
GOTERM_BP_DIRECT	GO:0005980~glycogen catabolic process	2	2.77778	0.0317478	ENSOARG00000008997, ENSOARG00000017762	50	7	10659	60.9086	0.997892	1	1
GOTERM_BP_DIRECT	GO:0006096~glycolytic process	2	2.77778	0.0923095	ENSOARG00000013633, ENSOARG00000005506	50	21	10659	20.3029	1	1	1
Category	Term	Count	%	PValue	Genes	List Total	Pop Hits	Pop Total	Fold Enrichment	Bonferroni	Benjamini	FDR
GOTERM_CC_DIRECT	GO:0030018~Z disc	4	5.55556	0.00125157	ENSOARG00000007582, ENSOARG00000017041, ENSOARG00000012682, ENSOARG00000020529	55	52	13162	18.4084	0.0723874	0.0573261	0.0573261
GOTERM_CC_DIRECT	GO:0030315~T-tubule	3	4.16667	0.00191087	ENSOARG00000009994, ENSOARG00000011500, ENSOARG00000020529	55	16	13162	44.8705	0.108422	0.0573261	0.0573261
GOTERM_CC_DIRECT	GO:0031430~M band	2	2.77778	0.0283744	ENSOARG00000006867, ENSOARG00000010213	55	7	13162	68.374	0.822197	0.567487	0.567487
GOTERM_CC_DIRECT	GO:0033017~sarcoplasmic reticulum membrane	2	2.77778	0.0442319	ENSOARG00000002132, ENSOARG00000012682	55	11	13162	43.5107	0.933755	0.663479	0.663479
Category	Term	Count	%	PValue	Genes	List Total	Pop Hits	Pop Total	Fold Enrichment	Bonferroni	Benjamini	FDR
GOTERM_MF_DIRECT	GO:0005509~calcium ion binding	8	11.1111	0.00351313	ENSOARG00000017041, ENSOARG00000011500, ENSOARG00000018923, ENSOARG00000002132, ENSOARG00000007964, ENSOARG00000012682, ENSOARG00000020529, ENSOARG00000008574	44	491	10488	3.88373	0.221099	0.249432	0.249432
GOTERM_MF_DIRECT	GO:0030247~polysaccharide binding	2	2.77778	0.040268	ENSOARG00000014082, ENSOARG00000017762	44	10	10488	47.6727	0.945968	1	1
GOTERM_MF_DIRECT	GO:0008307~structural constituent of muscle	2	2.77778	0.0481294	ENSOARG00000007924, ENSOARG00000020529	44	12	10488	39.7273	0.969868	1	1

## Sheet: black
Table S5. GO analysis of black
Category	Term	Count	PValue	Genes	Benjamini	FDR
GOTERM_BP_DIRECT	GO:0006412~translation	20	8.03639e-12	ENSOARG00000002624, ENSOARG00000004648, ENSOARG00000020692, ENSOARG00000002458, ENSOARG00000000822, ENSOARG00000013191, ENSOARG00000004667, ENSOARG00000009703, ENSOARG00000018456, ENSOARG00000016333, ENSOARG00000019921, ENSOARG00000013272, ENSOARG00000017111, ENSOARG00000013126, ENSOARG00000013169, ENSOARG00000009765, ENSOARG00000011523, ENSOARG00000005397, ENSOARG00000008365, ENSOARG00000014949	2.81274e-09	2.81274e-09
GOTERM_BP_DIRECT	GO:0060213~positive regulation of nuclear-transcribed mRNA poly(A) tail shortening	3	0.00749508	ENSOARG00000006041, ENSOARG00000009433, ENSOARG00000003763	0.945126	0.945126
GOTERM_BP_DIRECT	GO:0001731~formation of translation preinitiation complex	3	0.00908054	ENSOARG00000010674, ENSOARG00000016580, ENSOARG00000014786	0.945126	0.945126
GOTERM_BP_DIRECT	GO:0008033~tRNA processing	3	0.0108014	ENSOARG00000006339, ENSOARG00000013316, ENSOARG00000012424	0.945126	0.945126
GOTERM_BP_DIRECT	GO:0035563~positive regulation of chromatin binding	2	0.0397138	ENSOARG00000013588, ENSOARG00000015036	1	1
GOTERM_BP_DIRECT	GO:0000028~ribosomal small subunit assembly	2	0.0397138	ENSOARG00000002458, ENSOARG00000008365	1	1
GOTERM_BP_DIRECT	GO:0042147~retrograde transport, endosome to Golgi	3	0.0837652	ENSOARG00000018954, ENSOARG00000015007, ENSOARG00000018887	1	1
GOTERM_BP_DIRECT	GO:0000290~deadenylation-dependent decapping of nuclear-transcribed mRNA	2	0.0902393	ENSOARG00000012785, ENSOARG00000009433	1	1
Category	Term	Count	PValue	Genes	Benjamini	FDR
GOTERM_CC_DIRECT	GO:0022627~cytosolic small ribosomal subunit	7	4.09969e-07	ENSOARG00000002624, ENSOARG00000002458, ENSOARG00000013126, ENSOARG00000013191, ENSOARG00000011523, ENSOARG00000018456, ENSOARG00000008365	6.19053e-05	6.14954e-05
GOTERM_CC_DIRECT	GO:0005840~ribosome	11	2.00664e-06	ENSOARG00000002624, ENSOARG00000004648, ENSOARG00000013169, ENSOARG00000000822, ENSOARG00000009765, ENSOARG00000004667, ENSOARG00000009703, ENSOARG00000016333, ENSOARG00000013272, ENSOARG00000005397, ENSOARG00000017111	0.000151502	0.000150498
GOTERM_CC_DIRECT	GO:0033290~eukaryotic 48S preinitiation complex	3	0.00421167	ENSOARG00000010674, ENSOARG00000016580, ENSOARG00000014786	0.202728	0.201386
GOTERM_CC_DIRECT	GO:0016282~eukaryotic 43S preinitiation complex	3	0.00537029	ENSOARG00000010674, ENSOARG00000016580, ENSOARG00000014786	0.202728	0.201386
GOTERM_CC_DIRECT	GO:0070062~extracellular exosome	37	0.0146253	ENSOARG00000003803, ENSOARG00000006339, ENSOARG00000013191, ENSOARG00000003303, ENSOARG00000018887, ENSOARG00000018265, ENSOARG00000013210, ENSOARG00000010674, ENSOARG00000012278, ENSOARG00000011144, ENSOARG00000010430, ENSOARG00000018954, ENSOARG00000015007, ENSOARG00000011523, ENSOARG00000000022, ENSOARG00000017909, ENSOARG00000007012, ENSOARG00000008365, ENSOARG00000012938, ENSOARG00000002624,…	0.441685	0.438759
GOTERM_CC_DIRECT	GO:0016020~membrane	17	0.0292809	ENSOARG00000002624, ENSOARG00000018051, ENSOARG00000018010, ENSOARG00000006339, ENSOARG00000003763, ENSOARG00000013191, ENSOARG00000003301, ENSOARG00000018456, ENSOARG00000017962, ENSOARG00000010674, ENSOARG00000009433, ENSOARG00000014786, ENSOARG00000016812, ENSOARG00000009602, ENSOARG00000010504, ENSOARG00000008365, ENSOARG00000014949	0.736902	0.732022
GOTERM_CC_DIRECT	GO:0005852~eukaryotic translation initiation factor 3 complex	2	0.0850321	ENSOARG00000010674, ENSOARG00000014786	1	1
GOTERM_CC_DIRECT	GO:0000812~Swr1 complex	2	0.0850321	ENSOARG00000000347, ENSOARG00000012480	1	1
GOTERM_CC_DIRECT	GO:0044666~MLL3/4 complex	2	0.0850321	ENSOARG00000005193, ENSOARG00000018975	1	1
GOTERM_CC_DIRECT	GO:0071541~eukaryotic translation initiation factor 3 complex, eIF3m	2	0.0965779	ENSOARG00000010674, ENSOARG00000016580	1	1
Category	Term	Count	PValue	Genes	Benjamini	FDR
GOTERM_MF_DIRECT	GO:0003735~structural constituent of ribosome	20	2.69074e-12	ENSOARG00000002624, ENSOARG00000004648, ENSOARG00000020692, ENSOARG00000002458, ENSOARG00000000822, ENSOARG00000013191, ENSOARG00000004667, ENSOARG00000009703, ENSOARG00000018456, ENSOARG00000016333, ENSOARG00000019921, ENSOARG00000013272, ENSOARG00000017111, ENSOARG00000013126, ENSOARG00000013169, ENSOARG00000009765, ENSOARG00000011523, ENSOARG00000005397, ENSOARG00000008365, ENSOARG00000014949	3.09435e-10	3.09435e-10
GOTERM_MF_DIRECT	GO:0003676~nucleic acid binding	14	0.00949347	ENSOARG00000008904, ENSOARG00000002642, ENSOARG00000002411, ENSOARG00000001401, ENSOARG00000006041, ENSOARG00000009135, ENSOARG00000009433, ENSOARG00000017866, ENSOARG00000011888, ENSOARG00000012777, ENSOARG00000004433, ENSOARG00000013507, ENSOARG00000003641, ENSOARG00000012938	0.406995	0.406995
GOTERM_MF_DIRECT	GO:0044822~poly(A) RNA binding	19	0.0106173	ENSOARG00000002624, ENSOARG00000006339, ENSOARG00000013191, ENSOARG00000018456, ENSOARG00000013584, ENSOARG00000000329, ENSOARG00000013126, ENSOARG00000010674, ENSOARG00000017509, ENSOARG00000005193, ENSOARG00000014786, ENSOARG00000013316, ENSOARG00000002671, ENSOARG00000006511, ENSOARG00000017819, ENSOARG00000012809, ENSOARG00000004690, ENSOARG00000008365, ENSOARG00000014949	0.406995	0.406995
GOTERM_MF_DIRECT	GO:0003729~mRNA binding	4	0.0378081	ENSOARG00000009135, ENSOARG00000011117, ENSOARG00000003763, ENSOARG00000011523	0.870445	0.870445
GOTERM_MF_DIRECT	GO:0000340~RNA 7-methylguanosine cap binding	2	0.0378455	ENSOARG00000012785, ENSOARG00000003763	0.870445	0.870445
GOTERM_MF_DIRECT	GO:0000166~nucleotide binding	8	0.046576	ENSOARG00000006041, ENSOARG00000009135, ENSOARG00000017509, ENSOARG00000002642, ENSOARG00000012777, ENSOARG00000009703, ENSOARG00000017819, ENSOARG00000013584	0.892706	0.892706
GOTERM_MF_DIRECT	GO:0003743~translation initiation factor activity	3	0.0807594	ENSOARG00000010674, ENSOARG00000016580, ENSOARG00000014786	1	1
