# Supplementary material for: Gene network analysis reveals candidate genes related with the hair follicle development in sheep
Source: BMC Genomics. 2022 Jun 8;23:428. doi: 10.1186/s12864-022-08552-2 (PMC9175362; doi:10.1186/s12864-022-08552-2)
Supplement: Supplementary file 10 — Additional file 10: Table S6. KEGG pathway of module in WGCNA. [file 12864_2022_8552_MOESM10_ESM.xlsx]

## Sheet: Guide
Table S6 KEGG pathway of module in WGCNA
Guide
rad:	KEGG pathway of rad
yellow:	KEGG pathway of yellow
brown:	KEGG pathway of brown
green:	KEGG pathway of green
blue:	KEGG pathway of blue
turquoise:	KEGG pathway of turquoise
pink:	KEGG pathway of pink
magenta:	KEGG pathway of magenta
black:	KEGG pathway of black

## Sheet: rad
Table S6. KEGG pathway of rad
Category	Term	Count	%	PValue	Genes	List Total	Pop Hits	Pop Total	Fold Enrichment	Bonferroni	Benjamini	FDR
KEGG_PATHWAY	oas03010:Ribosome	33	8.04878	2.61968e-17	ENSOARG00000005925, ENSOARG00000010819, ENSOARG00000005549, ENSOARG00000004877, ENSOARG00000007328, ENSOARG00000016489, ENSOARG00000018519, ENSOARG00000012211, ENSOARG00000010435, ENSOARG00000011986, ENSOARG00000011605, ENSOARG00000008765, ENSOARG00000000241, ENSOARG00000001198, ENSOARG00000010977, ENSOARG00000004460, ENSOARG00000020231, ENSOARG00000004349, ENSOARG00000020259, ENSOARG00000007855,…	178	224	7729	6.3969	5.26555e-15	5.26555e-15	5.26555e-15
KEGG_PATHWAY	oas03040:Spliceosome	15	3.65854	7.16368e-06	ENSOARG00000001712, ENSOARG00000020552, ENSOARG00000020367, ENSOARG00000017974, ENSOARG00000002617, ENSOARG00000019950, ENSOARG00000013984, ENSOARG00000016703, ENSOARG00000012223, ENSOARG00000009316, ENSOARG00000012975, ENSOARG00000006235, ENSOARG00000010823, ENSOARG00000008771, ENSOARG00000005373	178	149	7729	4.37128	0.00143887	0.00071995	0.00071995
KEGG_PATHWAY	oas03018:RNA degradation	7	1.70732	0.00770253	ENSOARG00000000753, ENSOARG00000009501, ENSOARG00000010136, ENSOARG00000009538, ENSOARG00000017974, ENSOARG00000007764, ENSOARG00000012298	178	76	7729	3.99933	0.788642	0.51607	0.51607
KEGG_PATHWAY	oas03013:RNA transport	10	2.43902	0.0189082	ENSOARG00000014613, ENSOARG00000020367, ENSOARG00000002841, ENSOARG00000016734, ENSOARG00000008469, ENSOARG00000000362, ENSOARG00000017555, ENSOARG00000006235, ENSOARG00000009152, ENSOARG00000010707	178	175	7729	2.48122	0.97844	0.950135	0.950135
KEGG_PATHWAY	oas04380:Osteoclast differentiation	7	1.70732	0.0608498	ENSOARG00000010396, ENSOARG00000009732, ENSOARG00000004215, ENSOARG00000017426, ENSOARG00000000510, ENSOARG00000012948, ENSOARG00000013144	178	122	7729	2.49139	0.999997	1	1
KEGG_PATHWAY	oas04066:HIF-1 signaling pathway	6	1.46341	0.0763871	ENSOARG00000013157, ENSOARG00000017426, ENSOARG00000017943, ENSOARG00000000510, ENSOARG00000009538, ENSOARG00000017631	178	99	7729	2.6316	1	1	1
KEGG_PATHWAY	oas04660:T cell receptor signaling pathway	6	1.46341	0.0789924	ENSOARG00000009498, ENSOARG00000010396, ENSOARG00000009732, ENSOARG00000004215, ENSOARG00000017426, ENSOARG00000002720	178	100	7729	2.60528	1	1	1

## Sheet: yellow
Table S6. KEGG pathway of yellow
Category	Term	Count	%	PValue	Genes	List Total	Pop Hits	Pop Total	Fold Enrichment	Bonferroni	Benjamini	FDR
KEGG_PATHWAY	oas04110:Cell cycle	19	2.87879	1.28201e-07	ENSOARG00000021023, ENSOARG00000020542, ENSOARG00000020126, ENSOARG00000020836, ENSOARG00000013264, ENSOARG00000017343, ENSOARG00000016166, ENSOARG00000017133, ENSOARG00000017221, ENSOARG00000005282, ENSOARG00000012797, ENSOARG00000007151, ENSOARG00000009467, ENSOARG00000015665, ENSOARG00000011655, ENSOARG00000011644, ENSOARG00000004067, ENSOARG00000001274, ENSOARG00000016608	249	129	7729	4.57181	2.67937e-05	2.6794e-05	2.52556e-05
KEGG_PATHWAY	oas03030:DNA replication	9	1.36364	2.12973e-05	ENSOARG00000012797, ENSOARG00000005725, ENSOARG00000015633, ENSOARG00000010224, ENSOARG00000014479, ENSOARG00000008701, ENSOARG00000014045, ENSOARG00000005076, ENSOARG00000017133	249	38	7729	7.35162	0.0044413	0.00222557	0.00209779
KEGG_PATHWAY	oas03410:Base excision repair	7	1.06061	0.00054895	ENSOARG00000015633, ENSOARG00000010224, ENSOARG00000014699, ENSOARG00000006852, ENSOARG00000019777, ENSOARG00000011916, ENSOARG00000017133	249	33	7729	6.58428	0.108422	0.0382435	0.0360477
KEGG_PATHWAY	oas04512:ECM-receptor interaction	10	1.51515	0.00228393	ENSOARG00000017638, ENSOARG00000013521, ENSOARG00000009764, ENSOARG00000007270, ENSOARG00000014126, ENSOARG00000006967, ENSOARG00000005941, ENSOARG00000013645, ENSOARG00000008752, ENSOARG00000008389	249	90	7729	3.44891	0.379908	0.119335	0.112484
KEGG_PATHWAY	oas04510:Focal adhesion	16	2.42424	0.00319719	ENSOARG00000020143, ENSOARG00000020201, ENSOARG00000012180, ENSOARG00000006967, ENSOARG00000005941, ENSOARG00000015630, ENSOARG00000018034, ENSOARG00000017638, ENSOARG00000013753, ENSOARG00000013521, ENSOARG00000009764, ENSOARG00000011865, ENSOARG00000007270, ENSOARG00000010626, ENSOARG00000008752, ENSOARG00000008389	249	211	7729	2.35376	0.487925	0.133643	0.125969
KEGG_PATHWAY	oas03430:Mismatch repair	5	0.757576	0.00662718	ENSOARG00000005725, ENSOARG00000010224, ENSOARG00000014479, ENSOARG00000007232, ENSOARG00000017133	249	24	7729	6.4667	0.750848	0.175205	0.165145
KEGG_PATHWAY	oas03460:Fanconi anemia pathway	7	1.06061	0.00667116	ENSOARG00000011179, ENSOARG00000005725, ENSOARG00000020254, ENSOARG00000004835, ENSOARG00000014479, ENSOARG00000004320, ENSOARG00000005211	249	53	7729	4.09964	0.753142	0.175205	0.165145
KEGG_PATHWAY	oas05206:MicroRNAs in cancer	14	2.12121	0.0070888	ENSOARG00000004835, ENSOARG00000024955, ENSOARG00000005941, ENSOARG00000015630, ENSOARG00000016166, ENSOARG00000007472, ENSOARG00000013753, ENSOARG00000017704, ENSOARG00000011865, ENSOARG00000010626, ENSOARG00000003572, ENSOARG00000004067, ENSOARG00000001274, ENSOARG00000004234	249	187	7729	2.32386	0.773913	0.175205	0.165145
KEGG_PATHWAY	oas04914:Progesterone-mediated oocyte maturation	9	1.36364	0.00754471	ENSOARG00000021023, ENSOARG00000015665, ENSOARG00000011644, ENSOARG00000001274, ENSOARG00000015630, ENSOARG00000020836, ENSOARG00000016608, ENSOARG00000017343, ENSOARG00000016166	249	89	7729	3.13889	0.794606	0.175205	0.165145
KEGG_PATHWAY	oas04115:p53 signaling pathway	8	1.21212	0.00929678	ENSOARG00000007472, ENSOARG00000021023, ENSOARG00000015833, ENSOARG00000011655, ENSOARG00000004067, ENSOARG00000015333, ENSOARG00000020836, ENSOARG00000016927	249	74	7729	3.35569	0.858027	0.194303	0.183147
KEGG_PATHWAY	oas00240:Pyrimidine metabolism	9	1.36364	0.0124162	ENSOARG00000006716, ENSOARG00000010224, ENSOARG00000001301, ENSOARG00000016398, ENSOARG00000005673, ENSOARG00000016411, ENSOARG00000005266, ENSOARG00000015333, ENSOARG00000014045	249	97	7729	2.88001	0.926556	0.224931	0.212016
KEGG_PATHWAY	oas00230:Purine metabolism	13	1.9697	0.0129147	ENSOARG00000006716, ENSOARG00000001301, ENSOARG00000016398, ENSOARG00000016411, ENSOARG00000015333, ENSOARG00000020913, ENSOARG00000014045, ENSOARG00000017134, ENSOARG00000011246, ENSOARG00000010224, ENSOARG00000013139, ENSOARG00000010984, ENSOARG00000005266	249	180	7729	2.24179	0.933911	0.224931	0.212016
KEGG_PATHWAY	oas03440:Homologous recombination	5	0.757576	0.016477	ENSOARG00000011179, ENSOARG00000005725, ENSOARG00000020254, ENSOARG00000010224, ENSOARG00000014479	249	31	7729	5.00648	0.968957	0.246203	0.232067
KEGG_PATHWAY	oas04120:Ubiquitin mediated proteolysis	11	1.66667	0.0164921	ENSOARG00000012951, ENSOARG00000004835, ENSOARG00000020542, ENSOARG00000010941, ENSOARG00000017029, ENSOARG00000011644, ENSOARG00000006520, ENSOARG00000016608, ENSOARG00000005067, ENSOARG00000016927, ENSOARG00000013252	249	143	7729	2.3877	0.969056	0.246203	0.232067
KEGG_PATHWAY	oas03040:Spliceosome	11	1.66667	0.0213622	ENSOARG00000008817, ENSOARG00000002015, ENSOARG00000014348, ENSOARG00000004575, ENSOARG00000011571, ENSOARG00000000768, ENSOARG00000010098, ENSOARG00000014013, ENSOARG00000018451, ENSOARG00000020936, ENSOARG00000020718	249	149	7729	2.29156	0.989035	0.28253	0.266308
KEGG_PATHWAY	oas00510:N-Glycan biosynthesis	6	0.909091	0.0230972	ENSOARG00000011136, ENSOARG00000019440, ENSOARG00000011533, ENSOARG00000002936, ENSOARG00000018880, ENSOARG00000009650	249	51	7729	3.65178	0.992433	0.28253	0.266308
KEGG_PATHWAY	oas04141:Protein processing in endoplasmic reticulum	12	1.81818	0.0232109	ENSOARG00000012951, ENSOARG00000006492, ENSOARG00000000501, ENSOARG00000019440, ENSOARG00000008817, ENSOARG00000012531, ENSOARG00000011533, ENSOARG00000005884, ENSOARG00000004167, ENSOARG00000018038, ENSOARG00000003001, ENSOARG00000010911	249	173	7729	2.15307	0.992615	0.28253	0.266308
KEGG_PATHWAY	oas04520:Adherens junction	7	1.06061	0.0243327	ENSOARG00000000258, ENSOARG00000009530, ENSOARG00000013753, ENSOARG00000011865, ENSOARG00000013977, ENSOARG00000000454, ENSOARG00000013030	249	70	7729	3.10402	0.994192	0.28253	0.266308
KEGG_PATHWAY	oas05200:Pathways in cancer	21	3.18182	0.0279273	ENSOARG00000020254, ENSOARG00000005613, ENSOARG00000015630, ENSOARG00000017660, ENSOARG00000017673, ENSOARG00000007472, ENSOARG00000011179, ENSOARG00000017638, ENSOARG00000011631, ENSOARG00000013753, ENSOARG00000013521, ENSOARG00000004051, ENSOARG00000016629, ENSOARG00000011865, ENSOARG00000007270, ENSOARG00000017029, ENSOARG00000010626, ENSOARG00000004067, ENSOARG00000005456, ENSOARG00000000483,…	249	394	7729	1.65442	0.997314	0.3072	0.289562
KEGG_PATHWAY	oas03018:RNA degradation	7	1.06061	0.0346783	ENSOARG00000011455, ENSOARG00000015309, ENSOARG00000017158, ENSOARG00000011504, ENSOARG00000004575, ENSOARG00000003508, ENSOARG00000014013	249	76	7729	2.85896	0.999374	0.362388	0.341581
KEGG_PATHWAY	oas04810:Regulation of actin cytoskeleton	13	1.9697	0.0367239	ENSOARG00000000258, ENSOARG00000020143, ENSOARG00000020201, ENSOARG00000020960, ENSOARG00000006967, ENSOARG00000015630, ENSOARG00000017638, ENSOARG00000013753, ENSOARG00000014016, ENSOARG00000009764, ENSOARG00000017329, ENSOARG00000008389, ENSOARG00000009000	249	209	7729	1.93073	0.999598	0.365491	0.344506
KEGG_PATHWAY	oas03420:Nucleotide excision repair	5	0.757576	0.0515852	ENSOARG00000005725, ENSOARG00000010224, ENSOARG00000014479, ENSOARG00000017133, ENSOARG00000013252	249	44	7729	3.52729	0.999984	0.470701	0.443675
KEGG_PATHWAY	oas04390:Hippo signaling pathway	10	1.51515	0.0517996	ENSOARG00000012126, ENSOARG00000011631, ENSOARG00000004051, ENSOARG00000016629, ENSOARG00000010325, ENSOARG00000012337, ENSOARG00000020654, ENSOARG00000015833, ENSOARG00000013030, ENSOARG00000005456	249	150	7729	2.06934	0.999985	0.470701	0.443675
KEGG_PATHWAY	oas04320:Dorso-ventral axis formation	4	0.606061	0.0541705	ENSOARG00000013753, ENSOARG00000017704, ENSOARG00000020894, ENSOARG00000010626	249	27	7729	4.59854	0.999991	0.471735	0.44465
KEGG_PATHWAY	oas05212:Pancreatic cancer	6	0.909091	0.0599933	ENSOARG00000011179, ENSOARG00000013753, ENSOARG00000020254, ENSOARG00000011865, ENSOARG00000015630, ENSOARG00000017660	249	66	7729	2.82183	0.999998	0.501544	0.472747
KEGG_PATHWAY	oas04068:FoxO signaling pathway	9	1.36364	0.0660801	ENSOARG00000013753, ENSOARG00000021023, ENSOARG00000010626, ENSOARG00000015630, ENSOARG00000020836, ENSOARG00000015691, ENSOARG00000016065, ENSOARG00000019034, ENSOARG00000017343	249	134	7729	2.08479	0.999999	0.531183	0.500684
KEGG_PATHWAY	oas05213:Endometrial cancer	5	0.757576	0.0846778	ENSOARG00000013753, ENSOARG00000011631, ENSOARG00000011865, ENSOARG00000010626, ENSOARG00000015630	249	52	7729	2.98463	1	0.655469	0.617834

## Sheet: brown
Table S6. KEGG pathway of brown
Category	Term	Count	%	PValue	Genes	List Total	Pop Hits	Pop Total	Fold Enrichment	Bonferroni	Benjamini	FDR
KEGG_PATHWAY	oas03050:Proteasome	19	2.54351	1.98631e-14	ENSOARG00000000996, ENSOARG00000003637, ENSOARG00000019380, ENSOARG00000006448, ENSOARG00000019082, ENSOARG00000020997, ENSOARG00000019203, ENSOARG00000021109, ENSOARG00000019520, ENSOARG00000017342, ENSOARG00000013597, ENSOARG00000009831, ENSOARG00000017558, ENSOARG00000012513, ENSOARG00000011302, ENSOARG00000006699, ENSOARG00000006642, ENSOARG00000008674, ENSOARG00000005131	313	44	7729	10.663	4.90863e-12	4.90618e-12	4.74727e-12
KEGG_PATHWAY	oas05012:Parkinson's disease	19	2.54351	1.77768e-05	ENSOARG00000002910, ENSOARG00000000016, ENSOARG00000000028, ENSOARG00000015094, ENSOARG00000002812, ENSOARG00000008306, ENSOARG00000018675, ENSOARG00000018374, ENSOARG00000019244, ENSOARG00000018563, ENSOARG00000013670, ENSOARG00000019607, ENSOARG00000009435, ENSOARG00000009701, ENSOARG00000000032, ENSOARG00000013705, ENSOARG00000004471, ENSOARG00000016718, ENSOARG00000017809	313	144	7729	3.25814	0.00438129	0.00219544	0.00212433
KEGG_PATHWAY	oas05010:Alzheimer's disease	20	2.67738	5.10756e-05	ENSOARG00000002910, ENSOARG00000000016, ENSOARG00000015094, ENSOARG00000002812, ENSOARG00000008306, ENSOARG00000005403, ENSOARG00000018675, ENSOARG00000018374, ENSOARG00000018563, ENSOARG00000013670, ENSOARG00000019607, ENSOARG00000009435, ENSOARG00000009701, ENSOARG00000002298, ENSOARG00000004471, ENSOARG00000016718, ENSOARG00000007332, ENSOARG00000008420, ENSOARG00000001381, ENSOARG00000017809	313	170	7729	2.90509	0.0125367	0.00420522	0.00406902
KEGG_PATHWAY	oas00190:Oxidative phosphorylation	17	2.27577	0.000141357	ENSOARG00000002910, ENSOARG00000000016, ENSOARG00000000028, ENSOARG00000015094, ENSOARG00000002812, ENSOARG00000005922, ENSOARG00000008306, ENSOARG00000018675, ENSOARG00000018374, ENSOARG00000018563, ENSOARG00000013670, ENSOARG00000019607, ENSOARG00000009435, ENSOARG00000000032, ENSOARG00000004471, ENSOARG00000016718, ENSOARG00000017809	313	139	7729	3.02004	0.0343152	0.00872882	0.00844611
KEGG_PATHWAY	oas05016:Huntington's disease	20	2.67738	0.000338936	ENSOARG00000002910, ENSOARG00000000016, ENSOARG00000005538, ENSOARG00000015094, ENSOARG00000002812, ENSOARG00000004523, ENSOARG00000008306, ENSOARG00000018675, ENSOARG00000018374, ENSOARG00000018563, ENSOARG00000013670, ENSOARG00000014646, ENSOARG00000019607, ENSOARG00000009435, ENSOARG00000009701, ENSOARG00000003188, ENSOARG00000013705, ENSOARG00000004471, ENSOARG00000016718, ENSOARG00000017809	313	196	7729	2.51972	0.0803217	0.0167434	0.0162011
KEGG_PATHWAY	oas05169:Epstein-Barr virus infection	15	2.00803	0.000411987	ENSOARG00000003637, ENSOARG00000002578, ENSOARG00000006448, ENSOARG00000019082, ENSOARG00000016012, ENSOARG00000012321, ENSOARG00000017558, ENSOARG00000012513, ENSOARG00000011302, ENSOARG00000013821, ENSOARG00000006699, ENSOARG00000013869, ENSOARG00000006642, ENSOARG00000008674, ENSOARG00000013829	313	123	7729	3.01138	0.0967733	0.0169601	0.0164108
KEGG_PATHWAY	oas03008:Ribosome biogenesis in eukaryotes	12	1.60643	0.000701245	ENSOARG00000006470, ENSOARG00000015989, ENSOARG00000005659, ENSOARG00000017569, ENSOARG00000020325, ENSOARG00000016410, ENSOARG00000003047, ENSOARG00000006774, ENSOARG00000006343, ENSOARG00000001040, ENSOARG00000007144, ENSOARG00000002470	313	87	7729	3.40597	0.159088	0.0247439	0.0239425
KEGG_PATHWAY	oas01130:Biosynthesis of antibiotics	19	2.54351	0.003355	ENSOARG00000005659, ENSOARG00000004539, ENSOARG00000000718, ENSOARG00000009418, ENSOARG00000001717, ENSOARG00000013010, ENSOARG00000008682, ENSOARG00000012104, ENSOARG00000012222, ENSOARG00000012426, ENSOARG00000018803, ENSOARG00000010048, ENSOARG00000010049, ENSOARG00000005335, ENSOARG00000008730, ENSOARG00000017829, ENSOARG00000008146, ENSOARG00000008420, ENSOARG00000006341	313	220	7729	2.1326	0.563985	0.103586	0.100231
KEGG_PATHWAY	oas04611:Platelet activation	13	1.74029	0.00541708	ENSOARG00000019182, ENSOARG00000013860, ENSOARG00000019102, ENSOARG00000020803, ENSOARG00000010362, ENSOARG00000001979, ENSOARG00000018077, ENSOARG00000019244, ENSOARG00000001508, ENSOARG00000018506, ENSOARG00000011318, ENSOARG00000004871, ENSOARG00000003021	313	128	7729	2.50791	0.738588	0.148669	0.143854
KEGG_PATHWAY	oas01200:Carbon metabolism	12	1.60643	0.00699331	ENSOARG00000012222, ENSOARG00000004539, ENSOARG00000012068, ENSOARG00000012426, ENSOARG00000018803, ENSOARG00000010049, ENSOARG00000005335, ENSOARG00000009418, ENSOARG00000018469, ENSOARG00000008730, ENSOARG00000001717, ENSOARG00000006341	313	116	7729	2.55448	0.82332	0.168413	0.162958
KEGG_PATHWAY	oas04260:Cardiac muscle contraction	9	1.20482	0.00750016	ENSOARG00000008297, ENSOARG00000000016, ENSOARG00000015094, ENSOARG00000002812, ENSOARG00000004471, ENSOARG00000016718, ENSOARG00000003817, ENSOARG00000017809, ENSOARG00000013670	313	71	7729	3.13014	0.844253	0.168413	0.162958
KEGG_PATHWAY	oas01100:Metabolic pathways	69	9.23695	0.00840053	ENSOARG00000015094, ENSOARG00000002812, ENSOARG00000019490, ENSOARG00000005127, ENSOARG00000020209, ENSOARG00000013670, ENSOARG00000018563, ENSOARG00000010360, ENSOARG00000008682, ENSOARG00000019607, ENSOARG00000012575, ENSOARG00000012574, ENSOARG00000017706, ENSOARG00000011568, ENSOARG00000013988, ENSOARG00000005335, ENSOARG00000017829, ENSOARG00000017906, ENSOARG00000006341, ENSOARG00000000588,…	313	1280	7729	1.33112	0.87553	0.172911	0.16731
KEGG_PATHWAY	oas04144:Endocytosis	19	2.54351	0.0148015	ENSOARG00000001854, ENSOARG00000003984, ENSOARG00000005337, ENSOARG00000019712, ENSOARG00000020988, ENSOARG00000013860, ENSOARG00000018276, ENSOARG00000012595, ENSOARG00000018781, ENSOARG00000009332, ENSOARG00000014701, ENSOARG00000016985, ENSOARG00000016933, ENSOARG00000013821, ENSOARG00000005950, ENSOARG00000011406, ENSOARG00000006145, ENSOARG00000005375, ENSOARG00000005065	313	255	7729	1.83989	0.97486	0.281229	0.27212
KEGG_PATHWAY	oas05414:Dilated cardiomyopathy	9	1.20482	0.0171879	ENSOARG00000019182, ENSOARG00000018506, ENSOARG00000007468, ENSOARG00000019102, ENSOARG00000002050, ENSOARG00000011583, ENSOARG00000018077, ENSOARG00000003021, ENSOARG00000003817	313	82	7729	2.71024	0.986189	0.303243	0.293422
KEGG_PATHWAY	oas03013:RNA transport	14	1.87416	0.0245383	ENSOARG00000003504, ENSOARG00000019392, ENSOARG00000019368, ENSOARG00000020823, ENSOARG00000014476, ENSOARG00000015785, ENSOARG00000019323, ENSOARG00000009673, ENSOARG00000018926, ENSOARG00000016728, ENSOARG00000018208, ENSOARG00000000261, ENSOARG00000009171, ENSOARG00000015905, ENSOARG00000001084	313	175	7729	1.97546	0.997838	0.404063	0.390976
KEGG_PATHWAY	oas01210:2-Oxocarboxylic acid metabolism	4	0.535475	0.0290991	ENSOARG00000012426, ENSOARG00000009418, ENSOARG00000001717, ENSOARG00000006341	313	17	7729	5.81019	0.99932	0.449218	0.434668
KEGG_PATHWAY	oas04350:TGF-beta signaling pathway	8	1.07095	0.0444852	ENSOARG00000017843, ENSOARG00000008119, ENSOARG00000007468, ENSOARG00000013860, ENSOARG00000018276, ENSOARG00000002050, ENSOARG00000011583, ENSOARG00000001408	313	81	7729	2.43884	0.999987	0.567641	0.549256
KEGG_PATHWAY	oas00020:Citrate cycle (TCA cycle)	5	0.669344	0.0466142	ENSOARG00000012222, ENSOARG00000009418, ENSOARG00000008730, ENSOARG00000017829, ENSOARG00000006341	313	34	7729	3.63137	0.999992	0.567641	0.549256
KEGG_PATHWAY	oas04141:Protein processing in endoplasmic reticulum	13	1.74029	0.0469812	ENSOARG00000000952, ENSOARG00000002779, ENSOARG00000014231, ENSOARG00000015872, ENSOARG00000005906, ENSOARG00000017843, ENSOARG00000014522, ENSOARG00000014854, ENSOARG00000003123, ENSOARG00000002551, ENSOARG00000012928, ENSOARG00000003185, ENSOARG00000020152	313	173	7729	1.85557	0.999993	0.567641	0.549256
KEGG_PATHWAY	oas05200:Pathways in cancer	24	3.21285	0.0481067	ENSOARG00000001700, ENSOARG00000008706, ENSOARG00000019182, ENSOARG00000000078, ENSOARG00000018324, ENSOARG00000018964, ENSOARG00000013860, ENSOARG00000019102, ENSOARG00000018276, ENSOARG00000018077, ENSOARG00000011583, ENSOARG00000017420, ENSOARG00000019244, ENSOARG00000010036, ENSOARG00000017843, ENSOARG00000009701, ENSOARG00000013821, ENSOARG00000006115, ENSOARG00000007468, ENSOARG00000008545,…	313	394	7729	1.50416	0.999995	0.567641	0.549256
KEGG_PATHWAY	oas04972:Pancreatic secretion	9	1.20482	0.0484933	ENSOARG00000008297, ENSOARG00000018172, ENSOARG00000019182, ENSOARG00000004954, ENSOARG00000005623, ENSOARG00000013860, ENSOARG00000019102, ENSOARG00000018077, ENSOARG00000003817	313	100	7729	2.2224	0.999995	0.567641	0.549256
KEGG_PATHWAY	oas04932:Non-alcoholic fatty liver disease (NAFLD)	12	1.60643	0.0505591	ENSOARG00000000016, ENSOARG00000015094, ENSOARG00000002812, ENSOARG00000009435, ENSOARG00000018675, ENSOARG00000007468, ENSOARG00000004471, ENSOARG00000018374, ENSOARG00000016718, ENSOARG00000017809, ENSOARG00000018563, ENSOARG00000013670	313	156	7729	1.89948	0.999997	0.567641	0.549256
KEGG_PATHWAY	oas04918:Thyroid hormone synthesis	7	0.937082	0.0590642	ENSOARG00000008297, ENSOARG00000019182, ENSOARG00000003188, ENSOARG00000019102, ENSOARG00000018077, ENSOARG00000012928, ENSOARG00000003185	313	69	7729	2.50512	1	0.600626	0.581173
KEGG_PATHWAY	oas05145:Toxoplasmosis	10	1.33869	0.0628711	ENSOARG00000012321, ENSOARG00000002578, ENSOARG00000009701, ENSOARG00000007468, ENSOARG00000013869, ENSOARG00000002050, ENSOARG00000011583, ENSOARG00000013829, ENSOARG00000016012, ENSOARG00000019244	313	124	7729	1.99139	1	0.600626	0.581173
KEGG_PATHWAY	oas04120:Ubiquitin mediated proteolysis	11	1.47256	0.063307	ENSOARG00000014701, ENSOARG00000016826, ENSOARG00000010875, ENSOARG00000017843, ENSOARG00000013821, ENSOARG00000012501, ENSOARG00000015872, ENSOARG00000002551, ENSOARG00000012595, ENSOARG00000007255, ENSOARG00000020152	313	143	7729	1.89948	1	0.600626	0.581173
KEGG_PATHWAY	oas04022:cGMP-PKG signaling pathway	12	1.60643	0.0652247	ENSOARG00000008297, ENSOARG00000019182, ENSOARG00000011517, ENSOARG00000003188, ENSOARG00000013705, ENSOARG00000011318, ENSOARG00000013860, ENSOARG00000019102, ENSOARG00000001979, ENSOARG00000018077, ENSOARG00000016771, ENSOARG00000019244	313	163	7729	1.81791	1	0.600626	0.581173
KEGG_PATHWAY	oas04923:Regulation of lipolysis in adipocytes	6	0.803213	0.0656555	ENSOARG00000019182, ENSOARG00000019102, ENSOARG00000007684, ENSOARG00000018077, ENSOARG00000016771, ENSOARG00000019244	313	54	7729	2.7437	1	0.600626	0.581173
KEGG_PATHWAY	oas04151:PI3K-Akt signaling pathway	21	2.81124	0.0761654	ENSOARG00000005657, ENSOARG00000000078, ENSOARG00000009802, ENSOARG00000019349, ENSOARG00000020823, ENSOARG00000001979, ENSOARG00000001508, ENSOARG00000011058, ENSOARG00000009701, ENSOARG00000012810, ENSOARG00000013821, ENSOARG00000009845, ENSOARG00000006115, ENSOARG00000003188, ENSOARG00000019080, ENSOARG00000008545, ENSOARG00000004487, ENSOARG00000004871, ENSOARG00000005375, ENSOARG00000015905,…	313	352	7729	1.47318	1	0.626909	0.606605
KEGG_PATHWAY	oas04110:Cell cycle	10	1.33869	0.0765408	ENSOARG00000017843, ENSOARG00000013821, ENSOARG00000012501, ENSOARG00000002461, ENSOARG00000007468, ENSOARG00000004487, ENSOARG00000018276, ENSOARG00000002050, ENSOARG00000011583, ENSOARG00000006450	313	129	7729	1.91421	1	0.626909	0.606605
KEGG_PATHWAY	oas04015:Rap1 signaling pathway	14	1.87416	0.0779627	ENSOARG00000001700, ENSOARG00000019182, ENSOARG00000000078, ENSOARG00000019349, ENSOARG00000013860, ENSOARG00000019102, ENSOARG00000020803, ENSOARG00000018077, ENSOARG00000019244, ENSOARG00000018506, ENSOARG00000008545, ENSOARG00000013869, ENSOARG00000005375, ENSOARG00000003021	313	208	7729	1.66205	1	0.626909	0.606605
KEGG_PATHWAY	oas03040:Spliceosome	11	1.47256	0.0786809	ENSOARG00000012046, ENSOARG00000018097, ENSOARG00000000694, ENSOARG00000003117, ENSOARG00000015045, ENSOARG00000020745, ENSOARG00000003033, ENSOARG00000008776, ENSOARG00000006740, ENSOARG00000019368, ENSOARG00000008158	313	149	7729	1.82299	1	0.626909	0.606605
KEGG_PATHWAY	oas04024:cAMP signaling pathway	14	1.87416	0.0897957	ENSOARG00000019182, ENSOARG00000013860, ENSOARG00000019102, ENSOARG00000018077, ENSOARG00000017420, ENSOARG00000003817, ENSOARG00000019244, ENSOARG00000008297, ENSOARG00000010036, ENSOARG00000003188, ENSOARG00000004983, ENSOARG00000011318, ENSOARG00000007684, ENSOARG00000001195	313	213	7729	1.62303	1	0.69311	0.670661

## Sheet: green
Table S6. KEGG pathway of green
Category	Term	Count	%	PValue	Genes	List Total	Pop Hits	Pop Total	Fold Enrichment	Bonferroni	Benjamini	FDR
KEGG_PATHWAY	oas03010:Ribosome	34	5.58292	5.59635e-13	ENSOARG00000007548, ENSOARG00000014242, ENSOARG00000018666, ENSOARG00000001428, ENSOARG00000017330, ENSOARG00000010582, ENSOARG00000013571, ENSOARG00000014536, ENSOARG00000012610, ENSOARG00000013423, ENSOARG00000011540, ENSOARG00000019826, ENSOARG00000017744, ENSOARG00000014457, ENSOARG00000014191, ENSOARG00000004920, ENSOARG00000001136, ENSOARG00000003677, ENSOARG00000000706, ENSOARG00000020910,…	264	224	7729	4.44376	1.19208e-10	1.19202e-10	1.16964e-10
KEGG_PATHWAY	oas05012:Parkinson's disease	27	4.4335	1.62365e-12	ENSOARG00000000035, ENSOARG00000008758, ENSOARG00000014760, ENSOARG00000015378, ENSOARG00000019904, ENSOARG00000012773, ENSOARG00000016876, ENSOARG00000016831, ENSOARG00000007018, ENSOARG00000006367, ENSOARG00000003076, ENSOARG00000020690, ENSOARG00000004946, ENSOARG00000012290, ENSOARG00000015187, ENSOARG00000013236, ENSOARG00000011397, ENSOARG00000010106, ENSOARG00000016007, ENSOARG00000015952,…	264	144	7729	5.48935	3.45848e-10	1.72918e-10	1.69671e-10
KEGG_PATHWAY	oas00190:Oxidative phosphorylation	26	4.26929	4.88231e-12	ENSOARG00000000035, ENSOARG00000014760, ENSOARG00000015378, ENSOARG00000019904, ENSOARG00000012773, ENSOARG00000016876, ENSOARG00000016831, ENSOARG00000007018, ENSOARG00000005993, ENSOARG00000006367, ENSOARG00000003076, ENSOARG00000020690, ENSOARG00000004946, ENSOARG00000012290, ENSOARG00000015187, ENSOARG00000013236, ENSOARG00000012685, ENSOARG00000011397, ENSOARG00000015952, ENSOARG00000000010,…	264	139	7729	5.47618	1.03993e-09	3.46644e-10	3.40134e-10
KEGG_PATHWAY	oas05016:Huntington's disease	30	4.92611	1.42523e-11	ENSOARG00000000035, ENSOARG00000008758, ENSOARG00000014760, ENSOARG00000015378, ENSOARG00000019904, ENSOARG00000012773, ENSOARG00000016876, ENSOARG00000016831, ENSOARG00000013249, ENSOARG00000007018, ENSOARG00000002484, ENSOARG00000006367, ENSOARG00000009251, ENSOARG00000003076, ENSOARG00000020690, ENSOARG00000004946, ENSOARG00000012290, ENSOARG00000020951, ENSOARG00000006304, ENSOARG00000015187,…	264	196	7729	4.4811	3.03576e-09	7.58937e-10	7.44685e-10
KEGG_PATHWAY	oas05010:Alzheimer's disease	25	4.10509	2.4043e-09	ENSOARG00000020782, ENSOARG00000000035, ENSOARG00000014760, ENSOARG00000015378, ENSOARG00000015097, ENSOARG00000019904, ENSOARG00000012773, ENSOARG00000016876, ENSOARG00000016831, ENSOARG00000007018, ENSOARG00000006367, ENSOARG00000003076, ENSOARG00000020690, ENSOARG00000004946, ENSOARG00000012290, ENSOARG00000013089, ENSOARG00000015187, ENSOARG00000013236, ENSOARG00000011397, ENSOARG00000015952,…	264	170	7729	4.30537	5.12116e-07	1.02423e-07	1.005e-07
KEGG_PATHWAY	oas04932:Non-alcoholic fatty liver disease (NAFLD)	21	3.44828	2.77865e-07	ENSOARG00000004946, ENSOARG00000012290, ENSOARG00000000035, ENSOARG00000020877, ENSOARG00000014760, ENSOARG00000009759, ENSOARG00000015378, ENSOARG00000013236, ENSOARG00000012444, ENSOARG00000019904, ENSOARG00000016876, ENSOARG00000016831, ENSOARG00000015952, ENSOARG00000007018, ENSOARG00000006367, ENSOARG00000006694, ENSOARG00000020690, ENSOARG00000007122, ENSOARG00000003076, ENSOARG00000009782,…	264	156	7729	3.94107	5.91836e-05	9.86422e-06	9.67898e-06
KEGG_PATHWAY	oas03013:RNA transport	16	2.62726	0.0008834	ENSOARG00000007607, ENSOARG00000015095, ENSOARG00000002169, ENSOARG00000001883, ENSOARG00000020610, ENSOARG00000018689, ENSOARG00000001813, ENSOARG00000015373, ENSOARG00000016759, ENSOARG00000010255, ENSOARG00000013721, ENSOARG00000011477, ENSOARG00000015368, ENSOARG00000014984, ENSOARG00000006149, ENSOARG00000006631	264	175	7729	2.67671	0.17159	0.0268806	0.0263758
KEGG_PATHWAY	oas01100:Metabolic pathways	61	10.0164	0.00468733	ENSOARG00000019292, ENSOARG00000000035, ENSOARG00000005369, ENSOARG00000003986, ENSOARG00000007503, ENSOARG00000002819, ENSOARG00000014760, ENSOARG00000009803, ENSOARG00000015378, ENSOARG00000013672, ENSOARG00000015053, ENSOARG00000012773, ENSOARG00000011045, ENSOARG00000010433, ENSOARG00000007832, ENSOARG00000006265, ENSOARG00000003076, ENSOARG00000020690, ENSOARG00000007870, ENSOARG00000004946,…	264	1280	7729	1.39521	0.632396	0.1248	0.122456
KEGG_PATHWAY	oas03008:Ribosome biogenesis in eukaryotes	9	1.47783	0.00926542	ENSOARG00000003900, ENSOARG00000019053, ENSOARG00000015368, ENSOARG00000001883, ENSOARG00000020403, ENSOARG00000001284, ENSOARG00000019788, ENSOARG00000018138, ENSOARG00000003606	264	87	7729	3.02861	0.862308	0.219282	0.215164
KEGG_PATHWAY	oas03040:Spliceosome	12	1.97044	0.012553	ENSOARG00000013940, ENSOARG00000009500, ENSOARG00000002169, ENSOARG00000005855, ENSOARG00000020444, ENSOARG00000008935, ENSOARG00000018246, ENSOARG00000019701, ENSOARG00000000142, ENSOARG00000005891, ENSOARG00000012608, ENSOARG00000009078	264	149	7729	2.35784	0.932168	0.26738	0.262358
KEGG_PATHWAY	oas04919:Thyroid hormone signaling pathway	10	1.64204	0.0154075	ENSOARG00000004390, ENSOARG00000016607, ENSOARG00000020442, ENSOARG00000017283, ENSOARG00000020027, ENSOARG00000020951, ENSOARG00000002484, ENSOARG00000018523, ENSOARG00000009818, ENSOARG00000011074	264	114	7729	2.56812	0.963387	0.298345	0.292742
KEGG_PATHWAY	oas04330:Notch signaling pathway	6	0.985222	0.031066	ENSOARG00000000357, ENSOARG00000020782, ENSOARG00000020442, ENSOARG00000020951, ENSOARG00000002484, ENSOARG00000018523	264	52	7729	3.37806	0.998796	0.544354	0.534131
KEGG_PATHWAY	oas04260:Cardiac muscle contraction	7	1.14943	0.0332235	ENSOARG00000004946, ENSOARG00000013236, ENSOARG00000001845, ENSOARG00000012290, ENSOARG00000000035, ENSOARG00000013089, ENSOARG00000005560	264	71	7729	2.88642	0.999251	0.544354	0.534131
KEGG_PATHWAY	oas05200:Pathways in cancer	21	3.44828	0.0472608	ENSOARG00000001845, ENSOARG00000020027, ENSOARG00000020951, ENSOARG00000006679, ENSOARG00000013052, ENSOARG00000015400, ENSOARG00000015592, ENSOARG00000012444, ENSOARG00000014559, ENSOARG00000010462, ENSOARG00000016607, ENSOARG00000011893, ENSOARG00000016727, ENSOARG00000002484, ENSOARG00000004112, ENSOARG00000000340, ENSOARG00000008578, ENSOARG00000006674, ENSOARG00000006631, ENSOARG00000008169,…	264	394	7729	1.56042	0.999967	0.719039	0.705536
KEGG_PATHWAY	oas05211:Renal cell carcinoma	6	0.985222	0.0732797	ENSOARG00000016727, ENSOARG00000020027, ENSOARG00000020358, ENSOARG00000010978, ENSOARG00000002484, ENSOARG00000000340	264	66	7729	2.6615	1	0.989269	0.970692
KEGG_PATHWAY	oas03020:RNA polymerase	4	0.656814	0.0743113	ENSOARG00000015995, ENSOARG00000007503, ENSOARG00000009803, ENSOARG00000010407	264	29	7729	4.03814	1	0.989269	0.970692

## Sheet: blue
Table S6. KEGG pathway of blue
Category	Term	Count	%	PValue	Genes	List Total	Pop Hits	Pop Total	Fold Enrichment	Bonferroni	Benjamini	FDR
KEGG_PATHWAY	oas01100:Metabolic pathways	279	8.52429	1.10306e-11	ENSOARG00000001722, ENSOARG00000007945, ENSOARG00000002259, ENSOARG00000005645, ENSOARG00000017754, ENSOARG00000017633, ENSOARG00000000515, ENSOARG00000010681, ENSOARG00000012059, ENSOARG00000013943, ENSOARG00000016415, ENSOARG00000012853, ENSOARG00000017867, ENSOARG00000004442, ENSOARG00000004686, ENSOARG00000007033, ENSOARG00000005098, ENSOARG00000002920, ENSOARG00000007935, ENSOARG00000011087,…	1183	1280	7729	1.42407	3.18785e-09	3.18785e-09	2.89002e-09
KEGG_PATHWAY	oas01130:Biosynthesis of antibiotics	62	1.89429	1.18305e-06	ENSOARG00000018680, ENSOARG00000018566, ENSOARG00000017754, ENSOARG00000015250, ENSOARG00000005491, ENSOARG00000011007, ENSOARG00000013943, ENSOARG00000017867, ENSOARG00000004442, ENSOARG00000012935, ENSOARG00000001093, ENSOARG00000018593, ENSOARG00000005679, ENSOARG00000020412, ENSOARG00000005238, ENSOARG00000000587, ENSOARG00000014550, ENSOARG00000017303, ENSOARG00000020218, ENSOARG00000009837,…	1183	220	7729	1.84123	0.000341843	0.000170951	0.00015498
KEGG_PATHWAY	oas01200:Carbon metabolism	37	1.13046	1.30868e-05	ENSOARG00000020781, ENSOARG00000007925, ENSOARG00000018566, ENSOARG00000018980, ENSOARG00000013650, ENSOARG00000005491, ENSOARG00000012675, ENSOARG00000016713, ENSOARG00000011864, ENSOARG00000017867, ENSOARG00000004442, ENSOARG00000007136, ENSOARG00000015948, ENSOARG00000007894, ENSOARG00000007179, ENSOARG00000007496, ENSOARG00000000940, ENSOARG00000000369, ENSOARG00000018593, ENSOARG00000020397,…	1183	116	7729	2.08393	0.00377498	0.0012607	0.00114292
KEGG_PATHWAY	oas00770:Pantothenate and CoA biosynthesis	11	0.336083	9.08609e-05	ENSOARG00000002602, ENSOARG00000015307, ENSOARG00000020103, ENSOARG00000002732, ENSOARG00000017549, ENSOARG00000002259, ENSOARG00000012226, ENSOARG00000014440, ENSOARG00000014486, ENSOARG00000002726, ENSOARG00000018112	1183	18	7729	3.99263	0.0259182	0.0065647	0.00595139
KEGG_PATHWAY	oas04120:Ubiquitin mediated proteolysis	40	1.22212	0.000145522	ENSOARG00000004516, ENSOARG00000000117, ENSOARG00000007768, ENSOARG00000004338, ENSOARG00000017554, ENSOARG00000009505, ENSOARG00000015596, ENSOARG00000016467, ENSOARG00000014382, ENSOARG00000009278, ENSOARG00000014714, ENSOARG00000007073, ENSOARG00000005094, ENSOARG00000013921, ENSOARG00000009094, ENSOARG00000004840, ENSOARG00000005852, ENSOARG00000010954, ENSOARG00000010515, ENSOARG00000005399,…	1183	143	7729	1.82752	0.0411866	0.00771048	0.00699012
KEGG_PATHWAY	oas04144:Endocytosis	62	1.89429	0.000160079	ENSOARG00000000276, ENSOARG00000004632, ENSOARG00000008834, ENSOARG00000015058, ENSOARG00000011252, ENSOARG00000010161, ENSOARG00000019057, ENSOARG00000003509, ENSOARG00000015722, ENSOARG00000018516, ENSOARG00000010836, ENSOARG00000007797, ENSOARG00000000043, ENSOARG00000008841, ENSOARG00000000161, ENSOARG00000017183, ENSOARG00000002207, ENSOARG00000006606, ENSOARG00000003654, ENSOARG00000000422,…	1183	255	7729	1.58851	0.0452126	0.00771048	0.00699012
KEGG_PATHWAY	oas04510:Focal adhesion	51	1.5582	0.000765865	ENSOARG00000005208, ENSOARG00000018483, ENSOARG00000006538, ENSOARG00000006813, ENSOARG00000007228, ENSOARG00000000636, ENSOARG00000012064, ENSOARG00000015529, ENSOARG00000002021, ENSOARG00000007238, ENSOARG00000001254, ENSOARG00000018591, ENSOARG00000003418, ENSOARG00000015686, ENSOARG00000017940, ENSOARG00000010388, ENSOARG00000019835, ENSOARG00000013616, ENSOARG00000010829, ENSOARG00000017490,…	1183	211	7729	1.57916	0.19862	0.0296165	0.0268496
KEGG_PATHWAY	oas00630:Glyoxylate and dicarboxylate metabolism	13	0.397189	0.000916509	ENSOARG00000007925, ENSOARG00000018566, ENSOARG00000013650, ENSOARG00000011482, ENSOARG00000013773, ENSOARG00000011112, ENSOARG00000018757, ENSOARG00000017867, ENSOARG00000010934, ENSOARG00000004442, ENSOARG00000007136, ENSOARG00000015948, ENSOARG00000007179	1183	30	7729	2.83114	0.232788	0.0296165	0.0268496
KEGG_PATHWAY	oas03008:Ribosome biogenesis in eukaryotes	26	0.794378	0.000960719	ENSOARG00000018986, ENSOARG00000017354, ENSOARG00000018783, ENSOARG00000015820, ENSOARG00000017747, ENSOARG00000004443, ENSOARG00000006221, ENSOARG00000004041, ENSOARG00000020174, ENSOARG00000004869, ENSOARG00000004923, ENSOARG00000018290, ENSOARG00000003675, ENSOARG00000014452, ENSOARG00000019566, ENSOARG00000015047, ENSOARG00000018574, ENSOARG00000002805, ENSOARG00000012174, ENSOARG00000012764,…	1183	87	7729	1.95251	0.242538	0.0296165	0.0268496
KEGG_PATHWAY	oas00100:Steroid biosynthesis	11	0.336083	0.00114281	ENSOARG00000007493, ENSOARG00000006429, ENSOARG00000010935, ENSOARG00000002197, ENSOARG00000005222, ENSOARG00000008478, ENSOARG00000016126, ENSOARG00000015250, ENSOARG00000013023, ENSOARG00000012341, ENSOARG00000001371	1183	23	7729	3.12466	0.281408	0.0296165	0.0268496
KEGG_PATHWAY	oas04540:Gap junction	26	0.794378	0.0011513	ENSOARG00000002932, ENSOARG00000006538, ENSOARG00000019070, ENSOARG00000020689, ENSOARG00000020627, ENSOARG00000010164, ENSOARG00000013076, ENSOARG00000016562, ENSOARG00000015529, ENSOARG00000013527, ENSOARG00000018879, ENSOARG00000009195, ENSOARG00000006760, ENSOARG00000003293, ENSOARG00000020032, ENSOARG00000012393, ENSOARG00000017940, ENSOARG00000015686, ENSOARG00000018353, ENSOARG00000003718,…	1183	88	7729	1.93032	0.283171	0.0296165	0.0268496
KEGG_PATHWAY	oas00280:Valine, leucine and isoleucine degradation	18	0.549954	0.0013091	ENSOARG00000000940, ENSOARG00000020660, ENSOARG00000000369, ENSOARG00000018593, ENSOARG00000016052, ENSOARG00000018680, ENSOARG00000007925, ENSOARG00000020103, ENSOARG00000020219, ENSOARG00000011112, ENSOARG00000013647, ENSOARG00000013118, ENSOARG00000012226, ENSOARG00000004442, ENSOARG00000007136, ENSOARG00000015948, ENSOARG00000009197, ENSOARG00000007033	1183	52	7729	2.26156	0.315165	0.0296165	0.0268496
KEGG_PATHWAY	oas04611:Platelet activation	34	1.0388	0.00133223	ENSOARG00000002932, ENSOARG00000004812, ENSOARG00000015199, ENSOARG00000010164, ENSOARG00000016440, ENSOARG00000016562, ENSOARG00000015529, ENSOARG00000013527, ENSOARG00000011863, ENSOARG00000004785, ENSOARG00000009195, ENSOARG00000015706, ENSOARG00000018591, ENSOARG00000000320, ENSOARG00000007935, ENSOARG00000000422, ENSOARG00000012393, ENSOARG00000020711, ENSOARG00000016476, ENSOARG00000017940,…	1183	128	7729	1.73543	0.319734	0.0296165	0.0268496
KEGG_PATHWAY	oas00230:Purine metabolism	44	1.34433	0.00146976	ENSOARG00000002932, ENSOARG00000006517, ENSOARG00000000315, ENSOARG00000008618, ENSOARG00000020644, ENSOARG00000004952, ENSOARG00000009826, ENSOARG00000020868, ENSOARG00000000858, ENSOARG00000015176, ENSOARG00000011762, ENSOARG00000011243, ENSOARG00000007096, ENSOARG00000013527, ENSOARG00000016017, ENSOARG00000009656, ENSOARG00000018319, ENSOARG00000010994, ENSOARG00000012952, ENSOARG00000012935,…	1183	180	7729	1.59705	0.346277	0.03034	0.0275055
KEGG_PATHWAY	oas05205:Proteoglycans in cancer	49	1.4971	0.00158174	ENSOARG00000005208, ENSOARG00000021136, ENSOARG00000012184, ENSOARG00000013273, ENSOARG00000007908, ENSOARG00000015727, ENSOARG00000015529, ENSOARG00000011767, ENSOARG00000002021, ENSOARG00000007238, ENSOARG00000004241, ENSOARG00000003418, ENSOARG00000001511, ENSOARG00000020339, ENSOARG00000015686, ENSOARG00000017940, ENSOARG00000019683, ENSOARG00000018035, ENSOARG00000012643, ENSOARG00000014866,…	1183	207	7729	1.54655	0.367126	0.0304748	0.0276277
KEGG_PATHWAY	oas04962:Vasopressin-regulated water reabsorption	15	0.458295	0.0045075	ENSOARG00000002932, ENSOARG00000003801, ENSOARG00000017281, ENSOARG00000003665, ENSOARG00000020698, ENSOARG00000009957, ENSOARG00000010351, ENSOARG00000016781, ENSOARG00000016562, ENSOARG00000011833, ENSOARG00000015722, ENSOARG00000007777, ENSOARG00000006476, ENSOARG00000012429, ENSOARG00000010947	1183	44	7729	2.22729	0.728993	0.0779281	0.0706476
KEGG_PATHWAY	oas01230:Biosynthesis of amino acids	21	0.641613	0.00458401	ENSOARG00000020781, ENSOARG00000004401, ENSOARG00000020103, ENSOARG00000020412, ENSOARG00000000587, ENSOARG00000005238, ENSOARG00000017754, ENSOARG00000019149, ENSOARG00000020516, ENSOARG00000018980, ENSOARG00000007382, ENSOARG00000018757, ENSOARG00000011995, ENSOARG00000016713, ENSOARG00000013943, ENSOARG00000011864, ENSOARG00000012226, ENSOARG00000021170, ENSOARG00000003750, ENSOARG00000007894,…	1183	72	7729	1.90557	0.734946	0.0779281	0.0706476
KEGG_PATHWAY	oas00051:Fructose and mannose metabolism	12	0.366636	0.00595061	ENSOARG00000005491, ENSOARG00000009421, ENSOARG00000002920, ENSOARG00000012909, ENSOARG00000013082, ENSOARG00000002773, ENSOARG00000011864, ENSOARG00000005321, ENSOARG00000005035, ENSOARG00000012451, ENSOARG00000010271, ENSOARG00000007023	1183	32	7729	2.45002	0.821802	0.0894719	0.0811129
KEGG_PATHWAY	oas01212:Fatty acid metabolism	16	0.488848	0.00617998	ENSOARG00000000369, ENSOARG00000018593, ENSOARG00000018680, ENSOARG00000020179, ENSOARG00000002344, ENSOARG00000004117, ENSOARG00000000948, ENSOARG00000014674, ENSOARG00000019125, ENSOARG00000011587, ENSOARG00000011112, ENSOARG00000013845, ENSOARG00000013118, ENSOARG00000020191, ENSOARG00000009197, ENSOARG00000008540	1183	50	7729	2.09068	0.8333	0.0894719	0.0811129
KEGG_PATHWAY	oas04919:Thyroid hormone signaling pathway	29	0.886037	0.00619183	ENSOARG00000021136, ENSOARG00000001621, ENSOARG00000010177, ENSOARG00000015529, ENSOARG00000012673, ENSOARG00000016238, ENSOARG00000009877, ENSOARG00000011401, ENSOARG00000008766, ENSOARG00000004785, ENSOARG00000013903, ENSOARG00000002221, ENSOARG00000009195, ENSOARG00000003798, ENSOARG00000020711, ENSOARG00000017940, ENSOARG00000015686, ENSOARG00000009839, ENSOARG00000003718, ENSOARG00000011855,…	1183	114	7729	1.662	0.833873	0.0894719	0.0811129
KEGG_PATHWAY	oas04015:Rap1 signaling pathway	46	1.40544	0.00851189	ENSOARG00000002932, ENSOARG00000000778, ENSOARG00000006538, ENSOARG00000006813, ENSOARG00000019070, ENSOARG00000013273, ENSOARG00000015199, ENSOARG00000014586, ENSOARG00000010164, ENSOARG00000012064, ENSOARG00000016562, ENSOARG00000016418, ENSOARG00000015529, ENSOARG00000013527, ENSOARG00000013404, ENSOARG00000011863, ENSOARG00000002021, ENSOARG00000010319, ENSOARG00000004785, ENSOARG00000009195,…	1183	208	7729	1.44488	0.915454	0.112374	0.101875
KEGG_PATHWAY	oas04910:Insulin signaling pathway	33	1.00825	0.00889446	ENSOARG00000006517, ENSOARG00000001504, ENSOARG00000020520, ENSOARG00000020686, ENSOARG00000004577, ENSOARG00000000938, ENSOARG00000014223, ENSOARG00000020627, ENSOARG00000005491, ENSOARG00000009278, ENSOARG00000011485, ENSOARG00000015529, ENSOARG00000011767, ENSOARG00000015864, ENSOARG00000017889, ENSOARG00000004785, ENSOARG00000007478, ENSOARG00000007990, ENSOARG00000020473, ENSOARG00000012909,…	1183	138	7729	1.56233	0.924377	0.112374	0.101875
KEGG_PATHWAY	oas00534:Glycosaminoglycan biosynthesis - heparan sulfate / heparin	10	0.30553	0.00894323	ENSOARG00000001644, ENSOARG00000017811, ENSOARG00000007934, ENSOARG00000015721, ENSOARG00000004687, ENSOARG00000005931, ENSOARG00000014907, ENSOARG00000014991, ENSOARG00000018348, ENSOARG00000008177	1183	25	7729	2.61336	0.925445	0.112374	0.101875
KEGG_PATHWAY	oas00563:Glycosylphosphatidylinositol(GPI)-anchor biosynthesis	10	0.30553	0.0118615	ENSOARG00000012059, ENSOARG00000000447, ENSOARG00000014193, ENSOARG00000012156, ENSOARG00000021169, ENSOARG00000015116, ENSOARG00000012853, ENSOARG00000005981, ENSOARG00000005497, ENSOARG00000007357	1183	26	7729	2.51284	0.968205	0.140666	0.127524
KEGG_PATHWAY	oas04066:HIF-1 signaling pathway	25	0.763825	0.0126551	ENSOARG00000021136, ENSOARG00000020307, ENSOARG00000014586, ENSOARG00000005491, ENSOARG00000015529, ENSOARG00000011767, ENSOARG00000004785, ENSOARG00000007894, ENSOARG00000003271, ENSOARG00000012909, ENSOARG00000013082, ENSOARG00000020853, ENSOARG00000005238, ENSOARG00000001511, ENSOARG00000014550, ENSOARG00000015100, ENSOARG00000020711, ENSOARG00000018898, ENSOARG00000015686, ENSOARG00000003718,…	1183	99	7729	1.64985	0.974794	0.140666	0.127524
KEGG_PATHWAY	oas04915:Estrogen signaling pathway	25	0.763825	0.0126551	ENSOARG00000002932, ENSOARG00000008834, ENSOARG00000020627, ENSOARG00000003903, ENSOARG00000010164, ENSOARG00000007908, ENSOARG00000016562, ENSOARG00000015529, ENSOARG00000013527, ENSOARG00000004785, ENSOARG00000009195, ENSOARG00000012393, ENSOARG00000020711, ENSOARG00000009957, ENSOARG00000016775, ENSOARG00000017940, ENSOARG00000003718, ENSOARG00000018035, ENSOARG00000008132, ENSOARG00000016848,…	1183	99	7729	1.64985	0.974794	0.140666	0.127524
KEGG_PATHWAY	oas00970:Aminoacyl-tRNA biosynthesis	14	0.427742	0.0145388	ENSOARG00000005239, ENSOARG00000020897, ENSOARG00000012085, ENSOARG00000017731, ENSOARG00000017122, ENSOARG00000009761, ENSOARG00000012333, ENSOARG00000013003, ENSOARG00000010844, ENSOARG00000008017, ENSOARG00000006477, ENSOARG00000006276, ENSOARG00000011829, ENSOARG00000005286	1183	45	7729	2.03261	0.985485	0.155619	0.141081
KEGG_PATHWAY	oas00062:Fatty acid elongation	10	0.30553	0.0154348	ENSOARG00000012566, ENSOARG00000000369, ENSOARG00000011587, ENSOARG00000018593, ENSOARG00000018680, ENSOARG00000020179, ENSOARG00000002344, ENSOARG00000020545, ENSOARG00000000948, ENSOARG00000020191	1183	27	7729	2.41977	0.98884	0.159309	0.144426
KEGG_PATHWAY	oas04921:Oxytocin signaling pathway	34	1.0388	0.0174242	ENSOARG00000002932, ENSOARG00000020520, ENSOARG00000010164, ENSOARG00000000858, ENSOARG00000016562, ENSOARG00000011762, ENSOARG00000007592, ENSOARG00000015529, ENSOARG00000012673, ENSOARG00000013527, ENSOARG00000009195, ENSOARG00000013847, ENSOARG00000011109, ENSOARG00000015706, ENSOARG00000019143, ENSOARG00000016292, ENSOARG00000007935, ENSOARG00000019084, ENSOARG00000001411, ENSOARG00000012393,…	1183	150	7729	1.4809	0.99378	0.173641	0.157418
KEGG_PATHWAY	oas00520:Amino sugar and nucleotide sugar metabolism	15	0.458295	0.0180522	ENSOARG00000001722, ENSOARG00000002920, ENSOARG00000012909, ENSOARG00000002773, ENSOARG00000001456, ENSOARG00000009826, ENSOARG00000009837, ENSOARG00000012451, ENSOARG00000019024, ENSOARG00000005491, ENSOARG00000009600, ENSOARG00000019823, ENSOARG00000007127, ENSOARG00000005321, ENSOARG00000005035	1183	51	7729	1.92159	0.994829	0.173903	0.157656
KEGG_PATHWAY	oas04141:Protein processing in endoplasmic reticulum	38	1.16101	0.0190317	ENSOARG00000000874, ENSOARG00000003944, ENSOARG00000007968, ENSOARG00000006459, ENSOARG00000008834, ENSOARG00000018543, ENSOARG00000018402, ENSOARG00000003903, ENSOARG00000018465, ENSOARG00000014833, ENSOARG00000009713, ENSOARG00000015965, ENSOARG00000009010, ENSOARG00000007176, ENSOARG00000019021, ENSOARG00000021166, ENSOARG00000008408, ENSOARG00000002962, ENSOARG00000016775, ENSOARG00000017127,…	1183	173	7729	1.43508	0.996125	0.177425	0.160849
KEGG_PATHWAY	oas00270:Cysteine and methionine metabolism	13	0.397189	0.0202046	ENSOARG00000008968, ENSOARG00000020516, ENSOARG00000009927, ENSOARG00000018298, ENSOARG00000013650, ENSOARG00000016253, ENSOARG00000018684, ENSOARG00000009354, ENSOARG00000007382, ENSOARG00000011995, ENSOARG00000016415, ENSOARG00000003750, ENSOARG00000009562	1183	42	7729	2.02224	0.997258	0.182473	0.165425
KEGG_PATHWAY	oas05142:Chagas disease (American trypanosomiasis)	27	0.824931	0.0210904	ENSOARG00000000552, ENSOARG00000000751, ENSOARG00000000114, ENSOARG00000009627, ENSOARG00000010164, ENSOARG00000013076, ENSOARG00000012086, ENSOARG00000016562, ENSOARG00000010971, ENSOARG00000015529, ENSOARG00000013527, ENSOARG00000015404, ENSOARG00000001031, ENSOARG00000004785, ENSOARG00000009195, ENSOARG00000008001, ENSOARG00000008707, ENSOARG00000003654, ENSOARG00000007977, ENSOARG00000005875,…	1183	114	7729	1.54738	0.997888	0.184701	0.167445
KEGG_PATHWAY	oas00514:Other types of O-glycan biosynthesis	9	0.274977	0.0219653	ENSOARG00000019728, ENSOARG00000012504, ENSOARG00000009668, ENSOARG00000006744, ENSOARG00000017339, ENSOARG00000015057, ENSOARG00000002398, ENSOARG00000000515, ENSOARG00000002382	1183	24	7729	2.45002	0.998369	0.186705	0.169262
KEGG_PATHWAY	oas04146:Peroxisome	21	0.641613	0.0259909	ENSOARG00000005848, ENSOARG00000015192, ENSOARG00000001541, ENSOARG00000004932, ENSOARG00000000288, ENSOARG00000006799, ENSOARG00000018566, ENSOARG00000018980, ENSOARG00000019642, ENSOARG00000001290, ENSOARG00000014026, ENSOARG00000017403, ENSOARG00000013724, ENSOARG00000017634, ENSOARG00000000382, ENSOARG00000006004, ENSOARG00000011989, ENSOARG00000006530, ENSOARG00000004154, ENSOARG00000008540,…	1183	84	7729	1.63335	0.999505	0.21461	0.19456
KEGG_PATHWAY	oas00020:Citrate cycle (TCA cycle)	11	0.336083	0.0268258	ENSOARG00000020397, ENSOARG00000014862, ENSOARG00000008171, ENSOARG00000000587, ENSOARG00000015712, ENSOARG00000014550, ENSOARG00000010008, ENSOARG00000007136, ENSOARG00000018980, ENSOARG00000013650, ENSOARG00000015619	1183	34	7729	2.11374	0.999614	0.215351	0.195232
KEGG_PATHWAY	oas03050:Proteasome	13	0.397189	0.0288499	ENSOARG00000005948, ENSOARG00000005604, ENSOARG00000003753, ENSOARG00000006724, ENSOARG00000003731, ENSOARG00000007429, ENSOARG00000020600, ENSOARG00000014683, ENSOARG00000020967, ENSOARG00000010476, ENSOARG00000015809, ENSOARG00000013737, ENSOARG00000020680	1183	44	7729	1.93032	0.999788	0.215827	0.195663
KEGG_PATHWAY	oas04370:VEGF signaling pathway	16	0.488848	0.0289981	ENSOARG00000003418, ENSOARG00000007935, ENSOARG00000020711, ENSOARG00000017940, ENSOARG00000015686, ENSOARG00000012870, ENSOARG00000003718, ENSOARG00000011960, ENSOARG00000007592, ENSOARG00000015529, ENSOARG00000002021, ENSOARG00000004785, ENSOARG00000001060, ENSOARG00000008334, ENSOARG00000006076, ENSOARG00000006187	1183	59	7729	1.77177	0.999797	0.215827	0.195663
KEGG_PATHWAY	oas04666:Fc gamma R-mediated phagocytosis	21	0.641613	0.029274	ENSOARG00000003416, ENSOARG00000005847, ENSOARG00000004577, ENSOARG00000006701, ENSOARG00000020711, ENSOARG00000016761, ENSOARG00000015686, ENSOARG00000003718, ENSOARG00000011960, ENSOARG00000015529, ENSOARG00000011767, ENSOARG00000014401, ENSOARG00000010139, ENSOARG00000008281, ENSOARG00000012106, ENSOARG00000002021, ENSOARG00000007238, ENSOARG00000004785, ENSOARG00000007686, ENSOARG00000006076,…	1183	85	7729	1.61413	0.999813	0.215827	0.195663
KEGG_PATHWAY	oas05200:Pathways in cancer	75	2.29148	0.0303142	ENSOARG00000002932, ENSOARG00000005728, ENSOARG00000002417, ENSOARG00000021136, ENSOARG00000006538, ENSOARG00000006813, ENSOARG00000007228, ENSOARG00000003903, ENSOARG00000010164, ENSOARG00000007908, ENSOARG00000012064, ENSOARG00000013076, ENSOARG00000007592, ENSOARG00000015529, ENSOARG00000009655, ENSOARG00000010117, ENSOARG00000011401, ENSOARG00000002021, ENSOARG00000008766, ENSOARG00000010319,…	1183	394	7729	1.24367	0.999863	0.215827	0.195663
KEGG_PATHWAY	oas04550:Signaling pathways regulating pluripotency of stem cells	31	0.947143	0.0315776	ENSOARG00000003669, ENSOARG00000020880, ENSOARG00000007507, ENSOARG00000017475, ENSOARG00000003391, ENSOARG00000015529, ENSOARG00000010117, ENSOARG00000009932, ENSOARG00000007733, ENSOARG00000004662, ENSOARG00000004785, ENSOARG00000002107, ENSOARG00000017161, ENSOARG00000010809, ENSOARG00000003654, ENSOARG00000007318, ENSOARG00000001576, ENSOARG00000006249, ENSOARG00000001511, ENSOARG00000020711,…	1183	140	7729	1.44668	0.999906	0.215827	0.195663
KEGG_PATHWAY	oas04520:Adherens junction	18	0.549954	0.031987	ENSOARG00000003416, ENSOARG00000003713, ENSOARG00000020463, ENSOARG00000000778, ENSOARG00000003654, ENSOARG00000001576, ENSOARG00000017279, ENSOARG00000013174, ENSOARG00000017940, ENSOARG00000016676, ENSOARG00000000549, ENSOARG00000003718, ENSOARG00000010971, ENSOARG00000015529, ENSOARG00000010139, ENSOARG00000004662, ENSOARG00000002021, ENSOARG00000001260	1183	70	7729	1.68001	0.999917	0.215827	0.195663
KEGG_PATHWAY	oas04924:Renin secretion	17	0.519401	0.03275	ENSOARG00000006517, ENSOARG00000012393, ENSOARG00000010164, ENSOARG00000000858, ENSOARG00000015385, ENSOARG00000016562, ENSOARG00000008132, ENSOARG00000016802, ENSOARG00000007096, ENSOARG00000009401, ENSOARG00000014621, ENSOARG00000014843, ENSOARG00000006476, ENSOARG00000009195, ENSOARG00000013847, ENSOARG00000020162, ENSOARG00000008232	1183	65	7729	1.70873	0.999934	0.215827	0.195663
KEGG_PATHWAY	oas04912:GnRH signaling pathway	21	0.641613	0.0328594	ENSOARG00000002932, ENSOARG00000007935, ENSOARG00000006701, ENSOARG00000012393, ENSOARG00000019414, ENSOARG00000016775, ENSOARG00000017940, ENSOARG00000020627, ENSOARG00000012870, ENSOARG00000003718, ENSOARG00000013076, ENSOARG00000018035, ENSOARG00000016562, ENSOARG00000018310, ENSOARG00000008132, ENSOARG00000015529, ENSOARG00000013527, ENSOARG00000015404, ENSOARG00000006476, ENSOARG00000009195,…	1183	86	7729	1.59536	0.999936	0.215827	0.195663
KEGG_PATHWAY	oas04350:TGF-beta signaling pathway	20	0.61106	0.034032	ENSOARG00000017161, ENSOARG00000003654, ENSOARG00000007318, ENSOARG00000015245, ENSOARG00000017475, ENSOARG00000010293, ENSOARG00000003718, ENSOARG00000014668, ENSOARG00000010344, ENSOARG00000010971, ENSOARG00000015737, ENSOARG00000015529, ENSOARG00000018724, ENSOARG00000011767, ENSOARG00000014401, ENSOARG00000015887, ENSOARG00000004662, ENSOARG00000007733, ENSOARG00000013715, ENSOARG00000009089	1183	81	7729	1.61318	0.999955	0.218561	0.198142
KEGG_PATHWAY	oas04961:Endocrine and other factor-regulated calcium reabsorption	12	0.366636	0.039786	ENSOARG00000017183, ENSOARG00000002932, ENSOARG00000006638, ENSOARG00000002207, ENSOARG00000012393, ENSOARG00000010836, ENSOARG00000006476, ENSOARG00000009195, ENSOARG00000015686, ENSOARG00000020162, ENSOARG00000006495, ENSOARG00000016562	1183	41	7729	1.91221	0.999992	0.24538	0.222455
KEGG_PATHWAY	oas04724:Glutamatergic synapse	24	0.733272	0.0399061	ENSOARG00000002932, ENSOARG00000005728, ENSOARG00000007935, ENSOARG00000006701, ENSOARG00000012393, ENSOARG00000013491, ENSOARG00000015686, ENSOARG00000010164, ENSOARG00000003718, ENSOARG00000016562, ENSOARG00000008132, ENSOARG00000019508, ENSOARG00000010397, ENSOARG00000015529, ENSOARG00000013399, ENSOARG00000013527, ENSOARG00000018757, ENSOARG00000009425, ENSOARG00000018857, ENSOARG00000005994,…	1183	104	7729	1.50771	0.999992	0.24538	0.222455
KEGG_PATHWAY	oas00640:Propanoate metabolism	9	0.274977	0.0436748	ENSOARG00000000940, ENSOARG00000000369, ENSOARG00000018593, ENSOARG00000020397, ENSOARG00000007925, ENSOARG00000011112, ENSOARG00000008171, ENSOARG00000004442, ENSOARG00000015948	1183	27	7729	2.1778	0.999998	0.262959	0.238392
KEGG_PATHWAY	oas05143:African trypanosomiasis	11	0.336083	0.046552	ENSOARG00000014866, ENSOARG00000013488, ENSOARG00000002586, ENSOARG00000001031, ENSOARG00000012393, ENSOARG00000018303, ENSOARG00000009580, ENSOARG00000009195, ENSOARG00000010944, ENSOARG00000015686, ENSOARG00000020162	1183	37	7729	1.94236	0.999999	0.274562	0.248911
KEGG_PATHWAY	oas04931:Insulin resistance	25	0.763825	0.0505049	ENSOARG00000005847, ENSOARG00000001504, ENSOARG00000020520, ENSOARG00000020686, ENSOARG00000011767, ENSOARG00000019823, ENSOARG00000004785, ENSOARG00000002343, ENSOARG00000001699, ENSOARG00000020473, ENSOARG00000008804, ENSOARG00000005658, ENSOARG00000001411, ENSOARG00000000422, ENSOARG00000001511, ENSOARG00000001456, ENSOARG00000020711, ENSOARG00000009957, ENSOARG00000009565, ENSOARG00000011833,…	1183	112	7729	1.45835	1	0.291918	0.264646
KEGG_PATHWAY	oas00600:Sphingolipid metabolism	13	0.397189	0.0535979	ENSOARG00000020883, ENSOARG00000005645, ENSOARG00000019992, ENSOARG00000011960, ENSOARG00000013961, ENSOARG00000010892, ENSOARG00000017904, ENSOARG00000009711, ENSOARG00000008281, ENSOARG00000011820, ENSOARG00000003058, ENSOARG00000006584, ENSOARG00000008597	1183	48	7729	1.76946	1	0.298734	0.270825
KEGG_PATHWAY	oas03013:RNA transport	36	1.09991	0.0537515	ENSOARG00000000558, ENSOARG00000008616, ENSOARG00000008977, ENSOARG00000003688, ENSOARG00000001566, ENSOARG00000017410, ENSOARG00000017033, ENSOARG00000013057, ENSOARG00000017354, ENSOARG00000018783, ENSOARG00000011421, ENSOARG00000013400, ENSOARG00000008787, ENSOARG00000002200, ENSOARG00000001991, ENSOARG00000003173, ENSOARG00000004041, ENSOARG00000007056, ENSOARG00000020174, ENSOARG00000021166,…	1183	175	7729	1.34401	1	0.298734	0.270825
KEGG_PATHWAY	oas05146:Amoebiasis	25	0.763825	0.055206	ENSOARG00000007228, ENSOARG00000016440, ENSOARG00000013076, ENSOARG00000016562, ENSOARG00000013527, ENSOARG00000013943, ENSOARG00000015722, ENSOARG00000025180, ENSOARG00000004785, ENSOARG00000009195, ENSOARG00000003713, ENSOARG00000018591, ENSOARG00000003418, ENSOARG00000000327, ENSOARG00000019180, ENSOARG00000012393, ENSOARG00000020711, ENSOARG00000016476, ENSOARG00000015686, ENSOARG00000006476,…	1183	113	7729	1.44544	1	0.298777	0.270863
KEGG_PATHWAY	oas05230:Central carbon metabolism in cancer	16	0.488848	0.0558268	ENSOARG00000000778, ENSOARG00000012909, ENSOARG00000021136, ENSOARG00000004401, ENSOARG00000006538, ENSOARG00000001576, ENSOARG00000019070, ENSOARG00000014550, ENSOARG00000020711, ENSOARG00000010271, ENSOARG00000003718, ENSOARG00000005491, ENSOARG00000015529, ENSOARG00000011864, ENSOARG00000004785, ENSOARG00000006076	1183	64	7729	1.63335	1	0.298777	0.270863
KEGG_PATHWAY	oas00532:Glycosaminoglycan biosynthesis - chondroitin sulfate / dermatan sulfate	7	0.213871	0.0579634	ENSOARG00000003758, ENSOARG00000009413, ENSOARG00000015721, ENSOARG00000004687, ENSOARG00000009887, ENSOARG00000005931, ENSOARG00000018018	1183	19	7729	2.40704	1	0.301934	0.273726
KEGG_PATHWAY	oas05032:Morphine addiction	20	0.61106	0.0585063	ENSOARG00000002932, ENSOARG00000004847, ENSOARG00000005728, ENSOARG00000006517, ENSOARG00000005656, ENSOARG00000013382, ENSOARG00000015686, ENSOARG00000010164, ENSOARG00000016562, ENSOARG00000016802, ENSOARG00000007096, ENSOARG00000014418, ENSOARG00000016848, ENSOARG00000013527, ENSOARG00000010521, ENSOARG00000012952, ENSOARG00000002088, ENSOARG00000007797, ENSOARG00000006476, ENSOARG00000007210	1183	86	7729	1.51939	1	0.301934	0.273726
KEGG_PATHWAY	oas04922:Glucagon signaling pathway	22	0.672166	0.0642427	ENSOARG00000004826, ENSOARG00000006517, ENSOARG00000020520, ENSOARG00000004401, ENSOARG00000020686, ENSOARG00000001411, ENSOARG00000014550, ENSOARG00000012393, ENSOARG00000009957, ENSOARG00000016775, ENSOARG00000014223, ENSOARG00000016562, ENSOARG00000008132, ENSOARG00000011833, ENSOARG00000016405, ENSOARG00000017889, ENSOARG00000004100, ENSOARG00000007478, ENSOARG00000006476, ENSOARG00000009195,…	1183	98	7729	1.46668	1	0.325722	0.295291
KEGG_PATHWAY	oas00310:Lysine degradation	14	0.427742	0.067779	ENSOARG00000000369, ENSOARG00000020880, ENSOARG00000018593, ENSOARG00000003417, ENSOARG00000003755, ENSOARG00000017960, ENSOARG00000015057, ENSOARG00000000957, ENSOARG00000011112, ENSOARG00000014862, ENSOARG00000015679, ENSOARG00000002398, ENSOARG00000002293, ENSOARG00000008487	1183	55	7729	1.66304	1	0.332002	0.300985
KEGG_PATHWAY	oas00480:Glutathione metabolism	14	0.427742	0.067779	ENSOARG00000005518, ENSOARG00000019281, ENSOARG00000008968, ENSOARG00000007965, ENSOARG00000018980, ENSOARG00000018014, ENSOARG00000016253, ENSOARG00000011493, ENSOARG00000017012, ENSOARG00000017584, ENSOARG00000014759, ENSOARG00000012987, ENSOARG00000011841, ENSOARG00000008128	1183	55	7729	1.66304	1	0.332002	0.300985
KEGG_PATHWAY	oas05211:Renal cell carcinoma	16	0.488848	0.0702297	ENSOARG00000015391, ENSOARG00000000778, ENSOARG00000021136, ENSOARG00000020711, ENSOARG00000020627, ENSOARG00000003718, ENSOARG00000009565, ENSOARG00000015529, ENSOARG00000002021, ENSOARG00000007238, ENSOARG00000007028, ENSOARG00000004785, ENSOARG00000002034, ENSOARG00000008334, ENSOARG00000003271, ENSOARG00000006076	1183	66	7729	1.58385	1	0.338273	0.30667
KEGG_PATHWAY	oas04620:Toll-like receptor signaling pathway	23	0.702719	0.0727892	ENSOARG00000015050, ENSOARG00000008707, ENSOARG00000000552, ENSOARG00000005017, ENSOARG00000005875, ENSOARG00000020711, ENSOARG00000012870, ENSOARG00000000538, ENSOARG00000003718, ENSOARG00000013335, ENSOARG00000011288, ENSOARG00000015529, ENSOARG00000015404, ENSOARG00000025180, ENSOARG00000016603, ENSOARG00000002021, ENSOARG00000001031, ENSOARG00000004785, ENSOARG00000008369, ENSOARG00000013903,…	1183	105	7729	1.43112	1	0.340697	0.308867
KEGG_PATHWAY	oas04270:Vascular smooth muscle contraction	26	0.794378	0.0730907	ENSOARG00000002932, ENSOARG00000005847, ENSOARG00000000858, ENSOARG00000013076, ENSOARG00000020707, ENSOARG00000016562, ENSOARG00000011762, ENSOARG00000015529, ENSOARG00000013527, ENSOARG00000003452, ENSOARG00000009195, ENSOARG00000015706, ENSOARG00000020198, ENSOARG00000007935, ENSOARG00000012393, ENSOARG00000015125, ENSOARG00000015686, ENSOARG00000003718, ENSOARG00000015385, ENSOARG00000007819,…	1183	122	7729	1.39236	1	0.340697	0.308867
KEGG_PATHWAY	oas05020:Prion diseases	9	0.274977	0.076156	ENSOARG00000015529, ENSOARG00000007977, ENSOARG00000019180, ENSOARG00000004535, ENSOARG00000006476, ENSOARG00000016809, ENSOARG00000003718, ENSOARG00000005582, ENSOARG00000008001	1183	30	7729	1.96002	1	0.344	0.311861
KEGG_PATHWAY	oas05231:Choline metabolism in cancer	22	0.672166	0.0767403	ENSOARG00000003416, ENSOARG00000007935, ENSOARG00000021136, ENSOARG00000006538, ENSOARG00000005336, ENSOARG00000019070, ENSOARG00000006701, ENSOARG00000020711, ENSOARG00000015686, ENSOARG00000020627, ENSOARG00000003718, ENSOARG00000013994, ENSOARG00000015529, ENSOARG00000011767, ENSOARG00000014401, ENSOARG00000010139, ENSOARG00000008281, ENSOARG00000012106, ENSOARG00000002021, ENSOARG00000004785,…	1183	100	7729	1.43735	1	0.344	0.311861
KEGG_PATHWAY	oas04022:cGMP-PKG signaling pathway	33	1.00825	0.0773702	ENSOARG00000002932, ENSOARG00000006517, ENSOARG00000005847, ENSOARG00000010164, ENSOARG00000000858, ENSOARG00000013076, ENSOARG00000020707, ENSOARG00000011762, ENSOARG00000015529, ENSOARG00000013527, ENSOARG00000016017, ENSOARG00000009195, ENSOARG00000015706, ENSOARG00000020473, ENSOARG00000020198, ENSOARG00000020278, ENSOARG00000019084, ENSOARG00000005656, ENSOARG00000012393, ENSOARG00000009957,…	1183	163	7729	1.32271	1	0.344	0.311861
KEGG_PATHWAY	oas04621:NOD-like receptor signaling pathway	13	0.397189	0.0795734	ENSOARG00000000569, ENSOARG00000005899, ENSOARG00000006823, ENSOARG00000018224, ENSOARG00000009627, ENSOARG00000012870, ENSOARG00000003903, ENSOARG00000003718, ENSOARG00000015529, ENSOARG00000016603, ENSOARG00000001650, ENSOARG00000009262, ENSOARG00000008243	1183	51	7729	1.66537	1	0.348435	0.315882
KEGG_PATHWAY	oas04010:MAPK signaling pathway	48	1.46654	0.0807991	ENSOARG00000005208, ENSOARG00000015050, ENSOARG00000000899, ENSOARG00000006538, ENSOARG00000019070, ENSOARG00000013190, ENSOARG00000003963, ENSOARG00000008834, ENSOARG00000013273, ENSOARG00000017279, ENSOARG00000020627, ENSOARG00000018564, ENSOARG00000010971, ENSOARG00000015529, ENSOARG00000010578, ENSOARG00000013404, ENSOARG00000025180, ENSOARG00000015404, ENSOARG00000002021, ENSOARG00000007238,…	1183	252	7729	1.24446	1	0.348521	0.315961
KEGG_PATHWAY	oas04014:Ras signaling pathway	43	1.31378	0.0838794	ENSOARG00000005728, ENSOARG00000000778, ENSOARG00000006538, ENSOARG00000006813, ENSOARG00000019070, ENSOARG00000013273, ENSOARG00000014586, ENSOARG00000020627, ENSOARG00000012064, ENSOARG00000009312, ENSOARG00000015529, ENSOARG00000013404, ENSOARG00000015722, ENSOARG00000002021, ENSOARG00000007238, ENSOARG00000010319, ENSOARG00000004785, ENSOARG00000003293, ENSOARG00000005273, ENSOARG00000006340,…	1183	223	7729	1.2598	1	0.356488	0.323182
KEGG_PATHWAY	oas04360:Axon guidance	26	0.794378	0.0852341	ENSOARG00000000778, ENSOARG00000004319, ENSOARG00000007903, ENSOARG00000017153, ENSOARG00000010164, ENSOARG00000014361, ENSOARG00000015529, ENSOARG00000015821, ENSOARG00000002021, ENSOARG00000007238, ENSOARG00000005014, ENSOARG00000003418, ENSOARG00000006427, ENSOARG00000019084, ENSOARG00000004787, ENSOARG00000020935, ENSOARG00000003718, ENSOARG00000015957, ENSOARG00000006092, ENSOARG00000015898,…	1183	124	7729	1.3699	1	0.356995	0.323643
KEGG_PATHWAY	oas01040:Biosynthesis of unsaturated fatty acids	8	0.244424	0.0901619	ENSOARG00000012566, ENSOARG00000011587, ENSOARG00000018593, ENSOARG00000013845, ENSOARG00000000948, ENSOARG00000020191, ENSOARG00000014674, ENSOARG00000008540	1183	26	7729	2.01027	1	0.37224	0.337463
KEGG_PATHWAY	oas04918:Thyroid hormone synthesis	16	0.488848	0.0961077	ENSOARG00000002932, ENSOARG00000005518, ENSOARG00000020266, ENSOARG00000007965, ENSOARG00000012393, ENSOARG00000009957, ENSOARG00000016775, ENSOARG00000015686, ENSOARG00000016562, ENSOARG00000008132, ENSOARG00000013527, ENSOARG00000011833, ENSOARG00000006476, ENSOARG00000009195, ENSOARG00000020162, ENSOARG00000006495	1183	69	7729	1.51499	1	0.391199	0.354651
KEGG_PATHWAY	oas04142:Lysosome	26	0.794378	0.0986563	ENSOARG00000004632, ENSOARG00000005909, ENSOARG00000019992, ENSOARG00000013787, ENSOARG00000013587, ENSOARG00000017007, ENSOARG00000006863, ENSOARG00000002285, ENSOARG00000003058, ENSOARG00000000665, ENSOARG00000019184, ENSOARG00000002207, ENSOARG00000020179, ENSOARG00000003994, ENSOARG00000001896, ENSOARG00000013162, ENSOARG00000016970, ENSOARG00000013179, ENSOARG00000018845, ENSOARG00000011951,…	1183	126	7729	1.34816	1	0.395995	0.358999

## Sheet: turquoise
Table S6. KEGG pathway of turquoise
Category	Term	Count	%	PValue	Genes	List Total	Pop Hits	Pop Total	Fold Enrichment	Bonferroni	Benjamini	FDR
KEGG_PATHWAY	oas04114:Oocyte meiosis	46	1.15317	9.64189e-08	ENSOARG00000004318, ENSOARG00000003968, ENSOARG00000018185, ENSOARG00000008716, ENSOARG00000019194, ENSOARG00000004239, ENSOARG00000016587, ENSOARG00000010180, ENSOARG00000013595, ENSOARG00000000736, ENSOARG00000017199, ENSOARG00000015824, ENSOARG00000008581, ENSOARG00000007172, ENSOARG00000015049, ENSOARG00000006180, ENSOARG00000015469, ENSOARG00000013623, ENSOARG00000008228, ENSOARG00000010759,…	1514	108	7729	2.17436	2.76718e-05	2.76722e-05	2.11157e-05
KEGG_PATHWAY	oas04070:Phosphatidylinositol signaling system	43	1.07796	2.74687e-07	ENSOARG00000000772, ENSOARG00000020543, ENSOARG00000001841, ENSOARG00000013075, ENSOARG00000009749, ENSOARG00000014146, ENSOARG00000010180, ENSOARG00000001725, ENSOARG00000010381, ENSOARG00000019926, ENSOARG00000002180, ENSOARG00000016259, ENSOARG00000009536, ENSOARG00000008921, ENSOARG00000006666, ENSOARG00000003211, ENSOARG00000005278, ENSOARG00000005870, ENSOARG00000010838, ENSOARG00000006044,…	1514	101	7729	2.17342	7.88321e-05	3.24688e-05	2.47758e-05
KEGG_PATHWAY	oas04142:Lysosome	50	1.25345	3.39395e-07	ENSOARG00000007905, ENSOARG00000001647, ENSOARG00000000795, ENSOARG00000008438, ENSOARG00000017115, ENSOARG00000012384, ENSOARG00000004839, ENSOARG00000015603, ENSOARG00000019928, ENSOARG00000016858, ENSOARG00000006985, ENSOARG00000010913, ENSOARG00000012817, ENSOARG00000003777, ENSOARG00000004743, ENSOARG00000020979, ENSOARG00000018673, ENSOARG00000018629, ENSOARG00000012289, ENSOARG00000001081,…	1514	126	7729	2.0258	9.74016e-05	3.24688e-05	2.47758e-05
KEGG_PATHWAY	oas04115:p53 signaling pathway	33	0.827275	2.60344e-06	ENSOARG00000004318, ENSOARG00000003008, ENSOARG00000018302, ENSOARG00000014146, ENSOARG00000015272, ENSOARG00000019455, ENSOARG00000015571, ENSOARG00000013671, ENSOARG00000009908, ENSOARG00000014362, ENSOARG00000010693, ENSOARG00000010352, ENSOARG00000006180, ENSOARG00000017824, ENSOARG00000002783, ENSOARG00000001792, ENSOARG00000020058, ENSOARG00000017048, ENSOARG00000018572, ENSOARG00000015262,…	1514	74	7729	2.27656	0.000746909	0.000149437	0.000114031
KEGG_PATHWAY	oas00562:Inositol phosphate metabolism	33	0.827275	2.60344e-06	ENSOARG00000000772, ENSOARG00000001841, ENSOARG00000013075, ENSOARG00000009749, ENSOARG00000014146, ENSOARG00000001725, ENSOARG00000011840, ENSOARG00000019926, ENSOARG00000013967, ENSOARG00000016259, ENSOARG00000009536, ENSOARG00000008921, ENSOARG00000006666, ENSOARG00000005278, ENSOARG00000006044, ENSOARG00000005890, ENSOARG00000005639, ENSOARG00000006947, ENSOARG00000020531, ENSOARG00000008648,…	1514	74	7729	2.27656	0.000746909	0.000149437	0.000114031
KEGG_PATHWAY	oas04141:Protein processing in endoplasmic reticulum	58	1.454	1.83855e-05	ENSOARG00000002377, ENSOARG00000001565, ENSOARG00000016142, ENSOARG00000016782, ENSOARG00000001607, ENSOARG00000018882, ENSOARG00000010156, ENSOARG00000009773, ENSOARG00000009017, ENSOARG00000016856, ENSOARG00000010676, ENSOARG00000008800, ENSOARG00000004003, ENSOARG00000020051, ENSOARG00000006405, ENSOARG00000020774, ENSOARG00000005237, ENSOARG00000014077, ENSOARG00000014111, ENSOARG00000014398,…	1514	173	7729	1.71151	0.00526278	0.000879439	0.00067107
KEGG_PATHWAY	oas04071:Sphingolipid signaling pathway	44	1.10303	3.21062e-05	ENSOARG00000008819, ENSOARG00000001468, ENSOARG00000000337, ENSOARG00000018185, ENSOARG00000003587, ENSOARG00000019799, ENSOARG00000014146, ENSOARG00000015571, ENSOARG00000002717, ENSOARG00000013006, ENSOARG00000007690, ENSOARG00000002180, ENSOARG00000015049, ENSOARG00000009536, ENSOARG00000013806, ENSOARG00000010759, ENSOARG00000001078, ENSOARG00000005870, ENSOARG00000012718, ENSOARG00000007374,…	1514	122	7729	1.84115	0.00917231	0.00131636	0.00100447
KEGG_PATHWAY	oas04360:Axon guidance	44	1.10303	5.0083e-05	ENSOARG00000008819, ENSOARG00000006838, ENSOARG00000005448, ENSOARG00000002633, ENSOARG00000016740, ENSOARG00000018103, ENSOARG00000003804, ENSOARG00000012066, ENSOARG00000015801, ENSOARG00000006382, ENSOARG00000015109, ENSOARG00000016739, ENSOARG00000013487, ENSOARG00000016559, ENSOARG00000013623, ENSOARG00000012879, ENSOARG00000011846, ENSOARG00000020270, ENSOARG00000009770, ENSOARG00000020173,…	1514	124	7729	1.81146	0.0142714	0.00165318	0.00126148
KEGG_PATHWAY	oas04662:B cell receptor signaling pathway	28	0.70193	5.18418e-05	ENSOARG00000018185, ENSOARG00000001783, ENSOARG00000005525, ENSOARG00000001620, ENSOARG00000014778, ENSOARG00000002180, ENSOARG00000018811, ENSOARG00000009999, ENSOARG00000013623, ENSOARG00000008423, ENSOARG00000005870, ENSOARG00000012718, ENSOARG00000005032, ENSOARG00000017460, ENSOARG00000007814, ENSOARG00000008988, ENSOARG00000019324, ENSOARG00000014293, ENSOARG00000014209, ENSOARG00000010782,…	1514	66	7729	2.16577	0.0147688	0.00165318	0.00126148
KEGG_PATHWAY	oas04152:AMPK signaling pathway	43	1.07796	9.13615e-05	ENSOARG00000006739, ENSOARG00000001743, ENSOARG00000001124, ENSOARG00000017897, ENSOARG00000015653, ENSOARG00000002738, ENSOARG00000018166, ENSOARG00000009752, ENSOARG00000002180, ENSOARG00000015049, ENSOARG00000009712, ENSOARG00000009317, ENSOARG00000010759, ENSOARG00000000285, ENSOARG00000005870, ENSOARG00000004505, ENSOARG00000020671, ENSOARG00000021144, ENSOARG00000002427, ENSOARG00000000488,…	1514	123	7729	1.78468	0.0258811	0.00262207	0.00200082
KEGG_PATHWAY	oas05203:Viral carcinogenesis	67	1.67962	0.000154405	ENSOARG00000004318, ENSOARG00000021179, ENSOARG00000018886, ENSOARG00000015571, ENSOARG00000013149, ENSOARG00000010352, ENSOARG00000002180, ENSOARG00000009214, ENSOARG00000006180, ENSOARG00000014631, ENSOARG00000008246, ENSOARG00000009493, ENSOARG00000005496, ENSOARG00000009253, ENSOARG00000020053, ENSOARG00000008166, ENSOARG00000010909, ENSOARG00000020057, ENSOARG00000004824, ENSOARG00000007814,…	1514	222	7729	1.5407	0.0433501	0.00402858	0.00307407
KEGG_PATHWAY	oas04914:Progesterone-mediated oocyte maturation	33	0.827275	0.000209647	ENSOARG00000001468, ENSOARG00000004318, ENSOARG00000018185, ENSOARG00000008716, ENSOARG00000004239, ENSOARG00000019799, ENSOARG00000013595, ENSOARG00000013254, ENSOARG00000000736, ENSOARG00000009908, ENSOARG00000017199, ENSOARG00000013006, ENSOARG00000002180, ENSOARG00000007172, ENSOARG00000015469, ENSOARG00000008228, ENSOARG00000005870, ENSOARG00000004384, ENSOARG00000001653, ENSOARG00000013581,…	1514	89	7729	1.89287	0.0584002	0.00501405	0.00382605
KEGG_PATHWAY	oas04110:Cell cycle	43	1.07796	0.000300318	ENSOARG00000004318, ENSOARG00000002774, ENSOARG00000018302, ENSOARG00000014143, ENSOARG00000014063, ENSOARG00000016587, ENSOARG00000016665, ENSOARG00000001946, ENSOARG00000000736, ENSOARG00000015571, ENSOARG00000013671, ENSOARG00000009908, ENSOARG00000008581, ENSOARG00000010352, ENSOARG00000015649, ENSOARG00000012992, ENSOARG00000007172, ENSOARG00000006180, ENSOARG00000010359, ENSOARG00000017802,…	1514	129	7729	1.70167	0.0825932	0.00635585	0.00484993
KEGG_PATHWAY	oas05214:Glioma	26	0.651792	0.000310041	ENSOARG00000018185, ENSOARG00000014146, ENSOARG00000002738, ENSOARG00000013254, ENSOARG00000015571, ENSOARG00000002180, ENSOARG00000008423, ENSOARG00000008246, ENSOARG00000008521, ENSOARG00000005870, ENSOARG00000008988, ENSOARG00000013581, ENSOARG00000016412, ENSOARG00000018572, ENSOARG00000004609, ENSOARG00000010640, ENSOARG00000010782, ENSOARG00000013636, ENSOARG00000019999, ENSOARG00000010005,…	1514	65	7729	2.04201	0.0851505	0.00635585	0.00484993
KEGG_PATHWAY	oas04068:FoxO signaling pathway	44	1.10303	0.000364343	ENSOARG00000006739, ENSOARG00000001468, ENSOARG00000017295, ENSOARG00000018185, ENSOARG00000020487, ENSOARG00000001202, ENSOARG00000005469, ENSOARG00000015331, ENSOARG00000019799, ENSOARG00000014342, ENSOARG00000014146, ENSOARG00000013254, ENSOARG00000013671, ENSOARG00000009908, ENSOARG00000013006, ENSOARG00000017825, ENSOARG00000010352, ENSOARG00000002180, ENSOARG00000009317, ENSOARG00000005433,…	1514	134	7729	1.67628	0.0993021	0.00697109	0.0053194
KEGG_PATHWAY	oas05213:Endometrial cancer	22	0.551517	0.000427326	ENSOARG00000018185, ENSOARG00000003455, ENSOARG00000002885, ENSOARG00000013581, ENSOARG00000017258, ENSOARG00000014146, ENSOARG00000016130, ENSOARG00000013254, ENSOARG00000015571, ENSOARG00000016550, ENSOARG00000008064, ENSOARG00000006281, ENSOARG00000002180, ENSOARG00000010782, ENSOARG00000019999, ENSOARG00000010741, ENSOARG00000007664, ENSOARG00000008423, ENSOARG00000007245, ENSOARG00000012819,…	1514	52	7729	2.15982	0.115443	0.00766517	0.00584903
KEGG_PATHWAY	oas04380:Osteoclast differentiation	40	1.00276	0.000729413	ENSOARG00000001468, ENSOARG00000018185, ENSOARG00000001783, ENSOARG00000001620, ENSOARG00000019799, ENSOARG00000020968, ENSOARG00000019079, ENSOARG00000013006, ENSOARG00000001070, ENSOARG00000002180, ENSOARG00000013168, ENSOARG00000010854, ENSOARG00000009833, ENSOARG00000009999, ENSOARG00000013623, ENSOARG00000013309, ENSOARG00000001078, ENSOARG00000002683, ENSOARG00000005870, ENSOARG00000012718,…	1514	122	7729	1.67378	0.188944	0.0111188	0.0084844
KEGG_PATHWAY	oas05215:Prostate cancer	31	0.777137	0.00073609	ENSOARG00000001743, ENSOARG00000018185, ENSOARG00000014146, ENSOARG00000002738, ENSOARG00000013254, ENSOARG00000015571, ENSOARG00000006281, ENSOARG00000008064, ENSOARG00000002180, ENSOARG00000006180, ENSOARG00000006586, ENSOARG00000008423, ENSOARG00000008246, ENSOARG00000005870, ENSOARG00000012718, ENSOARG00000002885, ENSOARG00000013581, ENSOARG00000016412, ENSOARG00000009343, ENSOARG00000014525,…	1514	87	7729	1.81903	0.190498	0.0111188	0.0084844
KEGG_PATHWAY	oas05222:Small cell lung cancer	31	0.777137	0.00073609	ENSOARG00000004978, ENSOARG00000020503, ENSOARG00000014146, ENSOARG00000018187, ENSOARG00000015571, ENSOARG00000019079, ENSOARG00000003292, ENSOARG00000002180, ENSOARG00000018317, ENSOARG00000006180, ENSOARG00000019329, ENSOARG00000005412, ENSOARG00000001078, ENSOARG00000008246, ENSOARG00000005870, ENSOARG00000007694, ENSOARG00000012718, ENSOARG00000000744, ENSOARG00000018572, ENSOARG00000013137,…	1514	87	7729	1.81903	0.190498	0.0111188	0.0084844
KEGG_PATHWAY	oas04810:Regulation of actin cytoskeleton	61	1.52921	0.000818538	ENSOARG00000016181, ENSOARG00000000995, ENSOARG00000021179, ENSOARG00000006414, ENSOARG00000001841, ENSOARG00000013075, ENSOARG00000015054, ENSOARG00000008285, ENSOARG00000016937, ENSOARG00000005050, ENSOARG00000002180, ENSOARG00000010952, ENSOARG00000019329, ENSOARG00000005412, ENSOARG00000006586, ENSOARG00000011768, ENSOARG00000017460, ENSOARG00000013581, ENSOARG00000016412, ENSOARG00000015323,…	1514	209	7729	1.48998	0.209442	0.011746	0.00896299
KEGG_PATHWAY	oas04722:Neurotrophin signaling pathway	40	1.00276	0.000870592	ENSOARG00000001468, ENSOARG00000000337, ENSOARG00000018064, ENSOARG00000018185, ENSOARG00000000156, ENSOARG00000019678, ENSOARG00000019799, ENSOARG00000019632, ENSOARG00000011197, ENSOARG00000015571, ENSOARG00000019079, ENSOARG00000013006, ENSOARG00000006281, ENSOARG00000007392, ENSOARG00000002180, ENSOARG00000015469, ENSOARG00000009999, ENSOARG00000009294, ENSOARG00000008423, ENSOARG00000008521,…	1514	123	7729	1.66017	0.221175	0.0118981	0.00907903
KEGG_PATHWAY	oas04530:Tight junction	30	0.752068	0.00108661	ENSOARG00000001028, ENSOARG00000021013, ENSOARG00000017196, ENSOARG00000021179, ENSOARG00000002037, ENSOARG00000018760, ENSOARG00000011188, ENSOARG00000009411, ENSOARG00000015049, ENSOARG00000013801, ENSOARG00000011941, ENSOARG00000000363, ENSOARG00000020050, ENSOARG00000005551, ENSOARG00000005791, ENSOARG00000020472, ENSOARG00000001777, ENSOARG00000004028, ENSOARG00000000103, ENSOARG00000016530,…	1514	85	7729	1.80177	0.268037	0.0141753	0.0108167
KEGG_PATHWAY	oas05161:Hepatitis B	45	1.1281	0.00117022	ENSOARG00000001743, ENSOARG00000001468, ENSOARG00000018185, ENSOARG00000001783, ENSOARG00000000939, ENSOARG00000018468, ENSOARG00000014146, ENSOARG00000015571, ENSOARG00000006281, ENSOARG00000007392, ENSOARG00000002180, ENSOARG00000009699, ENSOARG00000006180, ENSOARG00000009999, ENSOARG00000008246, ENSOARG00000005792, ENSOARG00000012819, ENSOARG00000005870, ENSOARG00000012718, ENSOARG00000004489,…	1514	145	7729	1.58432	0.285413	0.0142837	0.0108994
KEGG_PATHWAY	oas03030:DNA replication	17	0.426172	0.00119446	ENSOARG00000002774, ENSOARG00000003356, ENSOARG00000020512, ENSOARG00000014143, ENSOARG00000014046, ENSOARG00000020607, ENSOARG00000017574, ENSOARG00000016111, ENSOARG00000008185, ENSOARG00000010697, ENSOARG00000017802, ENSOARG00000011358, ENSOARG00000018527, ENSOARG00000010956, ENSOARG00000005654, ENSOARG00000010614, ENSOARG00000010629	1514	38	7729	2.28382	0.290372	0.0142837	0.0108994
KEGG_PATHWAY	oas05100:Bacterial invasion of epithelial cells	28	0.70193	0.00124459	ENSOARG00000016181, ENSOARG00000000995, ENSOARG00000017493, ENSOARG00000005867, ENSOARG00000016123, ENSOARG00000017258, ENSOARG00000002180, ENSOARG00000019329, ENSOARG00000008521, ENSOARG00000020050, ENSOARG00000005870, ENSOARG00000002821, ENSOARG00000001337, ENSOARG00000003455, ENSOARG00000013080, ENSOARG00000006205, ENSOARG00000001379, ENSOARG00000002885, ENSOARG00000018731, ENSOARG00000018775,…	1514	78	7729	1.83257	0.300521	0.0142879	0.0109026
KEGG_PATHWAY	oas04660:T cell receptor signaling pathway	33	0.827275	0.00206672	ENSOARG00000020044, ENSOARG00000018185, ENSOARG00000001783, ENSOARG00000005525, ENSOARG00000019799, ENSOARG00000020923, ENSOARG00000020968, ENSOARG00000013006, ENSOARG00000002180, ENSOARG00000018811, ENSOARG00000009999, ENSOARG00000013623, ENSOARG00000007798, ENSOARG00000008423, ENSOARG00000005870, ENSOARG00000012718, ENSOARG00000005032, ENSOARG00000017000, ENSOARG00000014293, ENSOARG00000013242,…	1514	100	7729	1.68466	0.447754	0.0228134	0.0174081
KEGG_PATHWAY	oas05200:Pathways in cancer	101	2.53196	0.00226917	ENSOARG00000015571, ENSOARG00000017199, ENSOARG00000017474, ENSOARG00000012973, ENSOARG00000016937, ENSOARG00000018317, ENSOARG00000006180, ENSOARG00000005136, ENSOARG00000005412, ENSOARG00000008246, ENSOARG00000005639, ENSOARG00000017460, ENSOARG00000000744, ENSOARG00000021069, ENSOARG00000003455, ENSOARG00000002885, ENSOARG00000008988, ENSOARG00000015323, ENSOARG00000016412, ENSOARG00000016130,…	1514	394	7729	1.30865	0.478994	0.0233202	0.0177949
KEGG_PATHWAY	oas00071:Fatty acid degradation	17	0.426172	0.00227514	ENSOARG00000018083, ENSOARG00000007614, ENSOARG00000010163, ENSOARG00000011792, ENSOARG00000000978, ENSOARG00000018036, ENSOARG00000018344, ENSOARG00000016505, ENSOARG00000010662, ENSOARG00000015735, ENSOARG00000013410, ENSOARG00000010650, ENSOARG00000015738, ENSOARG00000011512, ENSOARG00000004046, ENSOARG00000008236, ENSOARG00000006198	1514	40	7729	2.16963	0.479887	0.0233202	0.0177949
KEGG_PATHWAY	oas05223:Non-small cell lung cancer	21	0.526448	0.00266129	ENSOARG00000018185, ENSOARG00000008988, ENSOARG00000013581, ENSOARG00000016367, ENSOARG00000018572, ENSOARG00000013254, ENSOARG00000015571, ENSOARG00000006281, ENSOARG00000002180, ENSOARG00000010782, ENSOARG00000019999, ENSOARG00000010741, ENSOARG00000004730, ENSOARG00000007545, ENSOARG00000007664, ENSOARG00000008423, ENSOARG00000008246, ENSOARG00000007245, ENSOARG00000007365, ENSOARG00000005870,…	1514	55	7729	1.94919	0.534577	0.0263376	0.0200973
KEGG_PATHWAY	oas04668:TNF signaling pathway	35	0.877413	0.00290646	ENSOARG00000001743, ENSOARG00000001325, ENSOARG00000001468, ENSOARG00000002612, ENSOARG00000000337, ENSOARG00000004978, ENSOARG00000018185, ENSOARG00000001783, ENSOARG00000019799, ENSOARG00000018468, ENSOARG00000018242, ENSOARG00000002717, ENSOARG00000013006, ENSOARG00000002180, ENSOARG00000010854, ENSOARG00000017205, ENSOARG00000009999, ENSOARG00000019090, ENSOARG00000001078, ENSOARG00000005870,…	1514	110	7729	1.62432	0.566286	0.0278052	0.0212172
KEGG_PATHWAY	oas05210:Colorectal cancer	23	0.576586	0.00300378	ENSOARG00000001468, ENSOARG00000017460, ENSOARG00000018185, ENSOARG00000001783, ENSOARG00000001653, ENSOARG00000002885, ENSOARG00000013581, ENSOARG00000014531, ENSOARG00000016130, ENSOARG00000013254, ENSOARG00000015571, ENSOARG00000016550, ENSOARG00000014867, ENSOARG00000008064, ENSOARG00000006281, ENSOARG00000002180, ENSOARG00000019999, ENSOARG00000009999, ENSOARG00000005136, ENSOARG00000005046,…	1514	63	7729	1.86374	0.578267	0.0278092	0.0212203
KEGG_PATHWAY	oas03430:Mismatch repair	12	0.300827	0.00313035	ENSOARG00000014867, ENSOARG00000003356, ENSOARG00000010697, ENSOARG00000020512, ENSOARG00000011358, ENSOARG00000010956, ENSOARG00000005136, ENSOARG00000001384, ENSOARG00000005046, ENSOARG00000014046, ENSOARG00000016550, ENSOARG00000016111	1514	24	7729	2.55251	0.593357	0.0280754	0.0214234
KEGG_PATHWAY	oas04920:Adipocytokine signaling pathway	26	0.651792	0.00333359	ENSOARG00000006739, ENSOARG00000001468, ENSOARG00000002738, ENSOARG00000018166, ENSOARG00000011792, ENSOARG00000002717, ENSOARG00000017205, ENSOARG00000009317, ENSOARG00000001078, ENSOARG00000012718, ENSOARG00000020471, ENSOARG00000004505, ENSOARG00000001653, ENSOARG00000007614, ENSOARG00000013480, ENSOARG00000011242, ENSOARG00000013242, ENSOARG00000017123, ENSOARG00000016430, ENSOARG00000016505,…	1514	75	7729	1.76974	0.61647	0.0285606	0.0217936
KEGG_PATHWAY	oas05221:Acute myeloid leukemia	21	0.526448	0.00339274	ENSOARG00000018185, ENSOARG00000001124, ENSOARG00000013581, ENSOARG00000014364, ENSOARG00000002738, ENSOARG00000013254, ENSOARG00000017474, ENSOARG00000012379, ENSOARG00000011785, ENSOARG00000008064, ENSOARG00000006281, ENSOARG00000002180, ENSOARG00000010782, ENSOARG00000019999, ENSOARG00000004058, ENSOARG00000007664, ENSOARG00000008423, ENSOARG00000007245, ENSOARG00000007365, ENSOARG00000005870,…	1514	56	7729	1.91438	0.622948	0.0285606	0.0217936
KEGG_PATHWAY	oas04012:ErbB signaling pathway	29	0.726999	0.003483	ENSOARG00000001468, ENSOARG00000018185, ENSOARG00000001124, ENSOARG00000020923, ENSOARG00000002738, ENSOARG00000013254, ENSOARG00000006281, ENSOARG00000002180, ENSOARG00000009999, ENSOARG00000007798, ENSOARG00000008423, ENSOARG00000008521, ENSOARG00000012819, ENSOARG00000005870, ENSOARG00000001653, ENSOARG00000008988, ENSOARG00000018775, ENSOARG00000013581, ENSOARG00000017521, ENSOARG00000017759,…	1514	87	7729	1.70167	0.632623	0.0285606	0.0217936
KEGG_PATHWAY	oas04931:Insulin resistance	35	0.877413	0.0040092	ENSOARG00000006739, ENSOARG00000001743, ENSOARG00000001468, ENSOARG00000017050, ENSOARG00000000156, ENSOARG00000014146, ENSOARG00000002738, ENSOARG00000012001, ENSOARG00000010099, ENSOARG00000002180, ENSOARG00000013427, ENSOARG00000015469, ENSOARG00000009317, ENSOARG00000000285, ENSOARG00000005870, ENSOARG00000012718, ENSOARG00000020471, ENSOARG00000004384, ENSOARG00000004505, ENSOARG00000005858,…	1514	112	7729	1.59532	0.684297	0.0319622	0.0243893
KEGG_PATHWAY	oas04210:Apoptosis	22	0.551517	0.00448169	ENSOARG00000005842, ENSOARG00000016852, ENSOARG00000018468, ENSOARG00000015571, ENSOARG00000002717, ENSOARG00000011894, ENSOARG00000013137, ENSOARG00000006281, ENSOARG00000002180, ENSOARG00000009369, ENSOARG00000016922, ENSOARG00000007502, ENSOARG00000001262, ENSOARG00000013519, ENSOARG00000001078, ENSOARG00000004058, ENSOARG00000007664, ENSOARG00000006356, ENSOARG00000007245, ENSOARG00000005870,…	1514	61	7729	1.84115	0.724491	0.0347634	0.0265267
KEGG_PATHWAY	oas04664:Fc epsilon RI signaling pathway	23	0.576586	0.00464104	ENSOARG00000001468, ENSOARG00000002612, ENSOARG00000017460, ENSOARG00000018185, ENSOARG00000020432, ENSOARG00000007814, ENSOARG00000001620, ENSOARG00000001653, ENSOARG00000008988, ENSOARG00000019799, ENSOARG00000019324, ENSOARG00000013006, ENSOARG00000014778, ENSOARG00000002180, ENSOARG00000010782, ENSOARG00000018811, ENSOARG00000019999, ENSOARG00000007664, ENSOARG00000008423, ENSOARG00000003167,…	1514	65	7729	1.80639	0.736862	0.0348803	0.026616
KEGG_PATHWAY	oas04510:Focal adhesion	58	1.454	0.00485868	ENSOARG00000016181, ENSOARG00000021179, ENSOARG00000015054, ENSOARG00000008285, ENSOARG00000014039, ENSOARG00000010352, ENSOARG00000002180, ENSOARG00000018317, ENSOARG00000019329, ENSOARG00000005412, ENSOARG00000006586, ENSOARG00000008521, ENSOARG00000012819, ENSOARG00000014718, ENSOARG00000017460, ENSOARG00000000744, ENSOARG00000020058, ENSOARG00000000465, ENSOARG00000002885, ENSOARG00000013581,…	1514	211	7729	1.40328	0.75287	0.0348803	0.026616
KEGG_PATHWAY	oas05160:Hepatitis C	40	1.00276	0.00486136	ENSOARG00000001468, ENSOARG00000001028, ENSOARG00000020101, ENSOARG00000004978, ENSOARG00000002037, ENSOARG00000019799, ENSOARG00000000939, ENSOARG00000013254, ENSOARG00000015571, ENSOARG00000002717, ENSOARG00000019079, ENSOARG00000013006, ENSOARG00000006281, ENSOARG00000002180, ENSOARG00000015049, ENSOARG00000013309, ENSOARG00000008423, ENSOARG00000001078, ENSOARG00000005551, ENSOARG00000005870,…	1514	134	7729	1.52389	0.753061	0.0348803	0.026616
KEGG_PATHWAY	oas05205:Proteoglycans in cancer	57	1.42893	0.00505001	ENSOARG00000016181, ENSOARG00000002738, ENSOARG00000015571, ENSOARG00000015054, ENSOARG00000010432, ENSOARG00000005050, ENSOARG00000002180, ENSOARG00000010874, ENSOARG00000019329, ENSOARG00000020050, ENSOARG00000012819, ENSOARG00000020058, ENSOARG00000000265, ENSOARG00000002885, ENSOARG00000008988, ENSOARG00000013581, ENSOARG00000015044, ENSOARG00000010782, ENSOARG00000012724, ENSOARG00000012525,…	1514	207	7729	1.40573	0.766138	0.0353501	0.0269744
KEGG_PATHWAY	oas04150:mTOR signaling pathway	21	0.526448	0.0053616	ENSOARG00000020671, ENSOARG00000001124, ENSOARG00000000488, ENSOARG00000013581, ENSOARG00000014146, ENSOARG00000017770, ENSOARG00000002738, ENSOARG00000011242, ENSOARG00000005619, ENSOARG00000013434, ENSOARG00000013499, ENSOARG00000019959, ENSOARG00000002180, ENSOARG00000015469, ENSOARG00000009317, ENSOARG00000013656, ENSOARG00000007664, ENSOARG00000007245, ENSOARG00000005870, ENSOARG00000004384,…	1514	58	7729	1.84837	0.786244	0.0366376	0.0279569
KEGG_PATHWAY	oas04010:MAPK signaling pathway	67	1.67962	0.00564305	ENSOARG00000002612, ENSOARG00000020044, ENSOARG00000020566, ENSOARG00000015571, ENSOARG00000013671, ENSOARG00000015801, ENSOARG00000008162, ENSOARG00000007392, ENSOARG00000013623, ENSOARG00000008800, ENSOARG00000003550, ENSOARG00000012819, ENSOARG00000008564, ENSOARG00000017460, ENSOARG00000002526, ENSOARG00000002565, ENSOARG00000005757, ENSOARG00000016453, ENSOARG00000013581, ENSOARG00000014671,…	1514	252	7729	1.35729	0.802919	0.0376641	0.0287402
KEGG_PATHWAY	oas04912:GnRH signaling pathway	28	0.70193	0.00594036	ENSOARG00000001468, ENSOARG00000002612, ENSOARG00000018185, ENSOARG00000019799, ENSOARG00000010180, ENSOARG00000017199, ENSOARG00000013006, ENSOARG00000007392, ENSOARG00000009699, ENSOARG00000009536, ENSOARG00000009999, ENSOARG00000008423, ENSOARG00000012819, ENSOARG00000019909, ENSOARG00000005639, ENSOARG00000020432, ENSOARG00000001653, ENSOARG00000017521, ENSOARG00000020756, ENSOARG00000004609,…	1514	86	7729	1.6621	0.819128	0.0387473	0.0295668
KEGG_PATHWAY	oas04915:Estrogen signaling pathway	31	0.777137	0.00680842	ENSOARG00000001743, ENSOARG00000018185, ENSOARG00000001783, ENSOARG00000000156, ENSOARG00000010180, ENSOARG00000017199, ENSOARG00000002180, ENSOARG00000009536, ENSOARG00000009999, ENSOARG00000008800, ENSOARG00000008423, ENSOARG00000008521, ENSOARG00000005870, ENSOARG00000007452, ENSOARG00000019909, ENSOARG00000005639, ENSOARG00000001015, ENSOARG00000017521, ENSOARG00000000927, ENSOARG00000004609,…	1514	99	7729	1.59854	0.85924	0.0434226	0.0331343
KEGG_PATHWAY	oas05231:Choline metabolism in cancer	31	0.777137	0.00795121	ENSOARG00000001468, ENSOARG00000000995, ENSOARG00000007826, ENSOARG00000018185, ENSOARG00000001783, ENSOARG00000001124, ENSOARG00000020543, ENSOARG00000004710, ENSOARG00000013075, ENSOARG00000002738, ENSOARG00000017408, ENSOARG00000002180, ENSOARG00000015127, ENSOARG00000009999, ENSOARG00000006586, ENSOARG00000008423, ENSOARG00000005870, ENSOARG00000010838, ENSOARG00000017460, ENSOARG00000020432,…	1514	100	7729	1.58256	0.898847	0.0496086	0.0378547
KEGG_PATHWAY	oas04151:PI3K-Akt signaling pathway	88	2.20607	0.00902061	ENSOARG00000016181, ENSOARG00000006739, ENSOARG00000008837, ENSOARG00000001124, ENSOARG00000002738, ENSOARG00000015571, ENSOARG00000017825, ENSOARG00000008285, ENSOARG00000014039, ENSOARG00000010352, ENSOARG00000016937, ENSOARG00000002180, ENSOARG00000015049, ENSOARG00000018317, ENSOARG00000006180, ENSOARG00000014631, ENSOARG00000019329, ENSOARG00000005412, ENSOARG00000010759, ENSOARG00000006586,…	1514	352	7729	1.27625	0.925776	0.0550833	0.0420322
KEGG_PATHWAY	oas05206:MicroRNAs in cancer	51	1.27852	0.00983507	ENSOARG00000016181, ENSOARG00000014364, ENSOARG00000002738, ENSOARG00000015571, ENSOARG00000010432, ENSOARG00000010352, ENSOARG00000006180, ENSOARG00000010874, ENSOARG00000002783, ENSOARG00000011328, ENSOARG00000007154, ENSOARG00000020058, ENSOARG00000008988, ENSOARG00000016412, ENSOARG00000016130, ENSOARG00000010067, ENSOARG00000009522, ENSOARG00000010782, ENSOARG00000013812, ENSOARG00000019999,…	1514	187	7729	1.39228	0.941378	0.0588055	0.0448725
KEGG_PATHWAY	oas05220:Chronic myeloid leukemia	25	0.626723	0.0100979	ENSOARG00000018185, ENSOARG00000013254, ENSOARG00000015571, ENSOARG00000006281, ENSOARG00000002180, ENSOARG00000008423, ENSOARG00000008246, ENSOARG00000008521, ENSOARG00000009493, ENSOARG00000005870, ENSOARG00000012718, ENSOARG00000018775, ENSOARG00000013581, ENSOARG00000018572, ENSOARG00000010782, ENSOARG00000013636, ENSOARG00000019999, ENSOARG00000007502, ENSOARG00000001262, ENSOARG00000004058,…	1514	77	7729	1.65747	0.945677	0.0591446	0.0451312
KEGG_PATHWAY	oas05169:Epstein-Barr virus infection	36	0.902482	0.0106978	ENSOARG00000001468, ENSOARG00000002612, ENSOARG00000004978, ENSOARG00000005469, ENSOARG00000019799, ENSOARG00000015571, ENSOARG00000002717, ENSOARG00000019079, ENSOARG00000013006, ENSOARG00000014778, ENSOARG00000002180, ENSOARG00000014631, ENSOARG00000009999, ENSOARG00000006841, ENSOARG00000011328, ENSOARG00000001078, ENSOARG00000008246, ENSOARG00000009493, ENSOARG00000005870, ENSOARG00000012718,…	1514	123	7729	1.49415	0.954352	0.0614052	0.0468562
KEGG_PATHWAY	oas00230:Purine metabolism	49	1.22838	0.0118485	ENSOARG00000006937, ENSOARG00000005923, ENSOARG00000020763, ENSOARG00000020601, ENSOARG00000016984, ENSOARG00000018886, ENSOARG00000020725, ENSOARG00000016104, ENSOARG00000000318, ENSOARG00000020607, ENSOARG00000017199, ENSOARG00000015447, ENSOARG00000011248, ENSOARG00000010956, ENSOARG00000005654, ENSOARG00000009296, ENSOARG00000000302, ENSOARG00000020451, ENSOARG00000000860, ENSOARG00000003337,…	1514	180	7729	1.3897	0.967314	0.0666766	0.0508787
KEGG_PATHWAY	oas05212:Pancreatic cancer	22	0.551517	0.0121475	ENSOARG00000001468, ENSOARG00000017460, ENSOARG00000018185, ENSOARG00000001653, ENSOARG00000013581, ENSOARG00000018572, ENSOARG00000013254, ENSOARG00000015571, ENSOARG00000012973, ENSOARG00000006281, ENSOARG00000002180, ENSOARG00000010952, ENSOARG00000019999, ENSOARG00000001262, ENSOARG00000001077, ENSOARG00000004058, ENSOARG00000007664, ENSOARG00000008246, ENSOARG00000007245, ENSOARG00000005870,…	1514	66	7729	1.70167	0.970034	0.0670448	0.0511596
KEGG_PATHWAY	oas04064:NF-kappa B signaling pathway	28	0.70193	0.0132943	ENSOARG00000004978, ENSOARG00000005525, ENSOARG00000001620, ENSOARG00000019678, ENSOARG00000020968, ENSOARG00000018242, ENSOARG00000002717, ENSOARG00000019079, ENSOARG00000014778, ENSOARG00000001078, ENSOARG00000005792, ENSOARG00000012718, ENSOARG00000007814, ENSOARG00000008988, ENSOARG00000016852, ENSOARG00000014293, ENSOARG00000013242, ENSOARG00000011894, ENSOARG00000011532, ENSOARG00000012564,…	1514	91	7729	1.57078	0.978529	0.0719899	0.054933
KEGG_PATHWAY	oas04710:Circadian rhythm	13	0.325896	0.0139904	ENSOARG00000004505, ENSOARG00000003635, ENSOARG00000015331, ENSOARG00000020816, ENSOARG00000007809, ENSOARG00000013285, ENSOARG00000016056, ENSOARG00000010374, ENSOARG00000017816, ENSOARG00000019968, ENSOARG00000018847, ENSOARG00000009317, ENSOARG00000007840	1514	32	7729	2.07391	0.982466	0.0743562	0.0567387
KEGG_PATHWAY	oas00310:Lysine degradation	19	0.47631	0.0143939	ENSOARG00000018580, ENSOARG00000003834, ENSOARG00000003774, ENSOARG00000018083, ENSOARG00000004448, ENSOARG00000012096, ENSOARG00000013062, ENSOARG00000010163, ENSOARG00000018344, ENSOARG00000014571, ENSOARG00000010650, ENSOARG00000009830, ENSOARG00000009669, ENSOARG00000011512, ENSOARG00000007434, ENSOARG00000008236, ENSOARG00000005685, ENSOARG00000006386, ENSOARG00000005054	1514	55	7729	1.76355	0.984409	0.0744151	0.0567836
KEGG_PATHWAY	oas04370:VEGF signaling pathway	20	0.501379	0.01452	ENSOARG00000017460, ENSOARG00000018185, ENSOARG00000020432, ENSOARG00000008988, ENSOARG00000019799, ENSOARG00000013006, ENSOARG00000006281, ENSOARG00000002180, ENSOARG00000010782, ENSOARG00000019999, ENSOARG00000013623, ENSOARG00000007664, ENSOARG00000010306, ENSOARG00000007740, ENSOARG00000008521, ENSOARG00000007245, ENSOARG00000007365, ENSOARG00000005870, ENSOARG00000008564, ENSOARG00000007374	1514	59	7729	1.73052	0.984971	0.0744151	0.0567836
KEGG_PATHWAY	oas03420:Nucleotide excision repair	16	0.401103	0.0166057	ENSOARG00000010909, ENSOARG00000003356, ENSOARG00000020512, ENSOARG00000016147, ENSOARG00000020607, ENSOARG00000016111, ENSOARG00000009773, ENSOARG00000010697, ENSOARG00000011358, ENSOARG00000002010, ENSOARG00000010956, ENSOARG00000005496, ENSOARG00000003043, ENSOARG00000005460, ENSOARG00000021131, ENSOARG00000010629	1514	44	7729	1.85637	0.991818	0.0836111	0.0638008
KEGG_PATHWAY	oas00240:Pyrimidine metabolism	29	0.726999	0.0172804	ENSOARG00000006937, ENSOARG00000020584, ENSOARG00000020588, ENSOARG00000020601, ENSOARG00000016984, ENSOARG00000015554, ENSOARG00000017574, ENSOARG00000020607, ENSOARG00000011465, ENSOARG00000008185, ENSOARG00000011602, ENSOARG00000010956, ENSOARG00000006841, ENSOARG00000005654, ENSOARG00000009296, ENSOARG00000000302, ENSOARG00000000860, ENSOARG00000013284, ENSOARG00000017005, ENSOARG00000017461,…	1514	97	7729	1.52624	0.993281	0.0838252	0.0639642
KEGG_PATHWAY	oas05230:Central carbon metabolism in cancer	21	0.526448	0.017384	ENSOARG00000003932, ENSOARG00000018185, ENSOARG00000004237, ENSOARG00000001014, ENSOARG00000018886, ENSOARG00000014146, ENSOARG00000002738, ENSOARG00000015571, ENSOARG00000012379, ENSOARG00000016912, ENSOARG00000002180, ENSOARG00000010782, ENSOARG00000013812, ENSOARG00000010598, ENSOARG00000019999, ENSOARG00000007664, ENSOARG00000007245, ENSOARG00000007365, ENSOARG00000005870, ENSOARG00000003252,…	1514	64	7729	1.67508	0.993481	0.0838252	0.0639642
KEGG_PATHWAY	oas05034:Alcoholism	47	1.17824	0.0175244	ENSOARG00000017039, ENSOARG00000013149, ENSOARG00000013389, ENSOARG00000009214, ENSOARG00000008521, ENSOARG00000009493, ENSOARG00000009253, ENSOARG00000020053, ENSOARG00000020055, ENSOARG00000020057, ENSOARG00000020697, ENSOARG00000013581, ENSOARG00000009247, ENSOARG00000014302, ENSOARG00000019999, ENSOARG00000015118, ENSOARG00000000194, ENSOARG00000020262, ENSOARG00000001743, ENSOARG00000020067,…	1514	175	7729	1.37106	0.993743	0.0838252	0.0639642
KEGG_PATHWAY	oas04666:Fc gamma R-mediated phagocytosis	26	0.651792	0.018733	ENSOARG00000000995, ENSOARG00000006838, ENSOARG00000007826, ENSOARG00000018185, ENSOARG00000000156, ENSOARG00000013075, ENSOARG00000000838, ENSOARG00000014778, ENSOARG00000012972, ENSOARG00000002180, ENSOARG00000018811, ENSOARG00000007578, ENSOARG00000007411, ENSOARG00000005473, ENSOARG00000005870, ENSOARG00000007374, ENSOARG00000007814, ENSOARG00000008988, ENSOARG00000018731, ENSOARG00000020756,…	1514	85	7729	1.56154	0.995605	0.0881374	0.0672546
KEGG_PATHWAY	oas05219:Bladder cancer	15	0.376034	0.0200097	ENSOARG00000018185, ENSOARG00000020058, ENSOARG00000003455, ENSOARG00000013581, ENSOARG00000017521, ENSOARG00000016367, ENSOARG00000011263, ENSOARG00000013254, ENSOARG00000015571, ENSOARG00000010782, ENSOARG00000013636, ENSOARG00000019999, ENSOARG00000008246, ENSOARG00000007365, ENSOARG00000005320	1514	41	7729	1.86769	0.996975	0.0924796	0.0705681
KEGG_PATHWAY	oas00970:Aminoacyl-tRNA biosynthesis	16	0.401103	0.0205227	ENSOARG00000011094, ENSOARG00000015195, ENSOARG00000020814, ENSOARG00000006928, ENSOARG00000016573, ENSOARG00000010595, ENSOARG00000009941, ENSOARG00000012338, ENSOARG00000019108, ENSOARG00000015634, ENSOARG00000004355, ENSOARG00000002035, ENSOARG00000006892, ENSOARG00000020381, ENSOARG00000006494, ENSOARG00000009991	1514	45	7729	1.81512	0.997398	0.0924796	0.0705681
KEGG_PATHWAY	oas00561:Glycerolipid metabolism	21	0.526448	0.0206226	ENSOARG00000007826, ENSOARG00000001647, ENSOARG00000003059, ENSOARG00000020543, ENSOARG00000018083, ENSOARG00000005578, ENSOARG00000002204, ENSOARG00000010081, ENSOARG00000009905, ENSOARG00000018344, ENSOARG00000019640, ENSOARG00000012189, ENSOARG00000010650, ENSOARG00000011512, ENSOARG00000007414, ENSOARG00000007720, ENSOARG00000013726, ENSOARG00000010969, ENSOARG00000007286, ENSOARG00000010838,…	1514	65	7729	1.64931	0.997473	0.0924796	0.0705681
KEGG_PATHWAY	oas03460:Fanconi anemia pathway	18	0.451241	0.0209591	ENSOARG00000008608, ENSOARG00000001873, ENSOARG00000018545, ENSOARG00000011362, ENSOARG00000016110, ENSOARG00000016550, ENSOARG00000009203, ENSOARG00000011574, ENSOARG00000006192, ENSOARG00000012875, ENSOARG00000017218, ENSOARG00000016778, ENSOARG00000014579, ENSOARG00000001384, ENSOARG00000011804, ENSOARG00000003498, ENSOARG00000005198, ENSOARG00000004582	1514	53	7729	1.73378	0.99771	0.0925425	0.0706161
KEGG_PATHWAY	oas04910:Insulin signaling pathway	38	0.95262	0.0229593	ENSOARG00000006739, ENSOARG00000001468, ENSOARG00000018185, ENSOARG00000001124, ENSOARG00000002738, ENSOARG00000013254, ENSOARG00000010099, ENSOARG00000006281, ENSOARG00000002180, ENSOARG00000013427, ENSOARG00000009317, ENSOARG00000000285, ENSOARG00000008423, ENSOARG00000008521, ENSOARG00000012819, ENSOARG00000005870, ENSOARG00000003252, ENSOARG00000004505, ENSOARG00000002565, ENSOARG00000001653,…	1514	138	7729	1.40573	0.998727	0.099838	0.076183
KEGG_PATHWAY	oas04144:Endocytosis	64	1.60441	0.0239541	ENSOARG00000017194, ENSOARG00000000995, ENSOARG00000020242, ENSOARG00000018084, ENSOARG00000017196, ENSOARG00000002534, ENSOARG00000006613, ENSOARG00000000838, ENSOARG00000013075, ENSOARG00000019698, ENSOARG00000017794, ENSOARG00000016264, ENSOARG00000009894, ENSOARG00000011645, ENSOARG00000003034, ENSOARG00000004002, ENSOARG00000008800, ENSOARG00000006303, ENSOARG00000005053, ENSOARG00000003979,…	1514	255	7729	1.28126	0.999049	0.102609	0.0782977
KEGG_PATHWAY	oas05218:Melanoma	22	0.551517	0.0278223	ENSOARG00000018185, ENSOARG00000003455, ENSOARG00000013581, ENSOARG00000014146, ENSOARG00000016412, ENSOARG00000018572, ENSOARG00000013254, ENSOARG00000015571, ENSOARG00000006281, ENSOARG00000002180, ENSOARG00000010782, ENSOARG00000013636, ENSOARG00000019999, ENSOARG00000009833, ENSOARG00000010005, ENSOARG00000006586, ENSOARG00000007664, ENSOARG00000008246, ENSOARG00000007245, ENSOARG00000007365,…	1514	71	7729	1.58184	0.999696	0.113533	0.0866331
KEGG_PATHWAY	oas03440:Homologous recombination	12	0.300827	0.0280234	ENSOARG00000007691, ENSOARG00000005835, ENSOARG00000011574, ENSOARG00000002115, ENSOARG00000012875, ENSOARG00000010956, ENSOARG00000002264, ENSOARG00000010803, ENSOARG00000014046, ENSOARG00000015021, ENSOARG00000016111, ENSOARG00000004582	1514	31	7729	1.97614	0.999713	0.113533	0.0866331
KEGG_PATHWAY	oas05216:Thyroid cancer	12	0.300827	0.0280234	ENSOARG00000003932, ENSOARG00000008064, ENSOARG00000010782, ENSOARG00000018185, ENSOARG00000003455, ENSOARG00000019999, ENSOARG00000002885, ENSOARG00000018109, ENSOARG00000013581, ENSOARG00000007365, ENSOARG00000015571, ENSOARG00000016452	1514	31	7729	1.97614	0.999713	0.113533	0.0866331
KEGG_PATHWAY	oas04620:Toll-like receptor signaling pathway	30	0.752068	0.0280865	ENSOARG00000001468, ENSOARG00000002612, ENSOARG00000004978, ENSOARG00000018185, ENSOARG00000001783, ENSOARG00000003908, ENSOARG00000019678, ENSOARG00000019799, ENSOARG00000018468, ENSOARG00000019079, ENSOARG00000013006, ENSOARG00000002180, ENSOARG00000009999, ENSOARG00000013309, ENSOARG00000005792, ENSOARG00000005870, ENSOARG00000012718, ENSOARG00000020112, ENSOARG00000003359, ENSOARG00000001653,…	1514	105	7729	1.45858	0.999719	0.113533	0.0866331
KEGG_PATHWAY	oas04750:Inflammatory mediator regulation of TRP channels	29	0.726999	0.0291595	ENSOARG00000001468, ENSOARG00000020462, ENSOARG00000002612, ENSOARG00000021134, ENSOARG00000000156, ENSOARG00000008735, ENSOARG00000019799, ENSOARG00000010180, ENSOARG00000017199, ENSOARG00000013006, ENSOARG00000011584, ENSOARG00000002180, ENSOARG00000009536, ENSOARG00000008786, ENSOARG00000009252, ENSOARG00000005870, ENSOARG00000019909, ENSOARG00000005639, ENSOARG00000020432, ENSOARG00000001653,…	1514	101	7729	1.4658	0.999795	0.114283	0.0872057
KEGG_PATHWAY	oas04130:SNARE interactions in vesicular transport	13	0.325896	0.029197	ENSOARG00000001206, ENSOARG00000001421, ENSOARG00000020533, ENSOARG00000001786, ENSOARG00000020535, ENSOARG00000020536, ENSOARG00000018458, ENSOARG00000015506, ENSOARG00000017618, ENSOARG00000014303, ENSOARG00000004096, ENSOARG00000009034, ENSOARG00000020460	1514	35	7729	1.89615	0.999797	0.114283	0.0872057
KEGG_PATHWAY	oas04146:Peroxisome	25	0.626723	0.0294668	ENSOARG00000019350, ENSOARG00000014583, ENSOARG00000011792, ENSOARG00000000978, ENSOARG00000017650, ENSOARG00000011741, ENSOARG00000012014, ENSOARG00000009712, ENSOARG00000003056, ENSOARG00000008822, ENSOARG00000004521, ENSOARG00000001030, ENSOARG00000019263, ENSOARG00000019261, ENSOARG00000007614, ENSOARG00000007459, ENSOARG00000009659, ENSOARG00000017266, ENSOARG00000002728, ENSOARG00000012053,…	1514	84	7729	1.51935	0.999813	0.114283	0.0872057
KEGG_PATHWAY	oas04720:Long-term potentiation	20	0.501379	0.0339999	ENSOARG00000005639, ENSOARG00000018185, ENSOARG00000013581, ENSOARG00000019632, ENSOARG00000019544, ENSOARG00000010180, ENSOARG00000013254, ENSOARG00000004609, ENSOARG00000010640, ENSOARG00000010782, ENSOARG00000015469, ENSOARG00000019999, ENSOARG00000009536, ENSOARG00000013623, ENSOARG00000008337, ENSOARG00000010306, ENSOARG00000007740, ENSOARG00000007365, ENSOARG00000019909, ENSOARG00000004384	1514	64	7729	1.59532	0.999951	0.129277	0.0986466
KEGG_PATHWAY	oas04922:Glucagon signaling pathway	28	0.70193	0.0342335	ENSOARG00000006739, ENSOARG00000001743, ENSOARG00000018886, ENSOARG00000010180, ENSOARG00000009536, ENSOARG00000009317, ENSOARG00000013623, ENSOARG00000020471, ENSOARG00000019909, ENSOARG00000005639, ENSOARG00000004505, ENSOARG00000013381, ENSOARG00000000829, ENSOARG00000012011, ENSOARG00000016430, ENSOARG00000004609, ENSOARG00000016505, ENSOARG00000010640, ENSOARG00000011235, ENSOARG00000014702,…	1514	98	7729	1.45858	0.999954	0.129277	0.0986466
KEGG_PATHWAY	oas05166:HTLV-I infection	68	1.70469	0.0362249	ENSOARG00000007906, ENSOARG00000020968, ENSOARG00000018242, ENSOARG00000015571, ENSOARG00000020607, ENSOARG00000017199, ENSOARG00000010352, ENSOARG00000002180, ENSOARG00000007392, ENSOARG00000013102, ENSOARG00000014631, ENSOARG00000013623, ENSOARG00000010874, ENSOARG00000010956, ENSOARG00000008246, ENSOARG00000012819, ENSOARG00000006068, ENSOARG00000005757, ENSOARG00000002885, ENSOARG00000016412,…	1514	279	7729	1.24423	0.999975	0.13502	0.103029
KEGG_PATHWAY	oas05152:Tuberculosis	50	1.25345	0.0381417	ENSOARG00000007906, ENSOARG00000019372, ENSOARG00000005525, ENSOARG00000001202, ENSOARG00000007625, ENSOARG00000007229, ENSOARG00000013623, ENSOARG00000004002, ENSOARG00000007814, ENSOARG00000004743, ENSOARG00000016610, ENSOARG00000012176, ENSOARG00000015044, ENSOARG00000013137, ENSOARG00000016922, ENSOARG00000010306, ENSOARG00000007740, ENSOARG00000001468, ENSOARG00000019678, ENSOARG00000019799,…	1514	197	7729	1.29569	0.999986	0.140342	0.10709
KEGG_PATHWAY	oas03020:RNA polymerase	11	0.275758	0.0429636	ENSOARG00000011465, ENSOARG00000000302, ENSOARG00000013874, ENSOARG00000020584, ENSOARG00000014204, ENSOARG00000020588, ENSOARG00000020601, ENSOARG00000016984, ENSOARG00000015554, ENSOARG00000017005, ENSOARG00000017461	1514	29	7729	1.93639	0.999997	0.155689	0.118801
KEGG_PATHWAY	oas04728:Dopaminergic synapse	33	0.827275	0.0433978	ENSOARG00000001743, ENSOARG00000001468, ENSOARG00000001783, ENSOARG00000001101, ENSOARG00000019799, ENSOARG00000009508, ENSOARG00000010180, ENSOARG00000007809, ENSOARG00000013006, ENSOARG00000015049, ENSOARG00000009536, ENSOARG00000013623, ENSOARG00000010759, ENSOARG00000019909, ENSOARG00000005639, ENSOARG00000021144, ENSOARG00000003514, ENSOARG00000002427, ENSOARG00000001850, ENSOARG00000020697,…	1514	122	7729	1.38087	0.999997	0.155689	0.118801
KEGG_PATHWAY	oas00620:Pyruvate metabolism	14	0.350965	0.0443554	ENSOARG00000004545, ENSOARG00000018083, ENSOARG00000016597, ENSOARG00000000829, ENSOARG00000018886, ENSOARG00000015301, ENSOARG00000018344, ENSOARG00000016430, ENSOARG00000006394, ENSOARG00000013741, ENSOARG00000010650, ENSOARG00000010787, ENSOARG00000011512, ENSOARG00000008789	1514	41	7729	1.74318	0.999998	0.157161	0.119924
KEGG_PATHWAY	oas04917:Prolactin signaling pathway	24	0.601655	0.0452021	ENSOARG00000001468, ENSOARG00000016171, ENSOARG00000018185, ENSOARG00000001783, ENSOARG00000001653, ENSOARG00000019799, ENSOARG00000013480, ENSOARG00000018645, ENSOARG00000013006, ENSOARG00000008693, ENSOARG00000010352, ENSOARG00000002180, ENSOARG00000010782, ENSOARG00000019999, ENSOARG00000010741, ENSOARG00000007664, ENSOARG00000008423, ENSOARG00000008521, ENSOARG00000007245, ENSOARG00000007365,…	1514	83	7729	1.47615	0.999998	0.157732	0.12036
KEGG_PATHWAY	oas01100:Metabolic pathways	274	6.86889	0.045616	ENSOARG00000006739, ENSOARG00000007826, ENSOARG00000003587, ENSOARG00000011094, ENSOARG00000001725, ENSOARG00000019926, ENSOARG00000015447, ENSOARG00000014116, ENSOARG00000018715, ENSOARG00000008921, ENSOARG00000005654, ENSOARG00000013947, ENSOARG00000005890, ENSOARG00000006607, ENSOARG00000005639, ENSOARG00000003337, ENSOARG00000006601, ENSOARG00000004304, ENSOARG00000013020, ENSOARG00000019369,…	1514	1280	7729	1.09279	0.999998	0.157732	0.12036
KEGG_PATHWAY	oas04390:Hippo signaling pathway	39	0.977689	0.0486151	ENSOARG00000017196, ENSOARG00000000651, ENSOARG00000015331, ENSOARG00000014463, ENSOARG00000016367, ENSOARG00000012881, ENSOARG00000019751, ENSOARG00000014240, ENSOARG00000014977, ENSOARG00000018738, ENSOARG00000008064, ENSOARG00000010352, ENSOARG00000015049, ENSOARG00000010874, ENSOARG00000001111, ENSOARG00000000363, ENSOARG00000015629, ENSOARG00000008069, ENSOARG00000006660, ENSOARG00000003635,…	1514	150	7729	1.32731	0.999999	0.166102	0.126746
KEGG_PATHWAY	oas04611:Platelet activation	34	0.852344	0.0506762	ENSOARG00000008819, ENSOARG00000020044, ENSOARG00000001620, ENSOARG00000019799, ENSOARG00000019632, ENSOARG00000010180, ENSOARG00000015054, ENSOARG00000014461, ENSOARG00000017199, ENSOARG00000013006, ENSOARG00000014778, ENSOARG00000014039, ENSOARG00000016937, ENSOARG00000002180, ENSOARG00000013625, ENSOARG00000014116, ENSOARG00000009536, ENSOARG00000005870, ENSOARG00000019909, ENSOARG00000005639,…	1514	128	7729	1.35602	1	0.1707	0.130255
KEGG_PATHWAY	oas01212:Fatty acid metabolism	16	0.401103	0.0511505	ENSOARG00000004328, ENSOARG00000019350, ENSOARG00000007614, ENSOARG00000017168, ENSOARG00000015388, ENSOARG00000000829, ENSOARG00000000779, ENSOARG00000011792, ENSOARG00000000978, ENSOARG00000016505, ENSOARG00000010662, ENSOARG00000015735, ENSOARG00000013410, ENSOARG00000004046, ENSOARG00000008236, ENSOARG00000006198	1514	50	7729	1.63361	1	0.1707	0.130255
KEGG_PATHWAY	oas00750:Vitamin B6 metabolism	5	0.125345	0.0523776	ENSOARG00000011345, ENSOARG00000012354, ENSOARG00000013947, ENSOARG00000007695, ENSOARG00000019650	1514	8	7729	3.19064	1	0.172786	0.131847
KEGG_PATHWAY	oas04730:Long-term depression	18	0.451241	0.0562295	ENSOARG00000005639, ENSOARG00000018185, ENSOARG00000020432, ENSOARG00000000103, ENSOARG00000013581, ENSOARG00000015323, ENSOARG00000010180, ENSOARG00000013254, ENSOARG00000014778, ENSOARG00000014624, ENSOARG00000010782, ENSOARG00000015049, ENSOARG00000013625, ENSOARG00000019999, ENSOARG00000009536, ENSOARG00000010005, ENSOARG00000007365, ENSOARG00000019909	1514	59	7729	1.55746	1	0.183385	0.139935
KEGG_PATHWAY	oas00520:Amino sugar and nucleotide sugar metabolism	16	0.401103	0.0598458	ENSOARG00000018076, ENSOARG00000020203, ENSOARG00000007448, ENSOARG00000018598, ENSOARG00000016621, ENSOARG00000018930, ENSOARG00000011594, ENSOARG00000012231, ENSOARG00000017530, ENSOARG00000020937, ENSOARG00000011353, ENSOARG00000010765, ENSOARG00000013436, ENSOARG00000009164, ENSOARG00000003252, ENSOARG00000004593	1514	51	7729	1.60157	1	0.190842	0.145625
KEGG_PATHWAY	oas00510:N-Glycan biosynthesis	16	0.401103	0.0598458	ENSOARG00000000832, ENSOARG00000000685, ENSOARG00000006601, ENSOARG00000020315, ENSOARG00000020506, ENSOARG00000013496, ENSOARG00000010960, ENSOARG00000019629, ENSOARG00000009544, ENSOARG00000014873, ENSOARG00000009017, ENSOARG00000011436, ENSOARG00000009678, ENSOARG00000015910, ENSOARG00000017801, ENSOARG00000005002	1514	51	7729	1.60157	1	0.190842	0.145625
KEGG_PATHWAY	oas00511:Other glycan degradation	9	0.22562	0.0639789	ENSOARG00000003081, ENSOARG00000004449, ENSOARG00000012289, ENSOARG00000002424, ENSOARG00000016564, ENSOARG00000018930, ENSOARG00000012384, ENSOARG00000004593, ENSOARG00000001591	1514	23	7729	1.99762	1	0.20178	0.153971
KEGG_PATHWAY	oas04014:Ras signaling pathway	54	1.35372	0.067296	ENSOARG00000002733, ENSOARG00000020044, ENSOARG00000000838, ENSOARG00000012973, ENSOARG00000015801, ENSOARG00000002180, ENSOARG00000013102, ENSOARG00000006586, ENSOARG00000000285, ENSOARG00000008521, ENSOARG00000012819, ENSOARG00000017460, ENSOARG00000007858, ENSOARG00000020697, ENSOARG00000003579, ENSOARG00000008988, ENSOARG00000014671, ENSOARG00000016412, ENSOARG00000010782, ENSOARG00000019999,…	1514	223	7729	1.23619	1	0.209016	0.159493
KEGG_PATHWAY	oas04022:cGMP-PKG signaling pathway	41	1.02783	0.0677299	ENSOARG00000001743, ENSOARG00000008819, ENSOARG00000018185, ENSOARG00000000158, ENSOARG00000010180, ENSOARG00000019971, ENSOARG00000015054, ENSOARG00000017199, ENSOARG00000006281, ENSOARG00000009752, ENSOARG00000013625, ENSOARG00000009536, ENSOARG00000009878, ENSOARG00000013623, ENSOARG00000000285, ENSOARG00000009371, ENSOARG00000019909, ENSOARG00000005639, ENSOARG00000020451, ENSOARG00000015381,…	1514	163	7729	1.28408	1	0.209016	0.159493
KEGG_PATHWAY	oas05014:Amyotrophic lateral sclerosis (ALS)	16	0.401103	0.0694929	ENSOARG00000002612, ENSOARG00000000337, ENSOARG00000019799, ENSOARG00000015571, ENSOARG00000013006, ENSOARG00000013137, ENSOARG00000006281, ENSOARG00000017205, ENSOARG00000013623, ENSOARG00000001262, ENSOARG00000013519, ENSOARG00000010306, ENSOARG00000004311, ENSOARG00000007740, ENSOARG00000025177, ENSOARG00000007880	1514	52	7729	1.57078	1	0.212175	0.161904
KEGG_PATHWAY	oas00514:Other types of O-glycan biosynthesis	9	0.22562	0.0801395	ENSOARG00000011694, ENSOARG00000009544, ENSOARG00000010336, ENSOARG00000000685, ENSOARG00000009490, ENSOARG00000003311, ENSOARG00000019820, ENSOARG00000019234, ENSOARG00000020506	1514	24	7729	1.91438	1	0.242106	0.184743
KEGG_PATHWAY	oas02010:ABC transporters	18	0.451241	0.084173	ENSOARG00000003559, ENSOARG00000018095, ENSOARG00000019294, ENSOARG00000007738, ENSOARG00000020631, ENSOARG00000014178, ENSOARG00000018133, ENSOARG00000000935, ENSOARG00000017266, ENSOARG00000001914, ENSOARG00000014704, ENSOARG00000009522, ENSOARG00000007293, ENSOARG00000010625, ENSOARG00000002397, ENSOARG00000007344, ENSOARG00000007573, ENSOARG00000001030	1514	62	7729	1.4821	1	0.251642	0.19202
KEGG_PATHWAY	oas03015:mRNA surveillance pathway	27	0.676861	0.0852477	ENSOARG00000010260, ENSOARG00000013688, ENSOARG00000012911, ENSOARG00000015049, ENSOARG00000011726, ENSOARG00000010759, ENSOARG00000001352, ENSOARG00000010856, ENSOARG00000008324, ENSOARG00000021144, ENSOARG00000002427, ENSOARG00000005778, ENSOARG00000005636, ENSOARG00000000103, ENSOARG00000020634, ENSOARG00000016015, ENSOARG00000019544, ENSOARG00000019124, ENSOARG00000014624, ENSOARG00000008030,…	1514	102	7729	1.35133	1	0.252228	0.192466
KEGG_PATHWAY	oas00061:Fatty acid biosynthesis	6	0.150414	0.091779	ENSOARG00000015735, ENSOARG00000007614, ENSOARG00000017168, ENSOARG00000000829, ENSOARG00000011792, ENSOARG00000016430	1514	13	7729	2.35616	1	0.268781	0.205098
KEGG_PATHWAY	oas03410:Base excision repair	11	0.275758	0.0948621	ENSOARG00000014415, ENSOARG00000000811, ENSOARG00000015237, ENSOARG00000003314, ENSOARG00000010956, ENSOARG00000005742, ENSOARG00000016873, ENSOARG00000006210, ENSOARG00000020607, ENSOARG00000010629, ENSOARG00000016111	1514	33	7729	1.70167	1	0.275004	0.209846
KEGG_PATHWAY	oas04550:Signaling pathways regulating pluripotency of stem cells	35	0.877413	0.0972848	ENSOARG00000018185, ENSOARG00000000651, ENSOARG00000000257, ENSOARG00000017851, ENSOARG00000019799, ENSOARG00000019751, ENSOARG00000013006, ENSOARG00000014977, ENSOARG00000018738, ENSOARG00000002180, ENSOARG00000014631, ENSOARG00000014930, ENSOARG00000010874, ENSOARG00000001111, ENSOARG00000005870, ENSOARG00000021069, ENSOARG00000005019, ENSOARG00000002885, ENSOARG00000017641, ENSOARG00000019962,…	1514	140	7729	1.27625	1	0.279208	0.213054

## Sheet: pink
Table S6. KEGG pathway of pink
Category	Term	Count	%	PValue	Genes	List Total	Pop Hits	Pop Total	Fold Enrichment	Bonferroni	Benjamini	FDR
KEGG_PATHWAY	oas05164:Influenza A	9	8.82353	4.6843e-06	ENSOARG00000009740, ENSOARG00000014731, ENSOARG00000018978, ENSOARG00000004233, ENSOARG00000003068, ENSOARG00000019201, ENSOARG00000006142, ENSOARG00000010283, ENSOARG00000007011	42	186	7729	8.90438	0.000407452	0.000407534	0.000398165
KEGG_PATHWAY	oas05168:Herpes simplex infection	8	7.84314	0.000151719	ENSOARG00000009740, ENSOARG00000013856, ENSOARG00000014731, ENSOARG00000018978, ENSOARG00000015177, ENSOARG00000004233, ENSOARG00000019201, ENSOARG00000006142	42	224	7729	6.57228	0.0131138	0.00659978	0.00644806
KEGG_PATHWAY	oas05160:Hepatitis C	6	5.88235	0.000659884	ENSOARG00000009740, ENSOARG00000014731, ENSOARG00000018978, ENSOARG00000015177, ENSOARG00000015078, ENSOARG00000019201	42	134	7729	8.23987	0.055811	0.0191366	0.0186967
KEGG_PATHWAY	oas05133:Pertussis	5	4.90196	0.000925492	ENSOARG00000012852, ENSOARG00000004515, ENSOARG00000001878, ENSOARG00000015078, ENSOARG00000003068	42	83	7729	11.0858	0.0773959	0.0201294	0.0196667
KEGG_PATHWAY	oas05162:Measles	5	4.90196	0.0054657	ENSOARG00000009740, ENSOARG00000014731, ENSOARG00000019201, ENSOARG00000006142, ENSOARG00000010283	42	135	7729	6.8157	0.379246	0.0951032	0.0929169
KEGG_PATHWAY	oas04622:RIG-I-like receptor signaling pathway	4	3.92157	0.0091812	ENSOARG00000018383, ENSOARG00000014731, ENSOARG00000006142, ENSOARG00000007011	42	82	7729	8.97677	0.551772	0.133127	0.130067
KEGG_PATHWAY	oas05322:Systemic lupus erythematosus	4	3.92157	0.0469002	ENSOARG00000004515, ENSOARG00000001878, ENSOARG00000000944, ENSOARG00000006670	42	153	7729	4.81108	0.984688	0.582902	0.569502

## Sheet: magenta
Table S6. KEGG pathway of magenta
Category	Term	Count	%	PValue	Genes	List Total	Pop Hits	Pop Total	Fold Enrichment	Bonferroni	Benjamini	FDR
KEGG_PATHWAY	oas05410:Hypertrophic cardiomyopathy (HCM)	6	8.33333	1.69417e-05	ENSOARG00000010541, ENSOARG00000017195, ENSOARG00000011889, ENSOARG00000018447, ENSOARG00000007851, ENSOARG00000019993	33	80	7729	17.5659	0.00133751	0.0013384	0.00130451
KEGG_PATHWAY	oas05414:Dilated cardiomyopathy	5	6.94444	0.000337577	ENSOARG00000010541, ENSOARG00000017195, ENSOARG00000011889, ENSOARG00000018447, ENSOARG00000019993	33	82	7729	14.2812	0.0263205	0.0133343	0.0129967
KEGG_PATHWAY	oas04922:Glucagon signaling pathway	5	6.94444	0.000665585	ENSOARG00000013633, ENSOARG00000019949, ENSOARG00000008997, ENSOARG00000007851, ENSOARG00000005581	33	98	7729	11.9496	0.0512393	0.0175271	0.0170833
KEGG_PATHWAY	oas00500:Starch and sucrose metabolism	3	4.16667	0.00716537	ENSOARG00000014082, ENSOARG00000008997, ENSOARG00000017762	33	31	7729	22.6657	0.4334	0.141516	0.137933
KEGG_PATHWAY	oas04931:Insulin resistance	4	5.55556	0.0108249	ENSOARG00000019949, ENSOARG00000008997, ENSOARG00000007851, ENSOARG00000005581	33	112	7729	8.36472	0.576765	0.171033	0.166703
KEGG_PATHWAY	oas04260:Cardiac muscle contraction	3	4.16667	0.0345624	ENSOARG00000010541, ENSOARG00000011889, ENSOARG00000019993	33	71	7729	9.89629	0.937883	0.377268	0.367717
KEGG_PATHWAY	oas00230:Purine metabolism	4	5.55556	0.0375802	ENSOARG00000014082, ENSOARG00000020013, ENSOARG00000011321, ENSOARG00000012220	33	180	7729	5.20471	0.951493	0.377268	0.367717
KEGG_PATHWAY	oas04920:Adipocytokine signaling pathway	3	4.16667	0.0382044	ENSOARG00000019949, ENSOARG00000007851, ENSOARG00000005581	33	75	7729	9.36848	0.953917	0.377268	0.367717
KEGG_PATHWAY	oas01130:Biosynthesis of antibiotics	4	5.55556	0.061627	ENSOARG00000013633, ENSOARG00000020013, ENSOARG00000005506, ENSOARG00000011321	33	220	7729	4.2584	0.993428	0.540948	0.527253
KEGG_PATHWAY	oas01100:Metabolic pathways	10	13.8889	0.0701183	ENSOARG00000013633, ENSOARG00000004914, ENSOARG00000014082, ENSOARG00000020013, ENSOARG00000005506, ENSOARG00000011321, ENSOARG00000008997, ENSOARG00000000273, ENSOARG00000017762, ENSOARG00000015196	33	1280	7729	1.82978	0.996795	0.553935	0.539911
KEGG_PATHWAY	oas04152:AMPK signaling pathway	3	4.16667	0.0914791	ENSOARG00000019949, ENSOARG00000007851, ENSOARG00000005581	33	123	7729	5.71249	0.999489	0.656986	0.640354

## Sheet: black
Table S6. KEGG pathway of black
Category	Term	Count	%	PValue	Genes	List Total	Pop Hits	Pop Total	Fold Enrichment	Bonferroni	Benjamini	FDR
KEGG_PATHWAY	oas03010:Ribosome	21	9.09091	9.89334e-13	ENSOARG00000002624, ENSOARG00000002458, ENSOARG00000000822, ENSOARG00000013191, ENSOARG00000004667, ENSOARG00000009703, ENSOARG00000018456, ENSOARG00000016333, ENSOARG00000019921, ENSOARG00000013272, ENSOARG00000017111, ENSOARG00000013126, ENSOARG00000013169, ENSOARG00000018207, ENSOARG00000009765, ENSOARG00000019405, ENSOARG00000015502, ENSOARG00000011523, ENSOARG00000005397, ENSOARG00000008365,…	93	224	7729	7.79133	1.20697e-10	1.20699e-10	1.20699e-10
KEGG_PATHWAY	oas00310:Lysine degradation	4	1.7316	0.0274351	ENSOARG00000005193, ENSOARG00000012777, ENSOARG00000014177, ENSOARG00000018975	93	55	7729	6.04418	0.966421	1	1
KEGG_PATHWAY	oas04910:Insulin signaling pathway	5	2.1645	0.0818747	ENSOARG00000012278, ENSOARG00000015025, ENSOARG00000016224, ENSOARG00000005297, ENSOARG00000025176	93	138	7729	3.01114	0.99997	1	1
KEGG_PATHWAY	oas04640:Hematopoietic cell lineage	4	1.7316	0.0870734	ENSOARG00000020249, ENSOARG00000020667, ENSOARG00000007267, ENSOARG00000017909	93	88	7729	3.77761	0.999985	1	1
KEGG_PATHWAY	oas00270:Cysteine and methionine metabolism	3	1.2987	0.0888434	ENSOARG00000020483, ENSOARG00000009602, ENSOARG00000004690	93	42	7729	5.93625	0.999988	1	1
