# Supplementary material for: Gene network analysis reveals candidate genes related with the hair follicle development in sheep
Source: BMC Genomics. 2022 Jun 8;23:428. doi: 10.1186/s12864-022-08552-2 (PMC9175362; doi:10.1186/s12864-022-08552-2)
Supplement: Supplementary file 11 — Additional file 11: Table S7. Sequence of primers. [file 12864_2022_8552_MOESM11_ESM.xlsx]

## Sheet: Sheet1
Table S7 Sequence of Primers
Gene ID	Gene	Primer(5’-3’)	Tm(℃)	product length(bp)
ENSOARG00000018738	BMP2	F:GTCCTGAGCGAGTTCGAGTTGC	60	117
		R: CGAGTGCTGGCGGTACAAGTC
ENSOARG00000018999	FGF5	F:GCCTCCGCCATACACAGAACTG	60	156
		R: TTCTGGCTGCTCCGATTGCTTG
ENSOARG00000016363	HOXC13	F: GCTGCCGCCTGTCTCACAAC	60	187
		R: ACCGACACGTCCAGGTAGCC
ENSOARG00000003586	IGF2	F: GGTCGCACGCTCGCCAAG	59.5	122
		R: TCGCTGGATGCCTCGGAAGAG
ENSOARG00000015961	KAP16	F:GCAGCTCCTATGGTGGCCTTG	59	107
		R:GCCATAGCCATATCCTCCATAGCC
ENSOARG00000017105	KRT14	F: TCAGCAGCGTGGAGGAGCAG	60	122
		R: ACGGCGGTAGGTGGCGATC
ENSOARG00000010231	MX2	F: TCCGTGCTGGAGGCTCTGTC	60	137
		R: TGCTGCGTTACGTTGCGGTAG
ENSOARG00000001680	SFRP2	F: TCGTCCTCGCCTCGCACTG	60	147
		R: GCAGCCGCATGTTCTGGTACTC
ENSOARG00000016910	TRPV6	F: GATGCGGCTCACCAACACCAG	60	173
		R: CAGCCATCAGCCAGCAGAACC
